# Supplementary material for: Cystic Fibrosis-Associated Stenotrophomonas maltophilia Strain-Specific Adaptations and Responses to pH
Source: J Bacteriol. 2019 Mar 13;201(7):e00478-18. doi: 10.1128/JB.00478-18 (PMC6416904; doi:10.1128/JB.00478-18)
Supplement: Supplemental file 1 [file JB.00478-18-sd001.xlsx]

## Sheet: final_passed_genomes
Dataset S1: Genomes and corresponding meta-data used in phylogenomics analyses (N=153 genomes).
Genome ID	Genome Name	Organism Name	NCBI Taxon ID	Genome Status	Strain	MLST	Other Typing	Culture Collection	Type Strain	Completion Date	Publication	BioProject Accession	BioSample Accession	Assembly Accession	GenBank Accessions	RefSeq Accessions	Sequencing Centers	Sequencing Status	Sequencing Platform	Sequencing Depth	Assembly Method	Chromosomes	Plasmids	Contigs	Sequences	Genome Length	GC Content	PATRIC CDS	RefSeq CDS	microbiome	habitat	CF?	Isolation Source	Isolation Comments	Collection Date	Isolation Country	Geographic Location	Host Name	Host Gender	Host Age	Host Health	Body Sample Site	Body Sample Subsite	Other Clinical	AntiMicrobial Resistance	AntiMicrobial Resistance Evidence	Gram Stain	Cell Shape	Motility
1.11824e+06	Stenotrophomonas maltophilia PML168	Stenotrophomonas maltophilia PML168	1118235	WGS	PML168	MLST.Stenotrophomonas_maltophilia.68				2012-06-01T00:00:00Z	22887661	PRJEB46	SAMEA2272452	GCA_000308335.1	CAJH00000000	-	PMLA	WGS						80	97	4396318	66.57	3899		aquatic	marine		Wembury Beach on the English Coast from a rock pool following growth and selection on agar plates	isolated from Wembury Beach on the English Coast from a rock pool following growth and selection on agar plates		United Kingdom	United Kingdom: England
1.21001e+06	Stenotrophomonas maltophilia S028	Stenotrophomonas maltophilia S028	1210005	WGS	S028					2012-09-10T00:00:00Z	23144428	PRJNA173046	SAMN02469568	GCA_000295735.2	ALYK00000000	-	307 Hospital, Academy of Military Medical Science	WGS	Illumina HiSeq	180.0x	SOAPdenovo v. 12-Jul-2012			472	602	4174365	67.3	3722		human	sputum		sputum		2010	China	China	Human, Homo sapiens									Negative	Bacilli	No
1.23546e+06	Stenotrophomonas maltophilia AU12-09	Stenotrophomonas maltophilia AU12-09	1235458	WGS						2013-03-14T00:00:00Z		PRJNA174752	SAMN02469852	GCA_000346445.1	APIT00000000	-	Griffith University	WGS	454	29.0x	Newbler v. 2.3			117	125	4538849	66.4	4067	4196	human	NA		catheter tip		2012	Australia	Australia	Human, Homo sapiens
1.33385e+06	Stenotrophomonas maltophilia MF89	Stenotrophomonas maltophilia MF89	1333853	WGS	MF89					2013-08-28T00:00:00Z		PRJNA202921	SAMN02471816	GCA_000455685.1	ATAP00000000	-	University of Illinois at Chicago	WGS	Illumina	200x	CLC Genomics Workbench v. 6			149	209	4622536	66.2	4190	4222	aquatic	marine		oyster mantle fluid	recovered from oyster mantle tissue	2011	United States	USA: FL, Apalachicola Bay	Oyster, Crassostrea virginica
1.4075e+06	Stenotrophomonas maltophilia SeITE02		1407502	WGS	SeITE02					2014-04-01T00:00:00Z	-	PRJEB4721	SAMEA3138997	GCA_000613205.1	CBXW00000000	-	BIOCAT							63	63	4557110	66.4	4081		terrestrial	soil		the rhizosphere of the selenium hyper-accumulating legume Astragalus bisculcatus	isolated from the rhizosphere of the selenium hyper-accumulating legume Astragalus bisculcatus
1.42738e+06	Stenotrophomonas maltophilia WJ66		1427375	WGS	WJ66					2015-02-18T00:00:00Z	25654114	PRJNA229185	SAMN03334939	GCA_000877275.1	AZRF01000000		The Institute of Microbiology and Epidemiology,Academy of Military Medical Science		Illumina HiSeq	226.0x	Velvet v. 1.2.07			75	75	4657282	66.28	4517	4390	human	blood		blood sample from elder male patient undergoing chemotherapy	isolated in a blood sample from an elder male patient undergoing chemotherapy	2018-05-10		China	Human, Homo sapiens	male								Negative	Bacilli	Yes
1.42985e+06	Stenotrophomonas maltophilia 5BA-I-2	Stenotrophomonas maltophilia 5BA-I-2	1429851	WGS	5BA-I-2					2014-02-04T00:00:00Z	24604648	PRJNA229945	SAMN02641498	GCA_000543365.1	AZAE00000000	-	'Faculty of Science, Charles University'	WGS	454	20.0x	GS De Novo Assembler v. Oct-2013			3	4	4559963	66.4	4109	4053	terrestrial	soil		soil		2007	Czech Republic	Czech Republic
1.45119e+06	Stenotrophomonas maltophilia M30		1451188	WGS	M30					2014-03-31T00:00:00Z	24926059	PRJNA235918	SAMN02592618	GCA_000611735.2	JELS00000000	-	IBB, Autonomous University of Barcelona.		Illumina MiSeq	64.0x	Velvet v. APR-2014			193	193	4902010	66.4	4398	4392	human	NA		decubitus ulcer		2009	Spain	Spain: Mediterranean region	Human, Homo sapiens									Negative	Bacilli	Yes
1.91539e+06	Stenotrophomonas sp. KAs 5-3 strain KAs 5-3		1915389	WGS	KAs 5-3	MLST.Stenotrophomonas_maltophilia.14				2017-01-30T00:00:00Z		PRJNA352524	SAMN05981821	GCF_001975525.1	MQNP00000000		Indian Institute of Technology Kharagpur		IonTorrent	100.0x	SPAdes v. 2.5.2			782	782	5007087	65.77	5548	5101	terrestrial	groundwater		arsenic-rich groundwater		2009-07-15
2.04545e+06	Stenotrophomonas sp. WS40		2045451	WGS	WS40	MLST.Stenotrophomonas_maltophilia.72				2017-11-05T00:00:00Z		PRJNA414363	SAMN07792445	GCA_002750975.1	PEJS01000000		University of Bonn		Illumina HiSeq	298.0x	SPAdes v. MAY-2017			9	9	4558397	66.41	4239	4095	artificial	home		dirty dishes		2013	Germany	Germany: Bonn
391008	Stenotrophomonas maltophilia R551-3		391008	Complete	R551-3	MLST.Stenotrophomonas_maltophilia.45				2013-12-11T00:00:00Z		PRJNA17107	SAMN00623065	GCA_000020665.1	AAVZ01000000		DOE Joint Genome Institute					1			1	4573969	66.3	4204	4039	terrestrial	plant		the poplar Populus trichocarpa x deltoides cv	isolated from the poplar Populus trichocarpa x deltoides cv													Negative	Bacilli
40324.1	Stenotrophomonas maltophilia strain ISMMS3		40324	Complete	ISMMS3					2015-08-26T00:00:00Z		PRJNA277366	SAMN03389650	GCF_001274595.1	CP011010	NZ_CP011010.1	Icahn School of Medicine at Mount Sinai		PacBio	153x	HGAP v. 3	1			1	4804002	66.65	4431	4129	human	blood		blood		2013	United States	USA: New York, NY	Human, Homo sapiens			Stenotrophomonas maltophilia bacteremia			host_subject_id:Patient 2			Negative
40324.1	Stenotrophomonas maltophilia strain ISMMS2R		40324	Complete	ISMMS2R					2015-08-26T00:00:00Z		PRJNA277366	SAMN03389647	GCF_001274655.1	CP011305	NZ_CP011305.1	Icahn School of Medicine at Mount Sinai		PacBio	160x	HGAP v. 3	1			1	4509724	66.45	4145	3956	human	blood		blood		2013	United States	USA: New York, NY	Human, Homo sapiens	male	56	Stenotrophomonas maltophilia bacteremia			host_subject_id:Patient 1;host_health_state:history of pancreatic cancer/Whipple, TIPS complicated by thromboses			Negative
40324.1	Stenotrophomonas maltophilia strain ISMMS4		40324	WGS	ISMMS4					2015-08-26T00:00:00Z	26324280	PRJNA277366	SAMN03389651	GCF_001275085.1	JZIU01000000		Icahn School of Medicine at Mount Sinai		PacBio	303x	HGAP v. 3			3	3	4752108	66.2	4505	4185	human	blood		blood		2013	United States	USA: New York, NY	Human, Homo sapiens			Stenotrophomonas maltophilia bacteremia			host_subject_id:Patient 3			Negative
40324.1	Stenotrophomonas maltophilia strain ISMMS6		40324	WGS	ISMMS6					2015-08-26T00:00:00Z	26324280	PRJNA277366	SAMN03389653	GCF_001275095.1	JZIW01000000		Icahn School of Medicine at Mount Sinai		PacBio	262x	HGAP v. 3			10	10	4832466	66.92	4706	4243	human	blood		blood		2013	United States	USA: New York, NY	Human, Homo sapiens			Stenotrophomonas maltophilia bacteremia			host_subject_id:Patient 5			Negative
40324.1	Stenotrophomonas maltophilia strain C11		40324	WGS	C11					2015-08-31T00:00:00Z		PRJNA285410	SAMN03753638	GCF_001276185.1	LDVT01000000		University of Queensland		Illumina HiSeq	100.0x	SOAPdenovo v. r240			242	242	4770820	66.93	4623	4280	human	lung	CF	lungs of cystic fibrosis patient C	isolated from three paediatric patients	2006-04-27	Australia	Australia: Brisbane	Human, Homo sapiens			Cystic fibrosis
40324.1	Stenotrophomonas maltophilia strain A2		40324	WGS	A2					2015-08-31T00:00:00Z		PRJNA285410	SAMN03753634	GCF_001276305.1	LDVP01000000		University of Queensland		Illumina HiSeq	100.0x	SOAPdenovo v. r240			242	242	4514746	66.94	4252	4024	human	lung	CF	lungs of cystic fibrosis patient A	isolated from three paediatric patients	2004-05-20	Australia	Australia: Brisbane	Human, Homo sapiens			Cystic fibrosis
40324.1	Stenotrophomonas maltophilia strain B1		40324	WGS	B1					2015-08-31T00:00:00Z		PRJNA285410	SAMN03753635	GCF_001276345.1	LDVQ01000000		University of Queensland		Illumina HiSeq	100.0x	SOAPdenovo v. r240			214	214	4374130	66.68	4093	3899	human	lung	CF	lungs of cystic fibrosis patient B	isolated from three paediatric patients	2004-07-01	Australia	Australia: Brisbane	Human, Homo sapiens			Cystic fibrosis
40324.1	Stenotrophomonas maltophilia strain B4		40324	WGS	B4					2015-08-31T00:00:00Z		PRJNA285410	SAMN03753636	GCF_001276355.1	LDVR01000000		University of Queensland		Illumina HiSeq	100.0x	SOAPdenovo v. r240			180	180	4334733	66.65	4116	3845	human	lung	CF	lungs of cystic fibrosis patient B	isolated from three paediatric patients	2005-08-25	Australia	Australia: Brisbane	Human, Homo sapiens			Cystic fibrosis
40324.1	Stenotrophomonas maltophilia strain B5		40324	WGS	B5					2015-08-31T00:00:00Z		PRJNA285410	SAMN03753637	GCF_001276385.1	LDVS01000000		University of Queensland		Illumina HiSeq	100.0x	SOAPdenovo v. r240			239	239	4431248	66.99	4100	3890	human	lung	CF	lungs of cystic fibrosis patient B	isolated from three paediatric patients	2005-11-28	Australia	Australia: Brisbane	Human, Homo sapiens			Cystic fibrosis
40324.1	Stenotrophomonas maltophilia strain Mecca		40324	WGS	Mecca					2015-08-27T00:00:00Z		PRJEB9726	SAMEA3751020	GCA_001286925.1	CWHS01000000		KAUST							34	34	4386843	66.51	4172	4047	NA	NA		Mecca Province, Saudi Arabia	isolated in 2014 from Mecca Province, Saudi Arabia	2014
40324.1	Stenotrophomonas maltophilia strain OC194		40324	WGS	OC194					2015-09-22T00:00:00Z		PRJNA295129	SAMN04041569	GCF_001297005.1	LJJH01000000		Universitat Autonoma de Barcelona		Illumina MiSeq	58.0x	Velvet v. 1.2.10; VelvetOptimiser v.			202	202	4688045	66.35	4444	4156	human	oral		oropharynx		2011-12-25	Germany	Germany: Berlin	Human, Homo sapiens	male	18	Acute respiratory distress syndrome			host_description:Intensive care unit patient;host_disease_outcome:deceased
40324.1	Stenotrophomonas maltophilia strain JCM 9942		40324	WGS	JCM 9942					2015-11-04T00:00:00Z		PRJNA299446	SAMN04207798	GCF_001431585.1	LLXS01000000		CSIR-Institute of Microbial Technology		Illumina MiSeq	193.0x	CLC NGS Cell v. 7.5			84	84	3508292	66.01	3303	3156	terrestrial	soil		Soil		1928
40324.1	Stenotrophomonas maltophilia strain LMG 978		40324	WGS	LMG 978					2015-11-04T00:00:00Z		PRJNA299450	SAMN04207868	GCF_001431665.1	LLXV01000000		CSIR-Institute of Microbial Technology		Illumina MiSeq	184.0x	CLC NGS Cell v. 7.5			109	109	4484616	66.84	4123	3955				Piper betle		1928	Sri Lanka	Sri Lanka
40324.1	Stenotrophomonas maltophilia strain LMG 22072		40324	WGS	LMG 22072					2015-11-04T00:00:00Z		PRJNA299451	SAMN04207869	GCF_001431675.1	LLXW01000000		CSIR-Institute of Microbial Technology		Illumina MiSeq	116.0x	CLC NGS Cell v. 7.5			173	173	4512166	66.32	4258	4049				Cerebrospinal fluid		1994	Democratic Republic of the Congo	Democratic Republic of the Congo
40324.1	Stenotrophomonas maltophilia strain BurE1		40324	WGS	BurE1					2016-01-03T00:00:00Z		PRJEB8824	SAMEA3309461		CVIU01000000		UMR5557							48	48	4504590	66.57	4271	4220	terrestrial	soil		soil collected	isolated from soil collected in France or Burkina Faso that showed contrasted antibiotic resistance profiles		France	France
40324.1	Stenotrophomonas maltophilia strain BurA1		40324	WGS	BurA1					2016-01-03T00:00:00Z		PRJEB8824	SAMEA3309460	GCF_001499715.1	CVIW01000000		UMR5557							64	64	4360660	66.57	4180	4116	terrestrial	soil		soil collected	isolated from soil collected in France or Burkina Faso that showed contrasted antibiotic resistance profiles	2008-06-26	France	France
40324.1	Stenotrophomonas maltophilia strain PierC1		40324	WGS	PierC1					2016-01-03T00:00:00Z		PRJEB8824	SAMEA3309462		CVIV01000000		UMR5557							59	59	4638575	66.32	4447	4397	terrestrial	soil		soil collected	isolated from soil collected in France or Burkina Faso that showed contrasted antibiotic resistance profiles	2009-05-15	France	France
40324.2	Stenotrophomonas maltophilia strain CBF10-1		40324	WGS	CBF10-1					2016-03-22T00:00:00Z		PRJNA312840	SAMN04507546	GCF_001595975.1	LTAC00000000		University of Houston		Illumina	644.0x	SPAdes v. 3.6.2			115	115	4556616	66.49	4216	4018	terrestrial	soil		Soil		2010-09-08	United States	USA: Ranch from Fairchilds, Texas
40324.2	Stenotrophomonas maltophilia strain F2		40324	WGS	F2					2016-04-13T00:00:00Z		PRJNA308060	SAMN04386403	GCA_001619675.1	LQQS00000000		University of Malaya		Illumina MiSeq	83.95x	CLC Genomics Workbench v. 7.5			172	172	4752918	66.65	4468	4250	aquatic	hot spring		Ulu Slim Hot Spring		2018-10-11	Malaysia	Malaysia: Perak
40324.2	Stenotrophomonas maltophilia strain ISMMS7		40324	WGS	ISMMS7	MLST.Stenotrophomonas_maltophilia.24				2015-08-26T00:00:00Z	26324280	PRJNA277366	SAMN03389654	GCF_001651505.1	JZTX00000000		Icahn School of Medicine at Mount Sinai		PacBio	318x	HGAP v. 3			2	2	4702773	66.86	4400	4088	human	blood		blood		2013	United States	USA: New York, NY	Human, Homo sapiens			Stenotrophomonas maltophilia bacteremia			host_subject_id:Patient 6			Negative
40324.2	Stenotrophomonas maltophilia strain Sm32COP		40324	WGS	Sm32COP					2016-06-24T00:00:00Z		PRJNA323771	SAMN05188742	GCF_001676295.1	LYVH00000000		UMR5557, University of Lyon		Illumina MiSeq	203.0x	SPAdes, Celera, Minia, VelvetOptimiser,			45	45	4548960	66.4	4208	4025	animal	gut		horse manure	isolated from horse manure in Feucherolles, France	2010-10-14	France	France:Feucherolles	Human, Homo sapiens
40324.2	Stenotrophomonas maltophilia strain Sm41DVV		40324	WGS	Sm41DVV					2016-06-24T00:00:00Z		PRJNA323790	SAMN05188789	GCF_001676315.1	LYVI00000000		UMR5557, University of Lyon		Illumina MiSeq	222.0x	SPAdes, Celera, Minia, VelvetOptimiser,			26	26	4139723	66.89	3782	3650	animal	gut		horse manure		2010-10-14	France	France:Feucherolles
40324.2	Stenotrophomonas maltophilia strain SmF22		40324	WGS	SmF22					2016-06-24T00:00:00Z		PRJNA323842	SAMN05190064	GCF_001676395.1	LYVL00000000		UMR5557, University of Lyon		Illumina MiSeq	193.0x	SPAdes, Celera, Minia, VelvetOptimiser and			64	64	4583062	66.37	4340	4146	animal	gut		cattle manure	isolated from horse manure in Feucherolles, France	2007-09-15	France	France:Feucherolles	Human, Homo sapiens
40324.2	Stenotrophomonas maltophilia strain SmCVFa1		40324	WGS	SmCVFa1					2016-06-24T00:00:00Z		PRJNA323845	SAMN05190067	GCF_001676435.1	LZPD00000000		UMR5557, University of Lyon		Illumina MiSeq	166.0x	A not-published pipeline software that			30	30	4264176	66.81	3897	3766	animal	gut		cattle manure	isolated from cattle manure in Versailleux, France	2012-04-15	France	France: Versailleux	Human, Homo sapiens
40324.2	Stenotrophomonas maltophilia strain SmSOFb1		40324	WGS	SmSOFb1					2016-06-24T00:00:00Z		PRJNA323844	SAMN05190066	GCF_001676445.1	LZPC00000000		UMR5557, University of Lyon		Illumina MiSeq	189.0x	A not-published pipeline software that			93	93	4483386	66.46	4253	4039	animal	gut		horse manure	isolated from horse manure in Saint Olive, France	2012-04-15	France	France: Saint Olive	Human, Homo sapiens
40324.2	Stenotrophomonas maltophilia strain SBo1		40324	WGS	SBo1					2016-07-25T00:00:00Z		PRJNA326914	SAMN05294119	GCF_001693455.1	MANU00000000		University of Liverpool		Illumina MiSeq	105.0x	SPAdes v. May-2016			23	23	4800701	66.14	4519	4306	animal	gut		gut		2018-12-15	Greece	Greece:Crete	Bactrocera oleae
40324.2	Stenotrophomonas maltophilia strain R5G		40324	WGS	R5G					2016-11-01T00:00:00Z		PRJNA329467	SAMN05413110	GCF_001858265.1	MJAS00000000		University of Malaya		Illumina MiSeq	200.8x	CLC Genomics Workbench v. 7			79	79	4992669	65.89	4749	4479	human	oral		Dentine Caries		2013-04	Malaysia	Malaysia	Human, Homo sapiens
40324.2	Stenotrophomonas maltophilia strain DT1		40324	WGS	DT1					2016-11-03T00:00:00Z		PRJNA348790	SAMN05915699	GCF_001866065.1	MLJK00000000		China University of Geosciences		Illumina HiSeq	990.0x	Velvet v. 1.2.10; SSPACE Basic v. 2.0			64	64	4526952	66.51	4141		terrestrial	soil		Tetracycline contaminated soil		2013-11	China	China: WuHan
40324.2	Stenotrophomonas maltophilia strain AA1		40324	Complete	not applicable					2017-03-13T00:00:00Z	28275097	PRJNA357031	SAMN06130959	GCF_002025605.1	CP018756	NZ_CP018756.1	Harvard University		PacBio	136.77x	HGAP v. OCT-2015	1			1	4663337	67.38	4238		terrestrial	soil		root		2018-12-12		USA:Boston	Corn, Zea mays
40324.2	Stenotrophomonas maltophilia strain OUC_Est10		40324	Complete	OUC_Est10					2017-05-15T00:00:00Z		PRJNA321363	SAMN04992827		CP015612		Ocean University of China		PacBio	123x	HGAP3 in SMRT Analysis v. 2.3.0	1			1	4668743	66.25	4331	4149	terrestrial	soil		soil		2013-10-18		China: Qingdao
40324.2	Stenotrophomonas maltophilia strain AB550		40324	WGS	AB550					2017-06-09T00:00:00Z		PRJNA381518	SAMN06678536		NBYP00000000		Curtin University		Illumina MiSeq	120.0x	SPAdes v. 3.9.0			80	80	4929994	66.46	4753	4549	aquatic			water		2016	Australia	Australia: Perth
40324.2	Stenotrophomonas maltophilia strain SB275		40324	WGS	SB275					2017-06-09T00:00:00Z		PRJNA381519	SAMN06678627		NBYQ00000000		Curtin University		Illumina MiSeq	144.0x	SPAdes v. 3.9.0			46	46	4573126	66.61	4310	4153	aquatic			water		2016	Australia	Australia: Perth
40324.2	Stenotrophomonas maltophilia strain M16356		40324	WGS	M16356					2017-06-22T00:00:00Z		PRJNA390523	SAMN07237140		NIVV00000000		JCVI		Illumina NextSeq 500	107.01x	SPAdes v. 3.1.1			169	169	4825809	66.19	4621	4443	human	blood		blood		2006-05-15	USA	USA: Seattle, WA	Human, Homo sapiens
40324.2	Stenotrophomonas maltophilia strain 13146		40324	WGS	13146					2017-06-22T00:00:00Z		PRJNA390523	SAMN07237143		NIVS00000000		JCVI		Illumina NextSeq 500	74.91x	SPAdes v. 3.1.1			60	60	4444179	66.63	4060	3932	human	sputum	CF	CF sputum		2007-03-01	USA	USA: Dayton, OH	Human, Homo sapiens
40324.2	Stenotrophomonas maltophilia strain 163919		40324	WGS	163919	MLST.Stenotrophomonas_maltophilia.140				2017-06-22T00:00:00Z		PRJNA390523	SAMN07237142		NIVT00000000		JCVI		Illumina NextSeq 500	98.26x	SPAdes v. 3.1.1			148	148	4695069	66.33	4493	4330	human	blood		blood		2014-07-15	USA	USA: Ithaca, NY	Human, Homo sapiens
40324.2	Stenotrophomonas maltophilia strain S2722A9		40324	WGS	S2722A9					2017-06-22T00:00:00Z		PRJNA390523	SAMN07237139		NIVW00000000		JCVI		Illumina NextSeq 500	100.78x	SPAdes v. 3.1.1			176	176	4867831	66.61	4697	4499	human	skin		rectal swab		2015-11-01	USA	USA: Durham, NC	Human, Homo sapiens
40324.2	Stenotrophomonas maltophilia strain 910		40324	WGS	910	MLST.Stenotrophomonas_maltophilia.125				2017-06-22T00:00:00Z		PRJNA390523	SAMN07237145		NIVY00000000		JCVI		Illumina NextSeq 500	82.84x	SPAdes v. 3.1.1			132	132	4712083	66.15	4455	4279	human	blood		blood		2015-07-10	USA	USA: Columbus, OH	Human, Homo sapiens
40324.2	Stenotrophomonas maltophilia strain 1038		40324	WGS	1038	MLST.Stenotrophomonas_maltophilia.77				2017-06-22T00:00:00Z		PRJNA390523	SAMN07237144		NIVR00000000		JCVI		Illumina NextSeq 500	107.08x	SPAdes v. 3.1.1			146	146	4695098	66.74	4481	4311	human	skin		rectal swab		2015-01-08	USA	USA: Baltimore, MD	Human, Homo sapiens
40324.2	Stenotrophomonas maltophilia strain 7141307		40324	WGS	7141307	MLST.Stenotrophomonas_maltophilia.104				2017-06-22T00:00:00Z		PRJNA390523	SAMN07237141		NIVU00000000		JCVI		Illumina NextSeq 500	114.35x	SPAdes v. 3.1.1			129	129	4725889	66.39	4472	4327	human			thracheal aspirate		2011-01-13	USA	USA: Cleveland, OH	Human, Homo sapiens
40324.2	Stenotrophomonas maltophilia strain FDAARGOS_325		40324	Complete	Not applicable			FDA:FDAARGOS_325		2017-06-27T00:00:00Z		PRJNA231221	SAMN06173338		CP022053		US Food and Drug Administration		PacBio	15.0179763296022x	SMRT v. 2.3.0, HGAP v. 3.0	1			1	4851139	66.25	4691	4421	human			Eye		2015-01-13	USA	USA:DC	Human, Homo sapiens	female	3M	Drainage
40324.2	Stenotrophomonas maltophilia strain UBA905		40324	WGS	UBA905					2017-09-15T00:00:00Z	28894102	PRJNA348753	SAMN06453940		DBEN00000000		University of Queensland		Illumina	20.41x	CLC de novo assembler v. 4.4.1			87	87	4284362	66.53	4065					metal			USA	USA:New York City
40324.2	Stenotrophomonas maltophilia strain UBA686		40324	WGS	UBA686					2017-09-15T00:00:00Z	28894102	PRJNA348753	SAMN06457071		DBMY00000000		University of Queensland		Illumina	42.81x	CLC de novo assembler v. 4.4.1			186	186	4483438	66.06	4265					wood			USA	USA:New York City
40324.2	Stenotrophomonas maltophilia strain UBA1285		40324	WGS	UBA1285					2017-09-18T00:00:00Z		PRJNA348753	SAMN06452548		DBUR00000000		University of Queensland		Illumina	20.11x	CLC de novo assembler v. 4.4.1			43	43	4448808	66.38	4192					metal			USA	USA:New York City
40324.2	Stenotrophomonas maltophilia strain UBA1678		40324	WGS	UBA1678					2017-09-21T00:00:00Z		PRJNA348753	SAMN06454212		DCKI00000000		University of Queensland		Illumina	13.13x	CLC de novo assembler v. 4.4.1			393	393	4410210	66.29	4388					metal/plastic			USA	USA:New York City
40324.3	Stenotrophomonas maltophilia strain NCTC10257		40324	Complete	NCTC10257			NCTC:10257		2017-08-15T00:00:00Z		PRJEB6403	SAMEA4076705	GCA_900186865.1	LT906480		SC					1			1	5004261	66.12	4736	4555	human	oral		Mouth		1900/1961			Human, Homo sapiens
40324.3	Stenotrophomonas maltophilia strain B418		40324	WGS	B418					2014-12-01T00:00:00Z				GCA_000788095.1	JSXG01000000									231	231	4688249	65.54	4264		terrestrial	soil		barley rhizosphere		2000		Belarus
40324.3	Stenotrophomonas maltophilia strain UBA3045		40324	WGS	UBA3045					2017-09-26T00:00:00Z	28894102	PRJNA348753	SAMN06457698		DFCV01000000		University of Queensland		Illumina	17.09x	CLC de novo assembler v. 4.4.1			262	262	4184735	65.85	4019					metal			USA	USA:New York City
40324.3	Stenotrophomonas maltophilia strain UBA4619		40324	WGS	UBA4619					1900-01-01T00:00:00Z		PRJNA348753	SAMN06457692		DGIP01000000		University of Queensland		Illumina	13.33x	CLC de novo assembler v. 4.4.1			348	348	3643986	66.21	3508					metal			USA	USA:New York City
40324.3	Stenotrophomonas maltophilia strain UBA4564		40324	WGS	UBA4564					1900-01-01T00:00:00Z		PRJNA348753	SAMN06455505		DGKS01000000		University of Queensland		Illumina	83.38x	CLC de novo assembler v. 4.4.1			191	191	3726756	67.09	3478					wood			USA	USA:New York City
40324.3	Stenotrophomonas maltophilia strain UBA4393		40324	WGS	UBA4393					1900-01-01T00:00:00Z		PRJNA348753	SAMN06450363		DGRH01000000		University of Queensland		Illumina	205.15x	CLC de novo assembler v. 4.4.1			70	70	4422020	66.48	4137					metal/plastic			USA	USA:New York City
40324.3	Stenotrophomonas maltophilia strain UBA3895		40324	WGS	UBA3895					2017-09-28T00:00:00Z	28894102	PRJNA348753	SAMN06453101		DGFR01000000		University of Queensland		Illumina	25.97x	CLC de novo assembler v. 4.4.1			203	203	4502613	66.37	4427					metal/plastic			USA	USA:New York City
40324.3	Stenotrophomonas maltophilia strain UBA5032		40324	WGS	UBA5032					1900-01-01T00:00:00Z		PRJNA348753	SAMN06457498		DICG01000000		University of Queensland		Illumina	15.84x	CLC de novo assembler v. 4.4.1			359	359	4278393	65.9	4315					wood			USA	USA:New York City
40324.3	Stenotrophomonas maltophilia strain UBA6546		40324	WGS	UBA6546					2017-10-04T00:00:00Z		PRJNA348753	SAMN06454323		DJKI01000000		University of Queensland		Illumina	16.12x	CLC de novo assembler v. 4.4.1			287	287	4120519	66.1	3975					metal			USA	USA:New York City
40324.4	Stenotrophomonas maltophilia strain LMG 10879		40324	WGS	LMG 10879					2017-11-05T00:00:00Z		PRJNA414363	SAMN07792458	GCA_002750935.1	PEJT01000000		University of Bonn		Illumina HiSeq	328.0x	SPAdes v. MAY-2017			32	32	4612855	66.31	4250	4103	terrestrial	soil		rice paddy		1963		Japan
40324.4	Stenotrophomonas maltophilia strain ZC_2005		40324	WGS	ZC_2005					2017-10-31T00:00:00Z	28894437	PRJNA350620	SAMN06019650	GCA_002738625.1	MQWL01000000		University of Trento		Illumina MiSeq	30.0x	SPAdes v. 3.5.0			96	96	4890599	66.26	4628		human	lung	CF	lung		2005	Italy	Italy:Rome	Human, Homo sapiens			cystic fibrosis
40324.4	Stenotrophomonas maltophilia strain ZC_2007		40324	WGS	ZC_2007					2017-10-31T00:00:00Z	28894437	PRJNA350620	SAMN06019652	GCA_002738635.1	MQWN01000000		University of Trento		Illumina MiSeq	30.0x	SPAdes v. 3.5.0			79	79	4355949	66.63	4077		human	lung	CF	lung		2007	Italy	Italy:Rome	Human, Homo sapiens			cystic fibrosis
40324.4	Stenotrophomonas maltophilia strain ZC_2006		40324	WGS	ZC_2006					2017-10-31T00:00:00Z	28894437	PRJNA350620	SAMN06019651	GCA_002738665.1	MQWM01000000		University of Trento		Illumina MiSeq	30.0x	SPAdes v. 3.5.0			108	108	4355118	66.63	4089		human	lung	CF	lung		2006	Italy	Italy:Rome	Human, Homo sapiens			cystic fibrosis
40324.4	Stenotrophomonas maltophilia strain ZC_2004		40324	WGS	ZC_2004					2017-10-31T00:00:00Z	28894437	PRJNA350620	SAMN06019649	GCA_002738675.1	MQWK01000000		University of Trento		Illumina MiSeq	30.0x	SPAdes v. 3.5.0			123	123	4559876	66.58	4281		human	lung	CF	lung		2004	Italy	Italy:Rome	Human, Homo sapiens			cystic fibrosis
40324.4	Stenotrophomonas maltophilia strain ZC_2008		40324	WGS	ZC_2008					2017-10-31T00:00:00Z	28894437	PRJNA350620	SAMN06019653	GCA_002738705.1	MQWO01000000		University of Trento		Illumina MiSeq	30.0x	SPAdes v. 3.5.0			67	67	4354099	66.63	4074		human	lung	CF	lung		2008	Italy	Italy:Rome	Human, Homo sapiens			cystic fibrosis
40324.4	Stenotrophomonas maltophilia strain ZC_2010		40324	WGS	ZC_2010	MLST.Stenotrophomonas_maltophilia.5				2017-10-31T00:00:00Z	28894437	PRJNA350620	SAMN06019655	GCA_002738725.1	MQWQ01000000		University of Trento		Illumina MiSeq	30.0x	SPAdes v. 3.5.0			107	107	4871504	66.28	4615		human	lung	CF	lung		2010	Italy	Italy:Rome	Human, Homo sapiens			cystic fibrosis
40324.4	Stenotrophomonas maltophilia strain ZC_2011		40324	WGS	ZC_2011					2017-10-31T00:00:00Z	28894437	PRJNA350620	SAMN06019656	GCA_002738765.1	MQWR01000000		University of Trento		Illumina MiSeq	30.0x	SPAdes v. 3.5.0			181	181	4905486	66.24	4677		human	lung	CF	lung		2011	Italy	Italy:Rome	Human, Homo sapiens			cystic fibrosis
40324.4	Stenotrophomonas maltophilia strain ZC_2012_STM2		40324	WGS	ZC_2012_STM2					2017-10-31T00:00:00Z	28894437	PRJNA350620	SAMN06019658	GCA_002738785.1	MQWT01000000		University of Trento		Illumina MiSeq	30.0x	SPAdes v. 3.5.0			94	94	4354314	66.63	4091		human	lung	CF	lung		2012	Italy	Italy:Rome	Human, Homo sapiens			cystic fibrosis
40324.4	Stenotrophomonas maltophilia strain ZC_2013_STM1		40324	WGS	ZC_2013_STM1	MLST.Stenotrophomonas_maltophilia.5				2017-10-31T00:00:00Z	28894437	PRJNA350620	SAMN06019659	GCA_002738815.1	MQWU01000000		University of Trento		Illumina MiSeq	30.0x	SPAdes v. 3.5.0			105	105	4888565	66.29	4629		human	lung	CF	lung		2013	Italy	Italy:Rome	Human, Homo sapiens			cystic fibrosis
40324.4	Stenotrophomonas maltophilia strain ZC_2013_STM2		40324	WGS	ZC_2013_STM2					2017-10-31T00:00:00Z	28894437	PRJNA350620	SAMN06019660	GCA_002738805.1	MQWV01000000		University of Trento		Illumina MiSeq	30.0x	SPAdes v. 3.5.0			86	86	4348950	66.63	4078		human	lung	CF	lung		2013	Italy	Italy:Rome	Human, Homo sapiens			cystic fibrosis
40324.4	Stenotrophomonas maltophilia strain ZC_2012_STM1		40324	WGS	ZC_2012_STM1					2017-10-31T00:00:00Z	28894437	PRJNA350620	SAMN06019657	GCA_002738825.1	MQWS01000000		University of Trento		Illumina MiSeq	30.0x	SPAdes v. 3.5.0			109	109	4909153	66.24	4659		human	lung	CF	lung		2012	Italy	Italy:Rome	Human, Homo sapiens			cystic fibrosis
40324.4	Stenotrophomonas maltophilia strain ZC_2014		40324	WGS	ZC_2014					2017-10-31T00:00:00Z	28894437	PRJNA350620	SAMN06019661	GCA_002738845.1	MQWW01000000		University of Trento		Illumina MiSeq	30.0x	SPAdes v. 3.5.0			84	84	4346966	66.64	4079		human	lung	CF	lung		2014	Italy	Italy:Rome	Human, Homo sapiens			cystic fibrosis
40324.4	Stenotrophomonas maltophilia strain CV_2003_STM2		40324	WGS	CV_2003_STM2	MLST.Stenotrophomonas_maltophilia.5				2017-10-31T00:00:00Z	28894437	PRJNA350620	SAMN06019663	GCA_002738885.1	MQWY01000000		University of Trento		Illumina MiSeq	30.0x	SPAdes v. 3.5.0			91	91	4869364	66.32	4642		human	lung	CF	lung		2003	Italy	Italy:Rome	Human, Homo sapiens			cystic fibrosis
40324.4	Stenotrophomonas maltophilia strain CV_2003_STM1		40324	WGS	CV_2003_STM1					2017-10-31T00:00:00Z	28894437	PRJNA350620	SAMN06019662	GCA_002738905.1	MQWX01000000		University of Trento		Illumina MiSeq	30.0x	SPAdes v. 3.5.0			132	132	4833118	66.18	4564		human	lung	CF	lung		2003	Italy	Italy:Rome	Human, Homo sapiens			cystic fibrosis
40324.4	Stenotrophomonas maltophilia strain CV_2006_STM1		40324	WGS	CV_2006_STM1					2017-10-31T00:00:00Z	28894437	PRJNA350620	SAMN06019665	GCA_002738925.1	MQXA01000000		University of Trento		Illumina MiSeq	30.0x	SPAdes v. 3.5.0			130	130	4804712	66.35	4588		human	lung	CF	lung		2006	Italy	Italy:Rome	Human, Homo sapiens			cystic fibrosis
40324.4	Stenotrophomonas maltophilia strain CV_2006_STM2		40324	WGS	CV_2006_STM2	MLST.Stenotrophomonas_maltophilia.5				2017-10-31T00:00:00Z	28894437	PRJNA350620	SAMN06019666	GCA_002738965.1	MQXB01000000		University of Trento		Illumina MiSeq	30.0x	SPAdes v. 3.5.0			111	111	4800283	66.35	4577		human	lung	CF	lung		2006	Italy	Italy:Rome	Human, Homo sapiens			cystic fibrosis
40324.4	Stenotrophomonas maltophilia strain CV_2008		40324	WGS	CV_2008					2017-10-31T00:00:00Z	28894437	PRJNA350620	SAMN06019668	GCA_002738985.1	MQXD01000000		University of Trento		Illumina MiSeq	30.0x	SPAdes v. 3.5.0			106	106	4801064	66.35	4569		human	lung	CF	lung		2008	Italy	Italy:Rome	Human, Homo sapiens			cystic fibrosis
40324.4	Stenotrophomonas maltophilia strain TG_2006_STM1		40324	WGS	TG_2006_STM1					2017-10-31T00:00:00Z	28894437	PRJNA350620	SAMN06019683	GCA_002739005.1	MQXS01000000		University of Trento		Illumina MiSeq	30.0x	SPAdes v. 3.5.0			63	63	4348898	66.79	4018		human	lung	CF	lung		2006	Italy	Italy:Rome	Human, Homo sapiens			cystic fibrosis
40324.4	Stenotrophomonas maltophilia strain TG_2005		40324	WGS	TG_2005					2017-10-31T00:00:00Z	28894437	PRJNA350620	SAMN06019682	GCA_002739025.1	MQXR01000000		University of Trento		Illumina MiSeq	30.0x	SPAdes v. 3.5.0			81	81	4350163	66.79	4019		human	lung	CF	lung		2005	Italy	Italy:Rome	Human, Homo sapiens			cystic fibrosis
40324.4	Stenotrophomonas maltophilia strain CV_2007		40324	WGS	CV_2007					2017-10-31T00:00:00Z	28894437	PRJNA350620	SAMN06019667	GCA_002739015.1	MQXC01000000		University of Trento		Illumina MiSeq	30.0x	SPAdes v. 3.5.0			137	137	4797657	66.35	4583		human	lung	CF	lung		2007	Italy	Italy:Rome	Human, Homo sapiens			cystic fibrosis
40324.4	Stenotrophomonas maltophilia strain TG_2006_STM2		40324	WGS	TG_2006_STM2					2017-10-31T00:00:00Z	28894437	PRJNA350620	SAMN06019684	GCA_002739065.1	MQXT01000000		University of Trento		Illumina MiSeq	30.0x	SPAdes v. 3.5.0			70	70	4348675	66.79	4011		human	lung	CF	lung		2006	Italy	Italy:Rome	Human, Homo sapiens			cystic fibrosis
40324.4	Stenotrophomonas maltophilia strain TG_2007_STM1		40324	WGS	TG_2007_STM1					2017-10-31T00:00:00Z	28894437	PRJNA350620	SAMN06019685	GCA_002739075.1	MQXU01000000		University of Trento		Illumina MiSeq	30.0x	SPAdes v. 3.5.0			85	85	4342024	66.8	4010		human	lung	CF	lung		2007	Italy	Italy:Rome	Human, Homo sapiens			cystic fibrosis
40324.4	Stenotrophomonas maltophilia strain TG_2007_STM2		40324	WGS	TG_2007_STM2					2017-10-31T00:00:00Z	28894437	PRJNA350620	SAMN06019686	GCA_002739095.1	MQXV01000000		University of Trento		Illumina MiSeq	30.0x	SPAdes v. 3.5.0			70	70	4350360	66.79	4012		human	lung	CF	lung		2007	Italy	Italy:Rome	Human, Homo sapiens			cystic fibrosis
40324.4	Stenotrophomonas maltophilia strain TG_2012_STM2		40324	WGS	TG_2012_STM2					2017-10-31T00:00:00Z	28894437	PRJNA350620	SAMN06019692	GCA_002739145.1	MQYB01000000		University of Trento		Illumina MiSeq	30.0x	SPAdes v. 3.5.0			85	85	4345979	66.79	4023		human	lung	CF	lung		2012	Italy	Italy:Rome	Human, Homo sapiens			cystic fibrosis
40324.4	Stenotrophomonas maltophilia strain Fma_2008_STM2		40324	WGS	Fma_2008_STM2					2017-10-31T00:00:00Z	28894437	PRJNA350620	SAMN06019699	GCA_002739175.1	MQYI01000000		University of Trento		Illumina MiSeq	30.0x	SPAdes v. 3.5.0			80	80	4774285	66.45	4489		human	lung	CF	lung		2008	Italy	Italy:Rome	Human, Homo sapiens			cystic fibrosis
40324.4	Stenotrophomonas maltophilia strain Fma_2009		40324	WGS	Fma_2009					2017-10-31T00:00:00Z	28894437	PRJNA350620	SAMN06019700	GCA_002739195.1	MQYJ01000000		University of Trento		Illumina MiSeq	30.0x	SPAdes v. 3.5.0			98	98	4656954	66.44	4373		human	lung	CF	lung		2009	Italy	Italy:Rome	Human, Homo sapiens			cystic fibrosis
40324.4	Stenotrophomonas maltophilia strain Fma_2005_STM1		40324	WGS	Fma_2005_STM1					2017-10-31T00:00:00Z	28894437	PRJNA350620	SAMN06019696	GCA_002739155.1	MQYF01000000		University of Trento		Illumina MiSeq	30.0x	SPAdes v. 3.5.0			103	103	4615168	66.49	4336		human	lung	CF	lung		2005	Italy	Italy:Rome	Human, Homo sapiens			cystic fibrosis
40324.4	Stenotrophomonas maltophilia strain Fma_2010_STM1		40324	WGS	Fma_2010_STM1					2017-10-31T00:00:00Z	28894437	PRJNA350620	SAMN06019701	GCA_002739225.1	MQYK01000000		University of Trento		Illumina MiSeq	30.0x	SPAdes v. 3.5.0			109	109	4650032	66.46	4375		human	lung	CF	lung		2010	Italy	Italy:Rome	Human, Homo sapiens			cystic fibrosis
40324.4	Stenotrophomonas maltophilia strain AV_2011		40324	WGS	AV_2011					2017-10-31T00:00:00Z	28894437	PRJNA350620	SAMN06019709	GCA_002739275.1	MQYR01000000		University of Trento		Illumina MiSeq	30.0x	SPAdes v. 3.5.0			146	146	4869806	66.27	4642		human	lung	CF	lung		2011	Italy	Italy:Rome	Human, Homo sapiens			cystic fibrosis
40324.4	Stenotrophomonas maltophilia strain AV_2012_STM1		40324	WGS	AV_2012_STM1	MLST.Stenotrophomonas_maltophilia.5				2017-10-31T00:00:00Z	28894437	PRJNA350620	SAMN06019710	GCA_002739305.1	MQYS01000000		University of Trento		Illumina MiSeq	30.0x	SPAdes v. 3.5.0			136	136	4906760	66.27	4682		human	lung	CF	lung		2012	Italy	Italy:Rome	Human, Homo sapiens			cystic fibrosis
40324.4	Stenotrophomonas maltophilia strain Fma_2010_STM2		40324	WGS	Fma_2010_STM2					2017-10-31T00:00:00Z	28894437	PRJNA350620	SAMN06019702	GCA_002739235.1	MQYL01000000		University of Trento		Illumina MiSeq	30.0x	SPAdes v. 3.5.0			105	105	4651210	66.46	4381		human	lung	CF	lung		2010	Italy	Italy:Rome	Human, Homo sapiens			cystic fibrosis
40324.4	Stenotrophomonas maltophilia strain AV_2010		40324	WGS	AV_2010					2017-10-31T00:00:00Z	28894437	PRJNA350620	SAMN06019708	GCA_002739255.1	MQYQ01000000		University of Trento		Illumina MiSeq	30.0x	SPAdes v. 3.5.0			135	135	4616950	66.42	4372		human	lung	CF	lung		2010	Italy	Italy:Rome	Human, Homo sapiens			cystic fibrosis
40324.4	Stenotrophomonas maltophilia strain GC_2009		40324	WGS	GC_2009					2017-10-31T00:00:00Z	28894437	PRJNA350620	SAMN06019715	GCA_002739365.1	MQYX01000000		University of Trento		Illumina MiSeq	30.0x	SPAdes v. 3.5.0			118	118	5214188	66.01	4977		human	lung	CF	lung		2009	Italy	Italy:Rome	Human, Homo sapiens			cystic fibrosis
40324.4	Stenotrophomonas maltophilia strain GC_2012_STM2		40324	WGS	GC_2012_STM2	MLST.Stenotrophomonas_maltophilia.91				2017-10-31T00:00:00Z	28894437	PRJNA350620	SAMN06019719	GCA_002739375.1	MQZB01000000		University of Trento		Illumina MiSeq	30.0x	SPAdes v. 3.5.0			92	92	4740614	66.5	4459		human	lung	CF	lung		2012	Italy	Italy:Rome	Human, Homo sapiens			cystic fibrosis
40324.4	Stenotrophomonas maltophilia strain GC_2008_colB		40324	WGS	GC_2008_colB					2017-10-31T00:00:00Z	28894437	PRJNA350620	SAMN06019714	GCA_002739345.1	MQYW01000000		University of Trento		Illumina MiSeq	30.0x	SPAdes v. 3.5.0			95	95	4736315	66.49	4466		human	lung	CF	lung		2008	Italy	Italy:Rome	Human, Homo sapiens			cystic fibrosis
40324.4	Stenotrophomonas maltophilia strain GC_2011		40324	WGS	GC_2011					2017-10-31T00:00:00Z	28894437	PRJNA350620	SAMN06019717	GCA_002739395.1	MQYZ01000000		University of Trento		Illumina MiSeq	30.0x	SPAdes v. 3.5.0			110	110	4735249	66.49	4461		human	lung	CF	lung		2011	Italy	Italy:Rome	Human, Homo sapiens			cystic fibrosis
40324.4	Stenotrophomonas maltophilia strain GC_2013_STM2		40324	WGS	GC_2013_STM2	MLST.Stenotrophomonas_maltophilia.91				2017-10-31T00:00:00Z	28894437	PRJNA350620	SAMN06019721	GCA_002739445.1	MQZD01000000		University of Trento		Illumina MiSeq	30.0x	SPAdes v. 3.5.0			96	96	4738508	66.49	4455		human	lung	CF	lung		2013	Italy	Italy:Rome	Human, Homo sapiens			cystic fibrosis
40324.4	Stenotrophomonas maltophilia strain GC_2013_STM1		40324	WGS	GC_2013_STM1					2017-10-31T00:00:00Z	28894437	PRJNA350620	SAMN06019720	GCA_002739405.1	MQZC01000000		University of Trento		Illumina MiSeq	30.0x	SPAdes v. 3.5.0			105	105	4618695	66.49	4353		human	lung	CF	lung		2013	Italy	Italy:Rome	Human, Homo sapiens			cystic fibrosis
40324.4	Stenotrophomonas maltophilia strain MC_2011_STM2		40324	WGS	MC_2011_STM2					2017-10-31T00:00:00Z	28894437	PRJNA350620	SAMN06019728	GCA_002739505.1	MQZK01000000		University of Trento		Illumina MiSeq	30.0x	SPAdes v. 3.5.0			97	97	4377825	66.81	4074		human	lung	CF	lung		2011	Italy	Italy:Rome	Human, Homo sapiens			cystic fibrosis
40324.4	Stenotrophomonas maltophilia strain MC_2010_STM2		40324	WGS	MC_2010_STM2					2017-10-31T00:00:00Z	28894437	PRJNA350620	SAMN06019726	GCA_002739465.1	MQZI01000000		University of Trento		Illumina MiSeq	30.0x	SPAdes v. 3.5.0			88	88	4378589	66.81	4069		human	lung	CF	lung		2010	Italy	Italy:Rome	Human, Homo sapiens			cystic fibrosis
40324.4	Stenotrophomonas maltophilia strain MC_2010_STM1		40324	WGS	MC_2010_STM1					2017-10-31T00:00:00Z	28894437	PRJNA350620	SAMN06019725	GCA_002739455.1	MQZH01000000		University of Trento		Illumina MiSeq	30.0x	SPAdes v. 3.5.0			91	91	4882242	66.28	4613		human	lung	CF	lung		2010	Italy	Italy:Rome	Human, Homo sapiens			cystic fibrosis
40324.4	Stenotrophomonas maltophilia strain CV_2010		40324	WGS	CV_2010	MLST.Stenotrophomonas_maltophilia.5				2017-10-31T00:00:00Z	28894437	PRJNA350620	SAMN06019669	GCA_002739535.1	MQXE01000000		University of Trento		Illumina MiSeq	30.0x	SPAdes v. 3.5.0			136	136	4797547	66.35	4580		human	lung	CF	lung		2010	Italy	Italy:Rome	Human, Homo sapiens			cystic fibrosis
40324.4	Stenotrophomonas maltophilia strain CV_2013		40324	WGS	CV_2013	MLST.Stenotrophomonas_maltophilia.29				2017-10-31T00:00:00Z	28894437	PRJNA350620	SAMN06019670	GCA_002739555.1	MQXF01000000		University of Trento		Illumina MiSeq	30.0x	SPAdes v. 3.5.0			148	148	4790996	66.42	4520		human	lung	CF	lung		2013	Italy	Italy:Rome	Human, Homo sapiens			cystic fibrosis
40324.4	Stenotrophomonas maltophilia strain MS_2003_STM2		40324	WGS	MS_2003_STM2					2017-10-31T00:00:00Z	28894437	PRJNA350620	SAMN06019672	GCA_002739585.1	MQXH01000000		University of Trento		Illumina MiSeq	30.0x	SPAdes v. 3.5.0			118	118	4846249	66.14	4550		human	lung	CF	lung		2003	Italy	Italy:Rome	Human, Homo sapiens			cystic fibrosis
40324.4	Stenotrophomonas maltophilia strain MS_2006		40324	WGS	MS_2006	MLST.Stenotrophomonas_maltophilia.5				2017-10-31T00:00:00Z	28894437	PRJNA350620	SAMN06019673	GCA_002739605.1	MQXI01000000		University of Trento		Illumina MiSeq	30.0x	SPAdes v. 3.5.0			175	175	4936554	66.21	4712		human	lung	CF	lung		2006	Italy	Italy:Rome	Human, Homo sapiens			cystic fibrosis
40324.4	Stenotrophomonas maltophilia strain MS_2003_STM1		40324	WGS	MS_2003_STM1					2017-10-31T00:00:00Z	28894437	PRJNA350620	SAMN06019671	GCA_002739595.1	MQXG01000000		University of Trento		Illumina MiSeq	30.0x	SPAdes v. 3.5.0			141	141	4842401	66.15	4549		human	lung	CF	lung		2003	Italy	Italy:Rome	Human, Homo sapiens			cystic fibrosis
40324.4	Stenotrophomonas maltophilia strain MS_2008		40324	WGS	MS_2008					2017-10-31T00:00:00Z	28894437	PRJNA350620	SAMN06019674	GCA_002739625.1	MQXJ01000000		University of Trento		Illumina MiSeq	30.0x	SPAdes v. 3.5.0			68	68	4463128	66.51	4138		human	lung	CF	lung		2008	Italy	Italy:Rome	Human, Homo sapiens			cystic fibrosis
40324.4	Stenotrophomonas maltophilia strain MS_2009		40324	WGS	MS_2009					2017-10-31T00:00:00Z	28894437	PRJNA350620	SAMN06019675	GCA_002739675.1	MQXK01000000		University of Trento		Illumina MiSeq	30.0x	SPAdes v. 3.5.0			123	123	4796729	66.31	4471		human	lung	CF	lung		2009	Italy	Italy:Rome	Human, Homo sapiens			cystic fibrosis
40324.4	Stenotrophomonas maltophilia strain MS_2011		40324	WGS	MS_2011	MLST.Stenotrophomonas_maltophilia.4				2017-10-31T00:00:00Z	28894437	PRJNA350620	SAMN06019677	GCA_002739685.1	MQXM01000000		University of Trento		Illumina MiSeq	30.0x	SPAdes v. 3.5.0			123	123	4939324	66.32	4712		human	lung	CF	lung		2011	Italy	Italy:Rome	Human, Homo sapiens			cystic fibrosis
40324.4	Stenotrophomonas maltophilia strain MS_2010		40324	WGS	MS_2010					2017-10-31T00:00:00Z	28894437	PRJNA350620	SAMN06019676	GCA_002739665.1	MQXL01000000		University of Trento		Illumina MiSeq	30.0x	SPAdes v. 3.5.0			130	130	4937359	66.32	4712		human	lung	CF	lung		2010	Italy	Italy:Rome	Human, Homo sapiens			cystic fibrosis
40324.4	Stenotrophomonas maltophilia strain MS_2014		40324	WGS	MS_2014	MLST.Stenotrophomonas_maltophilia.5				2017-10-31T00:00:00Z	28894437	PRJNA350620	SAMN06019680	GCA_002739755.1	MQXP01000000		University of Trento		Illumina MiSeq	30.0x	SPAdes v. 3.5.0			142	142	4975192	66.25	4753		human	lung	CF	lung		2014	Italy	Italy:Rome	Human, Homo sapiens			cystic fibrosis
40324.4	Stenotrophomonas maltophilia strain MS_2013		40324	WGS	MS_2013					2017-10-31T00:00:00Z	28894437	PRJNA350620	SAMN06019679	GCA_002739745.1	MQXO01000000		University of Trento		Illumina MiSeq	30.0x	SPAdes v. 3.5.0			96	96	4939558	66.15	4638		human	lung	CF	lung		2013	Italy	Italy:Rome	Human, Homo sapiens			cystic fibrosis
40324.4	Stenotrophomonas maltophilia strain TG_2008_STM1		40324	WGS	TG_2008_STM1					2017-10-31T00:00:00Z	28894437	PRJNA350620	SAMN06019687	GCA_002739785.1	MQXW01000000		University of Trento		Illumina MiSeq	30.0x	SPAdes v. 3.5.0			82	82	4340861	66.79	4012		human	lung	CF	lung		2008	Italy	Italy:Rome	Human, Homo sapiens			cystic fibrosis
40324.4	Stenotrophomonas maltophilia strain TG_2004		40324	WGS	TG_2004					2017-10-31T00:00:00Z	28894437	PRJNA350620	SAMN06019681	GCA_002739775.1	MQXQ01000000		University of Trento		Illumina MiSeq	30.0x	SPAdes v. 3.5.0			96	96	4530396	66.63	4205		human	lung	CF	lung		2004	Italy	Italy:Rome	Human, Homo sapiens			cystic fibrosis
40324.4	Stenotrophomonas maltophilia strain TG_2008_STM2		40324	WGS	TG_2008_STM2					2017-10-31T00:00:00Z	28894437	PRJNA350620	SAMN06019688	GCA_002739825.1	MQXX01000000		University of Trento		Illumina MiSeq	30.0x	SPAdes v. 3.5.0			78	78	4346012	66.79	4009		human	lung	CF	lung		2008	Italy	Italy:Rome	Human, Homo sapiens			cystic fibrosis
40324.4	Stenotrophomonas maltophilia strain TG_2009_STM2		40324	WGS	TG_2009_STM2					2017-10-31T00:00:00Z	28894437	PRJNA350620	SAMN06019690	GCA_002739835.1	MQXZ01000000		University of Trento		Illumina MiSeq	30.0x	SPAdes v. 3.5.0			75	75	4347965	66.8	4022		human	lung	CF	lung		2009	Italy	Italy:Rome	Human, Homo sapiens			cystic fibrosis
40324.4	Stenotrophomonas maltophilia strain TG_2012_STM1		40324	WGS	TG_2012_STM1					2017-10-31T00:00:00Z	28894437	PRJNA350620	SAMN06019691	GCA_002739855.1	MQYA01000000		University of Trento		Illumina MiSeq	30.0x	SPAdes v. 3.5.0			72	72	4349116	66.79	4009		human	lung	CF	lung		2012	Italy	Italy:Rome	Human, Homo sapiens			cystic fibrosis
40324.4	Stenotrophomonas maltophilia strain TG_2013		40324	WGS	TG_2013					2017-10-31T00:00:00Z	28894437	PRJNA350620	SAMN06019693	GCA_002739875.1	MQYC01000000		University of Trento		Illumina MiSeq	30.0x	SPAdes v. 3.5.0			105	105	4345785	66.79	4028		human	lung	CF	lung		2013	Italy	Italy:Rome	Human, Homo sapiens			cystic fibrosis
40324.4	Stenotrophomonas maltophilia strain TG_2014_STM1		40324	WGS	TG_2014_STM1					2017-10-31T00:00:00Z	28894437	PRJNA350620	SAMN06019694	GCA_002739905.1	MQYD01000000		University of Trento		Illumina MiSeq	30.0x	SPAdes v. 3.5.0			98	98	4344642	66.78	4045		human	lung	CF	lung		2014	Italy	Italy:Rome	Human, Homo sapiens			cystic fibrosis
40324.4	Stenotrophomonas maltophilia strain Fma_2007		40324	WGS	Fma_2007					2017-10-31T00:00:00Z	28894437	PRJNA350620	SAMN06019698	GCA_002739915.1	MQYH01000000		University of Trento		Illumina MiSeq	30.0x	SPAdes v. 3.5.0			134	134	4604066	66.43	4307		human	lung	CF	lung		2007	Italy	Italy:Rome	Human, Homo sapiens			cystic fibrosis
40324.4	Stenotrophomonas maltophilia strain TG_2014_STM2		40324	WGS	TG_2014_STM2					2017-10-31T00:00:00Z	28894437	PRJNA350620	SAMN06019695	GCA_002739945.1	MQYE01000000		University of Trento		Illumina MiSeq	30.0x	SPAdes v. 3.5.0			109	109	4368250	66.79	4079		human	lung	CF	lung		2014	Italy	Italy:Rome	Human, Homo sapiens			cystic fibrosis
40324.4	Stenotrophomonas maltophilia strain Fma_2005_STM2		40324	WGS	Fma_2005_STM2					2017-10-31T00:00:00Z	28894437	PRJNA350620	SAMN06019697	GCA_002739955.1	MQYG01000000		University of Trento		Illumina MiSeq	30.0x	SPAdes v. 3.5.0			88	88	4612173	66.49	4320		human	lung	CF	lung		2005	Italy	Italy:Rome	Human, Homo sapiens			cystic fibrosis
40324.4	Stenotrophomonas maltophilia strain Fma_2011		40324	WGS	Fma_2011					2017-10-31T00:00:00Z	28894437	PRJNA350620	SAMN06019703	GCA_002739985.1	MQYM01000000		University of Trento		Illumina MiSeq	30.0x	SPAdes v. 3.5.0			119	119	4648324	66.46	4376		human	lung	CF	lung		2011	Italy	Italy:Rome	Human, Homo sapiens			cystic fibrosis
40324.4	Stenotrophomonas maltophilia strain AV_2009		40324	WGS	AV_2009					2017-10-31T00:00:00Z	28894437	PRJNA350620	SAMN06019707	GCA_002740025.1	MQYP01000000		University of Trento		Illumina MiSeq	30.0x	SPAdes v. 3.5.0			89	89	4827143	66.34	4513		human	lung	CF	lung		2009	Italy	Italy:Rome	Human, Homo sapiens			cystic fibrosis
40324.4	Stenotrophomonas maltophilia strain Fma_2012		40324	WGS	Fma_2012					2017-10-31T00:00:00Z	28894437	PRJNA350620	SAMN06019704	GCA_002739995.1	MQYN01000000		University of Trento		Illumina MiSeq	30.0x	SPAdes v. 3.5.0			117	117	4650171	66.46	4373		human	lung	CF	lung		2012	Italy	Italy:Rome	Human, Homo sapiens			cystic fibrosis
40324.4	Stenotrophomonas maltophilia strain AV_2006		40324	WGS	AV_2006	MLST.Stenotrophomonas_maltophilia.2				2017-10-31T00:00:00Z	28894437	PRJNA350620	SAMN06019706	GCA_002740035.1	MQYO01000000		University of Trento		Illumina MiSeq	30.0x	SPAdes v. 3.5.0			123	123	4651562	66.4	4388		human	lung	CF	lung		2006	Italy	Italy:Rome	Human, Homo sapiens			cystic fibrosis
40324.4	Stenotrophomonas maltophilia strain AV_2013		40324	WGS	AV_2013					2017-10-31T00:00:00Z	28894437	PRJNA350620	SAMN06019712	GCA_002740055.1	MQYU01000000		University of Trento		Illumina MiSeq	30.0x	SPAdes v. 3.5.0			98	98	4913731	66.27	4675		human	lung	CF	lung		2013	Italy	Italy:Rome	Human, Homo sapiens			cystic fibrosis
40324.4	Stenotrophomonas maltophilia strain AV_2012_STM2		40324	WGS	AV_2012_STM2					2017-10-31T00:00:00Z	28894437	PRJNA350620	SAMN06019711	GCA_002740085.1	MQYT01000000		University of Trento		Illumina MiSeq	30.0x	SPAdes v. 3.5.0			99	99	5015330	66.3	4747		human	lung	CF	lung		2012	Italy	Italy:Rome	Human, Homo sapiens			cystic fibrosis
40324.4	Stenotrophomonas maltophilia strain GC_2010		40324	WGS	GC_2010					2017-10-31T00:00:00Z	28894437	PRJNA350620	SAMN06019716	GCA_002740095.1	MQYY01000000		University of Trento		Illumina MiSeq	30.0x	SPAdes v. 3.5.0			97	97	4739009	66.49	4454		human	lung	CF	lung		2010	Italy	Italy:Rome	Human, Homo sapiens			cystic fibrosis
40324.4	Stenotrophomonas maltophilia strain GC_2012_STM1		40324	WGS	GC_2012_STM1					2017-10-31T00:00:00Z	28894437	PRJNA350620	SAMN06019718	GCA_002740115.1	MQZA01000000		University of Trento		Illumina MiSeq	30.0x	SPAdes v. 3.5.0			104	104	4731946	66.5	4457		human	lung	CF	lung		2012	Italy	Italy:Rome	Human, Homo sapiens			cystic fibrosis
40324.4	Stenotrophomonas maltophilia strain MC_2009		40324	WGS	MC_2009					2017-10-31T00:00:00Z	28894437	PRJNA350620	SAMN06019724	GCA_002740165.1	MQZG01000000		University of Trento		Illumina MiSeq	30.0x	SPAdes v. 3.5.0			89	89	4887793	66.28	4629		human	lung	CF	lung		2009	Italy	Italy:Rome	Human, Homo sapiens			cystic fibrosis
40324.4	Stenotrophomonas maltophilia strain GC_2014_STM2		40324	WGS	GC_2014_STM2					2017-10-31T00:00:00Z	28894437	PRJNA350620	SAMN06019723	GCA_002740175.1	MQZF01000000		University of Trento		Illumina MiSeq	30.0x	SPAdes v. 3.5.0			90	90	4686641	66.52	4375		human	lung	CF	lung		2014	Italy	Italy:Rome	Human, Homo sapiens			cystic fibrosis
40324.4	Stenotrophomonas maltophilia strain MC_2011_STM1		40324	WGS	MC_2011_STM1					2017-10-31T00:00:00Z	28894437	PRJNA350620	SAMN06019727	GCA_002740185.1	MQZJ01000000		University of Trento		Illumina MiSeq	30.0x	SPAdes v. 3.5.0			152	152	4794949	66.44	4588		human	lung	CF	lung		2011	Italy	Italy:Rome	Human, Homo sapiens			cystic fibrosis
40324.4	Stenotrophomonas maltophilia strain MC_2012		40324	WGS	MC_2012					2017-10-31T00:00:00Z	28894437	PRJNA350620	SAMN06019729	GCA_002740215.1	MQZL01000000		University of Trento		Illumina MiSeq	30.0x	SPAdes v. 3.5.0			89	89	4380555	66.81	4068		human	lung	CF	lung		2012	Italy	Italy:Rome	Human, Homo sapiens			cystic fibrosis
40324.4	Stenotrophomonas maltophilia strain MC_2014		40324	WGS	MC_2014					2017-10-31T00:00:00Z	28894437	PRJNA350620	SAMN06019731	GCA_002740245.1	MQZN01000000		University of Trento		Illumina MiSeq	30.0x	SPAdes v. 3.5.0			81	81	4379493	66.81	4060		human	lung	CF	lung		2014	Italy	Italy:Rome	Human, Homo sapiens			cystic fibrosis
40324.4	Stenotrophomonas maltophilia strain MC_2013		40324	WGS	MC_2013					2017-10-31T00:00:00Z	28894437	PRJNA350620	SAMN06019730	GCA_002740255.1	MQZM01000000		University of Trento		Illumina MiSeq	30.0x	SPAdes v. 3.5.0			94	94	4381248	66.81	4079		human	lung	CF	lung		2013	Italy	Italy:Rome	Human, Homo sapiens			cystic fibrosis
40324.4	Stenotrophomonas maltophilia strain BB_2010		40324	WGS	BB_2010					2017-10-31T00:00:00Z	28894437	PRJNA350620	SAMN06019732	GCA_002740265.1	MQZO01000000		University of Trento		Illumina MiSeq	30.0x	SPAdes v. 3.5.0			116	116	4606510	66.55	4291		human	lung	CF	lung		2010	Italy	Italy:Rome	Human, Homo sapiens			cystic fibrosis
40324.4	Stenotrophomonas maltophilia strain BB_2012		40324	WGS	BB_2012					2017-10-31T00:00:00Z	28894437	PRJNA350620	SAMN06019734	GCA_002740285.1	MQZQ01000000		University of Trento		Illumina MiSeq	30.0x	SPAdes v. 3.5.0			106	106	4825841	66.4	4563		human	lung	CF	lung		2012	Italy	Italy:Rome	Human, Homo sapiens			cystic fibrosis
40324.5	Stenotrophomonas maltophilia strain SanG_2010		40324	WGS	SanG_2010					2017-10-31T00:00:00Z	28894437	PRJNA350620	SAMN06019736	GCA_002740345.1	MQZS01000000		University of Trento		Illumina MiSeq	30.0x	SPAdes v. 3.5.0			115	115	4789465	66.43	4554		human	lung	CF	lung		2010	Italy	Italy:Rome	Human, Homo sapiens			cystic fibrosis
40324.5	Stenotrophomonas maltophilia strain SanG_2011		40324	WGS	SanG_2011					2017-10-31T00:00:00Z	28894437	PRJNA350620	SAMN06019737	GCA_002740355.1	MQZT01000000		University of Trento		Illumina MiSeq	30.0x	SPAdes v. 3.5.0			97	97	4758010	66.63	4533		human	lung	CF	lung		2011	Italy	Italy:Rome	Human, Homo sapiens			cystic fibrosis
40324.5	Stenotrophomonas maltophilia strain SanG_2012		40324	WGS	SanG_2012					2017-10-31T00:00:00Z	28894437	PRJNA350620	SAMN06019738	GCA_002740365.1	MQZU01000000		University of Trento		Illumina MiSeq	30.0x	SPAdes v. 3.5.0			103	103	4909273	66.12	4698		human	lung	CF	lung		2012	Italy	Italy:Rome	Human, Homo sapiens			cystic fibrosis
40324.5	Stenotrophomonas maltophilia strain AV_2005		40324	WGS	AV_2005	MLST.Stenotrophomonas_maltophilia.2				2017-10-31T00:00:00Z	28894437	PRJNA350620	SAMN06019705	GCA_002740425.1	MQZW01000000		University of Trento		Illumina MiSeq	30.0x	SPAdes v. 3.5.0			132	132	4720290	66.34	4457		human	lung	CF	lung		2005	Italy	Italy:Rome	Human, Homo sapiens			cystic fibrosis
40324.5	Stenotrophomonas maltophilia strain SanG_2013		40324	WGS	SanG_2013					2017-10-31T00:00:00Z	28894437	PRJNA350620	SAMN06019739	GCA_002740395.1	MQZV01000000		University of Trento		Illumina MiSeq	30.0x	SPAdes v. 3.5.0			80	80	4801791	66.26	4547		human	lung	CF	lung		2013	Italy	Italy:Rome	Human, Homo sapiens			cystic fibrosis
40324.6	Stenotrophomonas maltophilia strain BR12		40324	WGS	BR12					2015-04-14T00:00:00Z	26472823	PRJNA278502	SAMN03456145	GCF_000972335.1	LATR01000000		Institut Pasteur de Paris		Illumina HiSeq	118.0x	CLC NGS Cell v. 4.2.0			80	80	4405362	66.41	4133		human	gut		Intestine		2013-12-20	France	France: Paris	Mouse, Mus musculus
40324.6	Stenotrophomonas maltophilia strain UV74		40324	WGS	UV74					2015-04-23T00:00:00Z	26067959	PRJNA261822	SAMN03076212	GCF_000978875.1	LBFT01000000		Universitat Autonoma de Barcelona		Illumina MiSeq	134.0x	Velvet v. 1.2.10; PAGIT v. 1			179	179	4889583	66.65	4722	4382	human	blood		vascular ulcer		2009	Spain	Spain: Mediterranean region	Human, Homo sapiens			vascular ulcer
40324.7	Stenotrophomonas maltophilia strain SAM8		40324	WGS	SAM8					2015-06-05T00:00:00Z		PRJNA283951	SAMN03658153	GCA_001020915.1	LDAV01000000		Aljouf university		454	10.0x	GS De Novo Assembler v. 2.8			529	529	3665538	67.2	3895	3250	aquatic			water		2014-12-25	Saudi Arabia	Saudi Arabia: Al Qurayyat
487699	Stenotrophomonas pavanii strain S18795		487698	WGS	S18795	MLST.Stenotrophomonas_maltophilia.23				2017-06-22T00:00:00Z		PRJNA390523	SAMN07237138		NIXP00000000		JCVI		Illumina NextSeq 500	158.47x	SPAdes v. 3.1.1			158	158	4783896	66.99	4624	4437	human	blood		blood		2016-05-28	USA	USA: Seattle, WA	Human, Homo sapiens
522373	Stenotrophomonas maltophilia K279a		522373	Complete	K279a					2015-02-06T00:00:00Z	18419807	PRJNA30351	SAMEA1705934	GCA_000072485.1	AM743169		Wellcome Trust Sanger Institute					1			1	4851126	66.32	4629	4430	human	blood		blood infection	isolated from blood infection and will be used for comparative genome analysis	1998		United Kingdom										Negative	Bacilli
[truncated: 11 more columns]
