# Supplementary material for: Cystic Fibrosis-Associated Stenotrophomonas maltophilia Strain-Specific Adaptations and Responses to pH
Source: J Bacteriol. 2019 Mar 13;201(7):e00478-18. doi: 10.1128/JB.00478-18 (PMC6416904; doi:10.1128/JB.00478-18)
Supplement: Supplemental file 2 [file JB.00478-18-sd002.xlsx]

## Sheet: TableS2gene_presence_absence.cs
Dataset S2: Presence-absence matrix of gene clusters at 95% AAI used in pan-genome analyses
Gene	Annotation	No. isolates	In CF genomes only?	FLR19	Stenotrophomonas_maltophilia_K279a	Stenotrophomonas_maltophilia_WJ66	Stenotrophomonas_maltophilia_strain_163919	Stenotrophomonas_maltophilia_strain_7141307	Stenotrophomonas_maltophilia_strain_AV_2005	Stenotrophomonas_maltophilia_strain_AV_2006	Stenotrophomonas_maltophilia_strain_AV_2010	Stenotrophomonas_maltophilia_strain_AV_2011	Stenotrophomonas_maltophilia_strain_AV_2012_STM1	Stenotrophomonas_maltophilia_strain_AV_2012_STM2	Stenotrophomonas_maltophilia_strain_AV_2013	Stenotrophomonas_maltophilia_strain_BB_2010	Stenotrophomonas_maltophilia_strain_BB_2012	Stenotrophomonas_maltophilia_strain_BurE1	Stenotrophomonas_maltophilia_strain_CBF101	Stenotrophomonas_maltophilia_strain_CV_2003_STM2	Stenotrophomonas_maltophilia_strain_CV_2006_STM1	Stenotrophomonas_maltophilia_strain_CV_2006_STM2	Stenotrophomonas_maltophilia_strain_CV_2007	Stenotrophomonas_maltophilia_strain_CV_2008	Stenotrophomonas_maltophilia_strain_CV_2010	Stenotrophomonas_maltophilia_strain_FDAARGOS_325	Stenotrophomonas_maltophilia_strain_Fma_2005_STM1	Stenotrophomonas_maltophilia_strain_Fma_2005_STM2	Stenotrophomonas_maltophilia_strain_Fma_2008_STM2	Stenotrophomonas_maltophilia_strain_Fma_2009	Stenotrophomonas_maltophilia_strain_Fma_2010_STM1	Stenotrophomonas_maltophilia_strain_Fma_2010_STM2	Stenotrophomonas_maltophilia_strain_Fma_2011	Stenotrophomonas_maltophilia_strain_Fma_2012	Stenotrophomonas_maltophilia_strain_GC_2008_colB	Stenotrophomonas_maltophilia_strain_GC_2009	Stenotrophomonas_maltophilia_strain_GC_2010	Stenotrophomonas_maltophilia_strain_GC_2011	Stenotrophomonas_maltophilia_strain_GC_2012_STM1	Stenotrophomonas_maltophilia_strain_GC_2012_STM2	Stenotrophomonas_maltophilia_strain_GC_2013_STM1	Stenotrophomonas_maltophilia_strain_GC_2013_STM2	Stenotrophomonas_maltophilia_strain_GC_2014_STM2	Stenotrophomonas_maltophilia_strain_ISMMS4	Stenotrophomonas_maltophilia_strain_M16356	Stenotrophomonas_maltophilia_strain_MC_2009	Stenotrophomonas_maltophilia_strain_MC_2011_STM1	Stenotrophomonas_maltophilia_strain_MS_2003_STM1	Stenotrophomonas_maltophilia_strain_MS_2003_STM2
proP_2	Proline/betaine transporter	74		PROKKA_04450	36fb02208b7ae35face5678a1bd3758a_2391	15c64f9211b05d2a31e0f607ea1b6481_2721	3a3cc6ff343f4460ced911d494900283_843	97f126d095f40da33d69d056bc6a5037_7267	93139b6db97e1a9c7f259acfe01f6f03_5823	9065a13a156c1c9c6b6c1283e1d1d5cf_6497	aa94b5edb4b42b44035d69bbc531763f_591	fccfd9eb1a2b5a972d8ff90213d79571_5861	9f2466e0822de1ac235b37d8478a6da3_8861	56066113559428e4b750dc6c7e615d20_6699	08835923ec5dbb28f7a92e5e1bc8c40d_1781	2000c371c866d2e775222b1c75beacd7_6631	5157d744e52385b823f606bc98f94b78_7091	d13eaf45b2b8d6097e0c841ef318f66b_1147	4c45036931de3d248c0c0d3888e4a9a1_4229	eef7a2eae111f45007d78c0d2e3505b8_1735	f54cfc46afc0a3f671a24316a82bbb00_2653	5c12034f225c2b39ba05a205b811a7b0_5805	79d822373ebc2c6c64d7c8fbf96a00e9_8637	3b0d0bb337c7a534f7dd46cd6fc5cc72_2037	cb8618d6b14cd1b2eb010b85ce294af8_3647	b16afe2b60efd49273e1657ab6147ed6_3479	371e420467da0cbe9e147addc25fe4f3_1613	317cb37b3dcd6d600b4bb0a1e5cb828f_3343	4b0de2ec5cd89dddc50e2165b3a2fe12_5793	402cdf47cfec4d7f0a707867d35ba553_3895	87fce02d6a82de4c68a55329d2c7ebef_2085	519c3ff50e0c1b895cbbba20ac2689d2_4255	a35c57caad2514fd6b7212b72aa696d6_4321	39f12484da880df17466b0e887763f54_535	a51a668d4127fc1664cd4ceb432601dc_2615	ffb76aeee39a4045f73659d134126e4c_3875	d5dd5b986cb6e18c85e094d1a549b212_6541	9852759153cafb8b1c14bf07652dd291_7761	65c2458d12fc0f9c34ea395df0ecc7e6_6999	dd9c211e03c6361d3d0812c7002662e1_6863	06610d21ea78edddd027562d697a2d9e_6009	98b560a45723babd4c3c1dffa0a7c74b_5315	a76c17488e1ee622c03bf422561ecc2c_7747	f51d79669de15b34ca19f2197510b836_733	6b86dda68cb68eea0dc9804273367258_7579	fd0da98e886433b3db464bc77ad57ede_2689	df63e81dbe030c8e91ef4b7c4e58e203_5633	d918a584bc784dd4677e6f053d050ff0_969	2ea01914c089577690f3dfc4129c37f4_3919
glpR	Glycerol-3-phosphate regulon repressor	74		PROKKA_04092	36fb02208b7ae35face5678a1bd3758a_2091	15c64f9211b05d2a31e0f607ea1b6481_1027	3a3cc6ff343f4460ced911d494900283_4347	97f126d095f40da33d69d056bc6a5037_2767	93139b6db97e1a9c7f259acfe01f6f03_2497	9065a13a156c1c9c6b6c1283e1d1d5cf_8419	aa94b5edb4b42b44035d69bbc531763f_213	fccfd9eb1a2b5a972d8ff90213d79571_3761	9f2466e0822de1ac235b37d8478a6da3_5237	56066113559428e4b750dc6c7e615d20_7555	08835923ec5dbb28f7a92e5e1bc8c40d_3109	2000c371c866d2e775222b1c75beacd7_1709	5157d744e52385b823f606bc98f94b78_5715	d13eaf45b2b8d6097e0c841ef318f66b_859	4c45036931de3d248c0c0d3888e4a9a1_3927	eef7a2eae111f45007d78c0d2e3505b8_2105	f54cfc46afc0a3f671a24316a82bbb00_2265	5c12034f225c2b39ba05a205b811a7b0_8703	79d822373ebc2c6c64d7c8fbf96a00e9_7145	3b0d0bb337c7a534f7dd46cd6fc5cc72_4395	cb8618d6b14cd1b2eb010b85ce294af8_6641	b16afe2b60efd49273e1657ab6147ed6_3791	371e420467da0cbe9e147addc25fe4f3_3867	317cb37b3dcd6d600b4bb0a1e5cb828f_985	4b0de2ec5cd89dddc50e2165b3a2fe12_807	402cdf47cfec4d7f0a707867d35ba553_3151	87fce02d6a82de4c68a55329d2c7ebef_2727	519c3ff50e0c1b895cbbba20ac2689d2_2747	a35c57caad2514fd6b7212b72aa696d6_5897	39f12484da880df17466b0e887763f54_8139	a51a668d4127fc1664cd4ceb432601dc_6497	ffb76aeee39a4045f73659d134126e4c_6475	d5dd5b986cb6e18c85e094d1a549b212_1427	9852759153cafb8b1c14bf07652dd291_8055	65c2458d12fc0f9c34ea395df0ecc7e6_6923	dd9c211e03c6361d3d0812c7002662e1_7067	06610d21ea78edddd027562d697a2d9e_677	98b560a45723babd4c3c1dffa0a7c74b_5699	a76c17488e1ee622c03bf422561ecc2c_2267	f51d79669de15b34ca19f2197510b836_1053	6b86dda68cb68eea0dc9804273367258_7181	fd0da98e886433b3db464bc77ad57ede_3427	df63e81dbe030c8e91ef4b7c4e58e203_2153	d918a584bc784dd4677e6f053d050ff0_5383	2ea01914c089577690f3dfc4129c37f4_6537
group_1006	hypothetical protein	74		PROKKA_04110	36fb02208b7ae35face5678a1bd3758a_2057	15c64f9211b05d2a31e0f607ea1b6481_1061	3a3cc6ff343f4460ced911d494900283_4313	97f126d095f40da33d69d056bc6a5037_2801	93139b6db97e1a9c7f259acfe01f6f03_2463	9065a13a156c1c9c6b6c1283e1d1d5cf_8385	aa94b5edb4b42b44035d69bbc531763f_179	fccfd9eb1a2b5a972d8ff90213d79571_3797	9f2466e0822de1ac235b37d8478a6da3_5201	56066113559428e4b750dc6c7e615d20_7519	08835923ec5dbb28f7a92e5e1bc8c40d_3073	2000c371c866d2e775222b1c75beacd7_1743	5157d744e52385b823f606bc98f94b78_5679	d13eaf45b2b8d6097e0c841ef318f66b_823	4c45036931de3d248c0c0d3888e4a9a1_3891	eef7a2eae111f45007d78c0d2e3505b8_2141	f54cfc46afc0a3f671a24316a82bbb00_2301	5c12034f225c2b39ba05a205b811a7b0_8667	79d822373ebc2c6c64d7c8fbf96a00e9_7109	3b0d0bb337c7a534f7dd46cd6fc5cc72_4359	cb8618d6b14cd1b2eb010b85ce294af8_6677	b16afe2b60efd49273e1657ab6147ed6_3829	371e420467da0cbe9e147addc25fe4f3_3831	317cb37b3dcd6d600b4bb0a1e5cb828f_1021	4b0de2ec5cd89dddc50e2165b3a2fe12_843	402cdf47cfec4d7f0a707867d35ba553_3115	87fce02d6a82de4c68a55329d2c7ebef_2691	519c3ff50e0c1b895cbbba20ac2689d2_2783	a35c57caad2514fd6b7212b72aa696d6_5933	39f12484da880df17466b0e887763f54_8103	a51a668d4127fc1664cd4ceb432601dc_6463	ffb76aeee39a4045f73659d134126e4c_6441	d5dd5b986cb6e18c85e094d1a549b212_1461	9852759153cafb8b1c14bf07652dd291_8089	65c2458d12fc0f9c34ea395df0ecc7e6_6889	dd9c211e03c6361d3d0812c7002662e1_7101	06610d21ea78edddd027562d697a2d9e_711	98b560a45723babd4c3c1dffa0a7c74b_5665	a76c17488e1ee622c03bf422561ecc2c_2233	f51d79669de15b34ca19f2197510b836_1089	6b86dda68cb68eea0dc9804273367258_7217	fd0da98e886433b3db464bc77ad57ede_3391	df63e81dbe030c8e91ef4b7c4e58e203_2119	d918a584bc784dd4677e6f053d050ff0_5349	2ea01914c089577690f3dfc4129c37f4_6503
group_1011	hypothetical protein	74		PROKKA_04283	36fb02208b7ae35face5678a1bd3758a_7891	15c64f9211b05d2a31e0f607ea1b6481_8175	3a3cc6ff343f4460ced911d494900283_7585	97f126d095f40da33d69d056bc6a5037_1301	93139b6db97e1a9c7f259acfe01f6f03_4861	9065a13a156c1c9c6b6c1283e1d1d5cf_6939	aa94b5edb4b42b44035d69bbc531763f_7181	fccfd9eb1a2b5a972d8ff90213d79571_7243	9f2466e0822de1ac235b37d8478a6da3_8323	56066113559428e4b750dc6c7e615d20_6039	08835923ec5dbb28f7a92e5e1bc8c40d_7541	2000c371c866d2e775222b1c75beacd7_4225	5157d744e52385b823f606bc98f94b78_6499	d13eaf45b2b8d6097e0c841ef318f66b_6444	4c45036931de3d248c0c0d3888e4a9a1_985	eef7a2eae111f45007d78c0d2e3505b8_5973	f54cfc46afc0a3f671a24316a82bbb00_1945	5c12034f225c2b39ba05a205b811a7b0_7497	79d822373ebc2c6c64d7c8fbf96a00e9_8373	3b0d0bb337c7a534f7dd46cd6fc5cc72_4839	cb8618d6b14cd1b2eb010b85ce294af8_2633	b16afe2b60efd49273e1657ab6147ed6_7129	371e420467da0cbe9e147addc25fe4f3_7385	317cb37b3dcd6d600b4bb0a1e5cb828f_5391	4b0de2ec5cd89dddc50e2165b3a2fe12_2597	402cdf47cfec4d7f0a707867d35ba553_6221	87fce02d6a82de4c68a55329d2c7ebef_3897	519c3ff50e0c1b895cbbba20ac2689d2_6207	a35c57caad2514fd6b7212b72aa696d6_3853	39f12484da880df17466b0e887763f54_3943	a51a668d4127fc1664cd4ceb432601dc_1455	ffb76aeee39a4045f73659d134126e4c_3591	d5dd5b986cb6e18c85e094d1a549b212_3887	9852759153cafb8b1c14bf07652dd291_577	65c2458d12fc0f9c34ea395df0ecc7e6_4503	dd9c211e03c6361d3d0812c7002662e1_5413	06610d21ea78edddd027562d697a2d9e_4099	98b560a45723babd4c3c1dffa0a7c74b_1505	a76c17488e1ee622c03bf422561ecc2c_2887	f51d79669de15b34ca19f2197510b836_4297	6b86dda68cb68eea0dc9804273367258_8373	fd0da98e886433b3db464bc77ad57ede_557	df63e81dbe030c8e91ef4b7c4e58e203_3227	d918a584bc784dd4677e6f053d050ff0_8251	2ea01914c089577690f3dfc4129c37f4_5643
adrA_1	putative diguanylate cyclase AdrA	74		PROKKA_04375	36fb02208b7ae35face5678a1bd3758a_7643	15c64f9211b05d2a31e0f607ea1b6481_2259	3a3cc6ff343f4460ced911d494900283_541	97f126d095f40da33d69d056bc6a5037_789	93139b6db97e1a9c7f259acfe01f6f03_1027	9065a13a156c1c9c6b6c1283e1d1d5cf_875	aa94b5edb4b42b44035d69bbc531763f_1213	fccfd9eb1a2b5a972d8ff90213d79571_8709	9f2466e0822de1ac235b37d8478a6da3_1075	56066113559428e4b750dc6c7e615d20_5801	08835923ec5dbb28f7a92e5e1bc8c40d_3769	2000c371c866d2e775222b1c75beacd7_3985	5157d744e52385b823f606bc98f94b78_6259	d13eaf45b2b8d6097e0c841ef318f66b_6206	4c45036931de3d248c0c0d3888e4a9a1_1225	eef7a2eae111f45007d78c0d2e3505b8_8207	f54cfc46afc0a3f671a24316a82bbb00_1473	5c12034f225c2b39ba05a205b811a7b0_3983	79d822373ebc2c6c64d7c8fbf96a00e9_2473	3b0d0bb337c7a534f7dd46cd6fc5cc72_3489	cb8618d6b14cd1b2eb010b85ce294af8_181	b16afe2b60efd49273e1657ab6147ed6_7375	371e420467da0cbe9e147addc25fe4f3_4417	317cb37b3dcd6d600b4bb0a1e5cb828f_7157	4b0de2ec5cd89dddc50e2165b3a2fe12_4821	402cdf47cfec4d7f0a707867d35ba553_497	87fce02d6a82de4c68a55329d2c7ebef_3663	519c3ff50e0c1b895cbbba20ac2689d2_4057	a35c57caad2514fd6b7212b72aa696d6_5741	39f12484da880df17466b0e887763f54_821	a51a668d4127fc1664cd4ceb432601dc_2187	ffb76aeee39a4045f73659d134126e4c_7651	d5dd5b986cb6e18c85e094d1a549b212_5139	9852759153cafb8b1c14bf07652dd291_2577	65c2458d12fc0f9c34ea395df0ecc7e6_3835	dd9c211e03c6361d3d0812c7002662e1_6565	06610d21ea78edddd027562d697a2d9e_3223	98b560a45723babd4c3c1dffa0a7c74b_1747	a76c17488e1ee622c03bf422561ecc2c_1001	f51d79669de15b34ca19f2197510b836_4535	6b86dda68cb68eea0dc9804273367258_1609	fd0da98e886433b3db464bc77ad57ede_7243	df63e81dbe030c8e91ef4b7c4e58e203_5129	d918a584bc784dd4677e6f053d050ff0_1845	2ea01914c089577690f3dfc4129c37f4_1985
group_1028	hypothetical protein	74		PROKKA_04500	36fb02208b7ae35face5678a1bd3758a_2309	15c64f9211b05d2a31e0f607ea1b6481_2801	3a3cc6ff343f4460ced911d494900283_5961	97f126d095f40da33d69d056bc6a5037_7187	93139b6db97e1a9c7f259acfe01f6f03_5901	9065a13a156c1c9c6b6c1283e1d1d5cf_2041	aa94b5edb4b42b44035d69bbc531763f_7917	fccfd9eb1a2b5a972d8ff90213d79571_5781	9f2466e0822de1ac235b37d8478a6da3_8781	56066113559428e4b750dc6c7e615d20_6619	08835923ec5dbb28f7a92e5e1bc8c40d_1701	2000c371c866d2e775222b1c75beacd7_6713	5157d744e52385b823f606bc98f94b78_8229	d13eaf45b2b8d6097e0c841ef318f66b_1075	4c45036931de3d248c0c0d3888e4a9a1_4147	eef7a2eae111f45007d78c0d2e3505b8_1815	f54cfc46afc0a3f671a24316a82bbb00_2573	5c12034f225c2b39ba05a205b811a7b0_5885	79d822373ebc2c6c64d7c8fbf96a00e9_8557	3b0d0bb337c7a534f7dd46cd6fc5cc72_1957	cb8618d6b14cd1b2eb010b85ce294af8_3727	b16afe2b60efd49273e1657ab6147ed6_3567	371e420467da0cbe9e147addc25fe4f3_1533	317cb37b3dcd6d600b4bb0a1e5cb828f_3263	4b0de2ec5cd89dddc50e2165b3a2fe12_5713	402cdf47cfec4d7f0a707867d35ba553_3815	87fce02d6a82de4c68a55329d2c7ebef_2165	519c3ff50e0c1b895cbbba20ac2689d2_4175	a35c57caad2514fd6b7212b72aa696d6_4241	39f12484da880df17466b0e887763f54_615	a51a668d4127fc1664cd4ceb432601dc_2533	ffb76aeee39a4045f73659d134126e4c_1649	d5dd5b986cb6e18c85e094d1a549b212_6459	9852759153cafb8b1c14bf07652dd291_7679	65c2458d12fc0f9c34ea395df0ecc7e6_167	dd9c211e03c6361d3d0812c7002662e1_6781	06610d21ea78edddd027562d697a2d9e_5927	98b560a45723babd4c3c1dffa0a7c74b_5397	a76c17488e1ee622c03bf422561ecc2c_7665	f51d79669de15b34ca19f2197510b836_833	6b86dda68cb68eea0dc9804273367258_7495	fd0da98e886433b3db464bc77ad57ede_2769	df63e81dbe030c8e91ef4b7c4e58e203_8917	d918a584bc784dd4677e6f053d050ff0_1061	2ea01914c089577690f3dfc4129c37f4_3827
pgrR_9	HTH-type transcriptional regulator PgrR	74		PROKKA_00949	36fb02208b7ae35face5678a1bd3758a_4047	15c64f9211b05d2a31e0f607ea1b6481_6217	3a3cc6ff343f4460ced911d494900283_2573	97f126d095f40da33d69d056bc6a5037_2561	93139b6db97e1a9c7f259acfe01f6f03_7153	9065a13a156c1c9c6b6c1283e1d1d5cf_1531	aa94b5edb4b42b44035d69bbc531763f_8465	fccfd9eb1a2b5a972d8ff90213d79571_6919	9f2466e0822de1ac235b37d8478a6da3_1969	56066113559428e4b750dc6c7e615d20_3495	08835923ec5dbb28f7a92e5e1bc8c40d_2071	2000c371c866d2e775222b1c75beacd7_437	5157d744e52385b823f606bc98f94b78_3983	d13eaf45b2b8d6097e0c841ef318f66b_2743	4c45036931de3d248c0c0d3888e4a9a1_3069	eef7a2eae111f45007d78c0d2e3505b8_8461	f54cfc46afc0a3f671a24316a82bbb00_7235	5c12034f225c2b39ba05a205b811a7b0_1325	79d822373ebc2c6c64d7c8fbf96a00e9_8281	3b0d0bb337c7a534f7dd46cd6fc5cc72_6533	cb8618d6b14cd1b2eb010b85ce294af8_1115	b16afe2b60efd49273e1657ab6147ed6_1815	371e420467da0cbe9e147addc25fe4f3_4603	317cb37b3dcd6d600b4bb0a1e5cb828f_7779	4b0de2ec5cd89dddc50e2165b3a2fe12_8075	402cdf47cfec4d7f0a707867d35ba553_221	87fce02d6a82de4c68a55329d2c7ebef_1789	519c3ff50e0c1b895cbbba20ac2689d2_8501	a35c57caad2514fd6b7212b72aa696d6_5129	39f12484da880df17466b0e887763f54_7063	a51a668d4127fc1664cd4ceb432601dc_5171	ffb76aeee39a4045f73659d134126e4c_3029	d5dd5b986cb6e18c85e094d1a549b212_7081	9852759153cafb8b1c14bf07652dd291_4873	65c2458d12fc0f9c34ea395df0ecc7e6_3615	dd9c211e03c6361d3d0812c7002662e1_8203	06610d21ea78edddd027562d697a2d9e_459	98b560a45723babd4c3c1dffa0a7c74b_3097	a76c17488e1ee622c03bf422561ecc2c_6151	f51d79669de15b34ca19f2197510b836_7935	6b86dda68cb68eea0dc9804273367258_4847	fd0da98e886433b3db464bc77ad57ede_8097	df63e81dbe030c8e91ef4b7c4e58e203_3745	d918a584bc784dd4677e6f053d050ff0_441	2ea01914c089577690f3dfc4129c37f4_1021
group_1035	hypothetical protein	74		PROKKA_00510	36fb02208b7ae35face5678a1bd3758a_1093	15c64f9211b05d2a31e0f607ea1b6481_1971	3a3cc6ff343f4460ced911d494900283_3841	97f126d095f40da33d69d056bc6a5037_247	93139b6db97e1a9c7f259acfe01f6f03_411	9065a13a156c1c9c6b6c1283e1d1d5cf_5651	aa94b5edb4b42b44035d69bbc531763f_5493	fccfd9eb1a2b5a972d8ff90213d79571_3983	9f2466e0822de1ac235b37d8478a6da3_8665	56066113559428e4b750dc6c7e615d20_5095	08835923ec5dbb28f7a92e5e1bc8c40d_469	2000c371c866d2e775222b1c75beacd7_605	5157d744e52385b823f606bc98f94b78_2185	d13eaf45b2b8d6097e0c841ef318f66b_7826	4c45036931de3d248c0c0d3888e4a9a1_8133	eef7a2eae111f45007d78c0d2e3505b8_3555	f54cfc46afc0a3f671a24316a82bbb00_6171	5c12034f225c2b39ba05a205b811a7b0_7465	79d822373ebc2c6c64d7c8fbf96a00e9_4417	3b0d0bb337c7a534f7dd46cd6fc5cc72_799	cb8618d6b14cd1b2eb010b85ce294af8_7083	b16afe2b60efd49273e1657ab6147ed6_4881	371e420467da0cbe9e147addc25fe4f3_7951	317cb37b3dcd6d600b4bb0a1e5cb828f_8355	4b0de2ec5cd89dddc50e2165b3a2fe12_8609	402cdf47cfec4d7f0a707867d35ba553_757	87fce02d6a82de4c68a55329d2c7ebef_3239	519c3ff50e0c1b895cbbba20ac2689d2_8377	a35c57caad2514fd6b7212b72aa696d6_291	39f12484da880df17466b0e887763f54_6669	a51a668d4127fc1664cd4ceb432601dc_981	ffb76aeee39a4045f73659d134126e4c_91	d5dd5b986cb6e18c85e094d1a549b212_4941	9852759153cafb8b1c14bf07652dd291_5895	65c2458d12fc0f9c34ea395df0ecc7e6_1771	dd9c211e03c6361d3d0812c7002662e1_1111	06610d21ea78edddd027562d697a2d9e_2213	98b560a45723babd4c3c1dffa0a7c74b_2497	a76c17488e1ee622c03bf422561ecc2c_1183	f51d79669de15b34ca19f2197510b836_2005	6b86dda68cb68eea0dc9804273367258_145	fd0da98e886433b3db464bc77ad57ede_2267	df63e81dbe030c8e91ef4b7c4e58e203_1769	d918a584bc784dd4677e6f053d050ff0_3209	2ea01914c089577690f3dfc4129c37f4_859
cysL	HTH-type transcriptional regulator CysL	74		PROKKA_02796	36fb02208b7ae35face5678a1bd3758a_2959	15c64f9211b05d2a31e0f607ea1b6481_5473	3a3cc6ff343f4460ced911d494900283_6645	97f126d095f40da33d69d056bc6a5037_8619	93139b6db97e1a9c7f259acfe01f6f03_8051	9065a13a156c1c9c6b6c1283e1d1d5cf_4591	aa94b5edb4b42b44035d69bbc531763f_5013	fccfd9eb1a2b5a972d8ff90213d79571_2653	9f2466e0822de1ac235b37d8478a6da3_4131	56066113559428e4b750dc6c7e615d20_423	08835923ec5dbb28f7a92e5e1bc8c40d_2235	2000c371c866d2e775222b1c75beacd7_7249	5157d744e52385b823f606bc98f94b78_7609	d13eaf45b2b8d6097e0c841ef318f66b_1731	4c45036931de3d248c0c0d3888e4a9a1_6393	eef7a2eae111f45007d78c0d2e3505b8_5663	f54cfc46afc0a3f671a24316a82bbb00_7717	5c12034f225c2b39ba05a205b811a7b0_1127	79d822373ebc2c6c64d7c8fbf96a00e9_3507	3b0d0bb337c7a534f7dd46cd6fc5cc72_3283	cb8618d6b14cd1b2eb010b85ce294af8_3961	b16afe2b60efd49273e1657ab6147ed6_2935	371e420467da0cbe9e147addc25fe4f3_1075	317cb37b3dcd6d600b4bb0a1e5cb828f_2105	4b0de2ec5cd89dddc50e2165b3a2fe12_3071	402cdf47cfec4d7f0a707867d35ba553_4575	87fce02d6a82de4c68a55329d2c7ebef_7107	519c3ff50e0c1b895cbbba20ac2689d2_3003	a35c57caad2514fd6b7212b72aa696d6_635	39f12484da880df17466b0e887763f54_5953	a51a668d4127fc1664cd4ceb432601dc_5803	ffb76aeee39a4045f73659d134126e4c_6737	d5dd5b986cb6e18c85e094d1a549b212_7763	9852759153cafb8b1c14bf07652dd291_3933	65c2458d12fc0f9c34ea395df0ecc7e6_2119	dd9c211e03c6361d3d0812c7002662e1_8525	06610d21ea78edddd027562d697a2d9e_3951	98b560a45723babd4c3c1dffa0a7c74b_6331	a76c17488e1ee622c03bf422561ecc2c_8321	f51d79669de15b34ca19f2197510b836_103	6b86dda68cb68eea0dc9804273367258_2867	fd0da98e886433b3db464bc77ad57ede_2955	df63e81dbe030c8e91ef4b7c4e58e203_975	d918a584bc784dd4677e6f053d050ff0_7907	2ea01914c089577690f3dfc4129c37f4_1749
group_1061	putative transporter	74		PROKKA_03342	36fb02208b7ae35face5678a1bd3758a_741	15c64f9211b05d2a31e0f607ea1b6481_6371	3a3cc6ff343f4460ced911d494900283_1223	97f126d095f40da33d69d056bc6a5037_4893	93139b6db97e1a9c7f259acfe01f6f03_6057	9065a13a156c1c9c6b6c1283e1d1d5cf_2975	aa94b5edb4b42b44035d69bbc531763f_3939	fccfd9eb1a2b5a972d8ff90213d79571_5573	9f2466e0822de1ac235b37d8478a6da3_523	56066113559428e4b750dc6c7e615d20_863	08835923ec5dbb28f7a92e5e1bc8c40d_319	2000c371c866d2e775222b1c75beacd7_179	5157d744e52385b823f606bc98f94b78_1503	d13eaf45b2b8d6097e0c841ef318f66b_4917	4c45036931de3d248c0c0d3888e4a9a1_2129	eef7a2eae111f45007d78c0d2e3505b8_4981	f54cfc46afc0a3f671a24316a82bbb00_3253	5c12034f225c2b39ba05a205b811a7b0_2589	79d822373ebc2c6c64d7c8fbf96a00e9_8463	3b0d0bb337c7a534f7dd46cd6fc5cc72_2117	cb8618d6b14cd1b2eb010b85ce294af8_4341	b16afe2b60efd49273e1657ab6147ed6_5231	371e420467da0cbe9e147addc25fe4f3_5983	317cb37b3dcd6d600b4bb0a1e5cb828f_3813	4b0de2ec5cd89dddc50e2165b3a2fe12_6705	402cdf47cfec4d7f0a707867d35ba553_5629	87fce02d6a82de4c68a55329d2c7ebef_4253	519c3ff50e0c1b895cbbba20ac2689d2_2397	a35c57caad2514fd6b7212b72aa696d6_3055	39f12484da880df17466b0e887763f54_2769	a51a668d4127fc1664cd4ceb432601dc_4103	ffb76aeee39a4045f73659d134126e4c_3533	d5dd5b986cb6e18c85e094d1a549b212_419	9852759153cafb8b1c14bf07652dd291_7977	65c2458d12fc0f9c34ea395df0ecc7e6_249	dd9c211e03c6361d3d0812c7002662e1_3789	06610d21ea78edddd027562d697a2d9e_2733	98b560a45723babd4c3c1dffa0a7c74b_719	a76c17488e1ee622c03bf422561ecc2c_6925	f51d79669de15b34ca19f2197510b836_2353	6b86dda68cb68eea0dc9804273367258_4625	fd0da98e886433b3db464bc77ad57ede_3567	df63e81dbe030c8e91ef4b7c4e58e203_3653	d918a584bc784dd4677e6f053d050ff0_4717	2ea01914c089577690f3dfc4129c37f4_4779
group_1081	putative TonB-dependent receptor	74		PROKKA_03594	36fb02208b7ae35face5678a1bd3758a_3387	15c64f9211b05d2a31e0f607ea1b6481_5729	3a3cc6ff343f4460ced911d494900283_3093	97f126d095f40da33d69d056bc6a5037_6871	93139b6db97e1a9c7f259acfe01f6f03_7755	9065a13a156c1c9c6b6c1283e1d1d5cf_4079	aa94b5edb4b42b44035d69bbc531763f_8409	fccfd9eb1a2b5a972d8ff90213d79571_6401	9f2466e0822de1ac235b37d8478a6da3_8943	56066113559428e4b750dc6c7e615d20_2993	08835923ec5dbb28f7a92e5e1bc8c40d_7181	2000c371c866d2e775222b1c75beacd7_5195	5157d744e52385b823f606bc98f94b78_5423	d13eaf45b2b8d6097e0c841ef318f66b_2145	4c45036931de3d248c0c0d3888e4a9a1_6797	eef7a2eae111f45007d78c0d2e3505b8_7149	f54cfc46afc0a3f671a24316a82bbb00_1897	5c12034f225c2b39ba05a205b811a7b0_5239	79d822373ebc2c6c64d7c8fbf96a00e9_3403	3b0d0bb337c7a534f7dd46cd6fc5cc72_3083	cb8618d6b14cd1b2eb010b85ce294af8_5857	b16afe2b60efd49273e1657ab6147ed6_2487	371e420467da0cbe9e147addc25fe4f3_1319	317cb37b3dcd6d600b4bb0a1e5cb828f_5761	4b0de2ec5cd89dddc50e2165b3a2fe12_6397	402cdf47cfec4d7f0a707867d35ba553_5053	87fce02d6a82de4c68a55329d2c7ebef_5949	519c3ff50e0c1b895cbbba20ac2689d2_1531	a35c57caad2514fd6b7212b72aa696d6_7291	39f12484da880df17466b0e887763f54_971	a51a668d4127fc1664cd4ceb432601dc_3389	ffb76aeee39a4045f73659d134126e4c_311	d5dd5b986cb6e18c85e094d1a549b212_2025	9852759153cafb8b1c14bf07652dd291_2067	65c2458d12fc0f9c34ea395df0ecc7e6_7679	dd9c211e03c6361d3d0812c7002662e1_8121	06610d21ea78edddd027562d697a2d9e_2281	98b560a45723babd4c3c1dffa0a7c74b_4515	a76c17488e1ee622c03bf422561ecc2c_205	f51d79669de15b34ca19f2197510b836_8525	6b86dda68cb68eea0dc9804273367258_6963	fd0da98e886433b3db464bc77ad57ede_5057	df63e81dbe030c8e91ef4b7c4e58e203_8703	d918a584bc784dd4677e6f053d050ff0_7955	2ea01914c089577690f3dfc4129c37f4_5149
group_1096	hypothetical protein	74		PROKKA_02199	36fb02208b7ae35face5678a1bd3758a_6681	15c64f9211b05d2a31e0f607ea1b6481_5103	3a3cc6ff343f4460ced911d494900283_2633	97f126d095f40da33d69d056bc6a5037_3563	93139b6db97e1a9c7f259acfe01f6f03_1751	9065a13a156c1c9c6b6c1283e1d1d5cf_3041	aa94b5edb4b42b44035d69bbc531763f_5705	fccfd9eb1a2b5a972d8ff90213d79571_4203	9f2466e0822de1ac235b37d8478a6da3_7215	56066113559428e4b750dc6c7e615d20_7839	08835923ec5dbb28f7a92e5e1bc8c40d_6281	2000c371c866d2e775222b1c75beacd7_99	5157d744e52385b823f606bc98f94b78_4557	d13eaf45b2b8d6097e0c841ef318f66b_5245	4c45036931de3d248c0c0d3888e4a9a1_2661	eef7a2eae111f45007d78c0d2e3505b8_3291	f54cfc46afc0a3f671a24316a82bbb00_8115	5c12034f225c2b39ba05a205b811a7b0_5991	79d822373ebc2c6c64d7c8fbf96a00e9_299	3b0d0bb337c7a534f7dd46cd6fc5cc72_5225	cb8618d6b14cd1b2eb010b85ce294af8_7791	b16afe2b60efd49273e1657ab6147ed6_8601	371e420467da0cbe9e147addc25fe4f3_7197	317cb37b3dcd6d600b4bb0a1e5cb828f_4189	4b0de2ec5cd89dddc50e2165b3a2fe12_3983	402cdf47cfec4d7f0a707867d35ba553_4071	87fce02d6a82de4c68a55329d2c7ebef_5909	519c3ff50e0c1b895cbbba20ac2689d2_19	a35c57caad2514fd6b7212b72aa696d6_8519	39f12484da880df17466b0e887763f54_8403	a51a668d4127fc1664cd4ceb432601dc_2059	ffb76aeee39a4045f73659d134126e4c_2251	d5dd5b986cb6e18c85e094d1a549b212_8067	9852759153cafb8b1c14bf07652dd291_6001	65c2458d12fc0f9c34ea395df0ecc7e6_69	dd9c211e03c6361d3d0812c7002662e1_783	06610d21ea78edddd027562d697a2d9e_1093	98b560a45723babd4c3c1dffa0a7c74b_225	a76c17488e1ee622c03bf422561ecc2c_6821	f51d79669de15b34ca19f2197510b836_5589	6b86dda68cb68eea0dc9804273367258_3991	fd0da98e886433b3db464bc77ad57ede_8967	df63e81dbe030c8e91ef4b7c4e58e203_3565	d918a584bc784dd4677e6f053d050ff0_7161	2ea01914c089577690f3dfc4129c37f4_2845
betI_1	HTH-type transcriptional regulator BetI	74		PROKKA_00213	36fb02208b7ae35face5678a1bd3758a_5173	15c64f9211b05d2a31e0f607ea1b6481_211	3a3cc6ff343f4460ced911d494900283_8549	97f126d095f40da33d69d056bc6a5037_4417	93139b6db97e1a9c7f259acfe01f6f03_5199	9065a13a156c1c9c6b6c1283e1d1d5cf_2679	aa94b5edb4b42b44035d69bbc531763f_6503	fccfd9eb1a2b5a972d8ff90213d79571_4927	9f2466e0822de1ac235b37d8478a6da3_7543	56066113559428e4b750dc6c7e615d20_4651	08835923ec5dbb28f7a92e5e1bc8c40d_4551	2000c371c866d2e775222b1c75beacd7_2293	5157d744e52385b823f606bc98f94b78_8895	d13eaf45b2b8d6097e0c841ef318f66b_3677	4c45036931de3d248c0c0d3888e4a9a1_5401	eef7a2eae111f45007d78c0d2e3505b8_2839	f54cfc46afc0a3f671a24316a82bbb00_221	5c12034f225c2b39ba05a205b811a7b0_3339	79d822373ebc2c6c64d7c8fbf96a00e9_1787	3b0d0bb337c7a534f7dd46cd6fc5cc72_8367	cb8618d6b14cd1b2eb010b85ce294af8_4895	b16afe2b60efd49273e1657ab6147ed6_879	371e420467da0cbe9e147addc25fe4f3_6697	317cb37b3dcd6d600b4bb0a1e5cb828f_6697	4b0de2ec5cd89dddc50e2165b3a2fe12_7417	402cdf47cfec4d7f0a707867d35ba553_1223	87fce02d6a82de4c68a55329d2c7ebef_843	519c3ff50e0c1b895cbbba20ac2689d2_7467	a35c57caad2514fd6b7212b72aa696d6_2715	39f12484da880df17466b0e887763f54_1409	a51a668d4127fc1664cd4ceb432601dc_6627	ffb76aeee39a4045f73659d134126e4c_7347	d5dd5b986cb6e18c85e094d1a549b212_3365	9852759153cafb8b1c14bf07652dd291_3779	65c2458d12fc0f9c34ea395df0ecc7e6_2713	dd9c211e03c6361d3d0812c7002662e1_5829	06610d21ea78edddd027562d697a2d9e_5749	98b560a45723babd4c3c1dffa0a7c74b_6871	a76c17488e1ee622c03bf422561ecc2c_6719	f51d79669de15b34ca19f2197510b836_6881	6b86dda68cb68eea0dc9804273367258_3445	fd0da98e886433b3db464bc77ad57ede_7821	df63e81dbe030c8e91ef4b7c4e58e203_447	d918a584bc784dd4677e6f053d050ff0_5559	2ea01914c089577690f3dfc4129c37f4_1669
trxA_3	Thioredoxin	74		PROKKA_00239	36fb02208b7ae35face5678a1bd3758a_5225	15c64f9211b05d2a31e0f607ea1b6481_167	3a3cc6ff343f4460ced911d494900283_6397	97f126d095f40da33d69d056bc6a5037_5067	93139b6db97e1a9c7f259acfe01f6f03_5147	9065a13a156c1c9c6b6c1283e1d1d5cf_2627	aa94b5edb4b42b44035d69bbc531763f_6555	fccfd9eb1a2b5a972d8ff90213d79571_4977	9f2466e0822de1ac235b37d8478a6da3_7593	56066113559428e4b750dc6c7e615d20_4701	08835923ec5dbb28f7a92e5e1bc8c40d_4501	2000c371c866d2e775222b1c75beacd7_2337	5157d744e52385b823f606bc98f94b78_8843	d13eaf45b2b8d6097e0c841ef318f66b_3729	4c45036931de3d248c0c0d3888e4a9a1_5453	eef7a2eae111f45007d78c0d2e3505b8_2891	f54cfc46afc0a3f671a24316a82bbb00_273	5c12034f225c2b39ba05a205b811a7b0_3391	79d822373ebc2c6c64d7c8fbf96a00e9_1839	3b0d0bb337c7a534f7dd46cd6fc5cc72_8315	cb8618d6b14cd1b2eb010b85ce294af8_4947	b16afe2b60efd49273e1657ab6147ed6_827	371e420467da0cbe9e147addc25fe4f3_6749	317cb37b3dcd6d600b4bb0a1e5cb828f_6645	4b0de2ec5cd89dddc50e2165b3a2fe12_7469	402cdf47cfec4d7f0a707867d35ba553_1275	87fce02d6a82de4c68a55329d2c7ebef_895	519c3ff50e0c1b895cbbba20ac2689d2_7519	a35c57caad2514fd6b7212b72aa696d6_2767	39f12484da880df17466b0e887763f54_1357	a51a668d4127fc1664cd4ceb432601dc_6575	ffb76aeee39a4045f73659d134126e4c_7295	d5dd5b986cb6e18c85e094d1a549b212_3417	9852759153cafb8b1c14bf07652dd291_3727	65c2458d12fc0f9c34ea395df0ecc7e6_2663	dd9c211e03c6361d3d0812c7002662e1_5881	06610d21ea78edddd027562d697a2d9e_5801	98b560a45723babd4c3c1dffa0a7c74b_6923	a76c17488e1ee622c03bf422561ecc2c_6771	f51d79669de15b34ca19f2197510b836_6837	6b86dda68cb68eea0dc9804273367258_3343	fd0da98e886433b3db464bc77ad57ede_7871	df63e81dbe030c8e91ef4b7c4e58e203_671	d918a584bc784dd4677e6f053d050ff0_5507	2ea01914c089577690f3dfc4129c37f4_1617
mepA_2	Multidrug export protein MepA	74		PROKKA_00704	36fb02208b7ae35face5678a1bd3758a_5729	15c64f9211b05d2a31e0f607ea1b6481_4741	3a3cc6ff343f4460ced911d494900283_151	97f126d095f40da33d69d056bc6a5037_3827	93139b6db97e1a9c7f259acfe01f6f03_8291	9065a13a156c1c9c6b6c1283e1d1d5cf_8221	aa94b5edb4b42b44035d69bbc531763f_2009	fccfd9eb1a2b5a972d8ff90213d79571_4725	9f2466e0822de1ac235b37d8478a6da3_203	56066113559428e4b750dc6c7e615d20_239	08835923ec5dbb28f7a92e5e1bc8c40d_8393	2000c371c866d2e775222b1c75beacd7_5433	5157d744e52385b823f606bc98f94b78_989	d13eaf45b2b8d6097e0c841ef318f66b_4231	4c45036931de3d248c0c0d3888e4a9a1_5655	eef7a2eae111f45007d78c0d2e3505b8_7645	f54cfc46afc0a3f671a24316a82bbb00_8315	5c12034f225c2b39ba05a205b811a7b0_809	79d822373ebc2c6c64d7c8fbf96a00e9_449	3b0d0bb337c7a534f7dd46cd6fc5cc72_7557	cb8618d6b14cd1b2eb010b85ce294af8_8743	b16afe2b60efd49273e1657ab6147ed6_299	371e420467da0cbe9e147addc25fe4f3_149	317cb37b3dcd6d600b4bb0a1e5cb828f_3519	4b0de2ec5cd89dddc50e2165b3a2fe12_7527	402cdf47cfec4d7f0a707867d35ba553_6677	87fce02d6a82de4c68a55329d2c7ebef_7489	519c3ff50e0c1b895cbbba20ac2689d2_8451	a35c57caad2514fd6b7212b72aa696d6_7891	39f12484da880df17466b0e887763f54_8549	a51a668d4127fc1664cd4ceb432601dc_3405	ffb76aeee39a4045f73659d134126e4c_8131	d5dd5b986cb6e18c85e094d1a549b212_4797	9852759153cafb8b1c14bf07652dd291_5781	65c2458d12fc0f9c34ea395df0ecc7e6_7197	dd9c211e03c6361d3d0812c7002662e1_8395	06610d21ea78edddd027562d697a2d9e_1737	98b560a45723babd4c3c1dffa0a7c74b_4383	a76c17488e1ee622c03bf422561ecc2c_5567	f51d79669de15b34ca19f2197510b836_6435	6b86dda68cb68eea0dc9804273367258_2077	fd0da98e886433b3db464bc77ad57ede_4241	df63e81dbe030c8e91ef4b7c4e58e203_6681	d918a584bc784dd4677e6f053d050ff0_1585	2ea01914c089577690f3dfc4129c37f4_3095
exo I	Beta-hexosaminidase	74		PROKKA_00358	36fb02208b7ae35face5678a1bd3758a_7737	15c64f9211b05d2a31e0f607ea1b6481_2171	3a3cc6ff343f4460ced911d494900283_2955	97f126d095f40da33d69d056bc6a5037_7853	93139b6db97e1a9c7f259acfe01f6f03_8373	9065a13a156c1c9c6b6c1283e1d1d5cf_5393	aa94b5edb4b42b44035d69bbc531763f_4555	fccfd9eb1a2b5a972d8ff90213d79571_8797	9f2466e0822de1ac235b37d8478a6da3_7699	56066113559428e4b750dc6c7e615d20_5889	08835923ec5dbb28f7a92e5e1bc8c40d_3857	2000c371c866d2e775222b1c75beacd7_4071	5157d744e52385b823f606bc98f94b78_6347	d13eaf45b2b8d6097e0c841ef318f66b_6294	4c45036931de3d248c0c0d3888e4a9a1_1139	eef7a2eae111f45007d78c0d2e3505b8_5823	f54cfc46afc0a3f671a24316a82bbb00_5575	5c12034f225c2b39ba05a205b811a7b0_4071	79d822373ebc2c6c64d7c8fbf96a00e9_5841	3b0d0bb337c7a534f7dd46cd6fc5cc72_4689	cb8618d6b14cd1b2eb010b85ce294af8_2783	b16afe2b60efd49273e1657ab6147ed6_7281	371e420467da0cbe9e147addc25fe4f3_7535	317cb37b3dcd6d600b4bb0a1e5cb828f_5541	4b0de2ec5cd89dddc50e2165b3a2fe12_4907	402cdf47cfec4d7f0a707867d35ba553_6369	87fce02d6a82de4c68a55329d2c7ebef_3749	519c3ff50e0c1b895cbbba20ac2689d2_725	a35c57caad2514fd6b7212b72aa696d6_3705	39f12484da880df17466b0e887763f54_4091	a51a668d4127fc1664cd4ceb432601dc_2273	ffb76aeee39a4045f73659d134126e4c_8585	d5dd5b986cb6e18c85e094d1a549b212_5225	9852759153cafb8b1c14bf07652dd291_1467	65c2458d12fc0f9c34ea395df0ecc7e6_3921	dd9c211e03c6361d3d0812c7002662e1_6479	06610d21ea78edddd027562d697a2d9e_3137	98b560a45723babd4c3c1dffa0a7c74b_1661	a76c17488e1ee622c03bf422561ecc2c_2731	f51d79669de15b34ca19f2197510b836_4447	6b86dda68cb68eea0dc9804273367258_751	fd0da98e886433b3db464bc77ad57ede_1947	df63e81dbe030c8e91ef4b7c4e58e203_2753	d918a584bc784dd4677e6f053d050ff0_263	2ea01914c089577690f3dfc4129c37f4_3293
group_1162	Dipeptidyl aminopeptidase BII	74		PROKKA_00458	36fb02208b7ae35face5678a1bd3758a_8853	15c64f9211b05d2a31e0f607ea1b6481_3779	3a3cc6ff343f4460ced911d494900283_4027	97f126d095f40da33d69d056bc6a5037_2653	93139b6db97e1a9c7f259acfe01f6f03_3133	9065a13a156c1c9c6b6c1283e1d1d5cf_5773	aa94b5edb4b42b44035d69bbc531763f_991	fccfd9eb1a2b5a972d8ff90213d79571_3693	9f2466e0822de1ac235b37d8478a6da3_5661	56066113559428e4b750dc6c7e615d20_2265	08835923ec5dbb28f7a92e5e1bc8c40d_1435	2000c371c866d2e775222b1c75beacd7_4379	5157d744e52385b823f606bc98f94b78_7383	d13eaf45b2b8d6097e0c841ef318f66b_7410	4c45036931de3d248c0c0d3888e4a9a1_35	eef7a2eae111f45007d78c0d2e3505b8_4121	f54cfc46afc0a3f671a24316a82bbb00_4941	5c12034f225c2b39ba05a205b811a7b0_5519	79d822373ebc2c6c64d7c8fbf96a00e9_5751	3b0d0bb337c7a534f7dd46cd6fc5cc72_3945	cb8618d6b14cd1b2eb010b85ce294af8_3277	b16afe2b60efd49273e1657ab6147ed6_6109	371e420467da0cbe9e147addc25fe4f3_3399	317cb37b3dcd6d600b4bb0a1e5cb828f_6553	4b0de2ec5cd89dddc50e2165b3a2fe12_4635	402cdf47cfec4d7f0a707867d35ba553_6619	87fce02d6a82de4c68a55329d2c7ebef_4371	519c3ff50e0c1b895cbbba20ac2689d2_2265	a35c57caad2514fd6b7212b72aa696d6_845	39f12484da880df17466b0e887763f54_6033	a51a668d4127fc1664cd4ceb432601dc_5075	ffb76aeee39a4045f73659d134126e4c_5135	d5dd5b986cb6e18c85e094d1a549b212_2355	9852759153cafb8b1c14bf07652dd291_7171	65c2458d12fc0f9c34ea395df0ecc7e6_8697	dd9c211e03c6361d3d0812c7002662e1_5223	06610d21ea78edddd027562d697a2d9e_4441	98b560a45723babd4c3c1dffa0a7c74b_3879	a76c17488e1ee622c03bf422561ecc2c_4017	f51d79669de15b34ca19f2197510b836_3197	6b86dda68cb68eea0dc9804273367258_4719	fd0da98e886433b3db464bc77ad57ede_5389	df63e81dbe030c8e91ef4b7c4e58e203_4063	d918a584bc784dd4677e6f053d050ff0_4501	2ea01914c089577690f3dfc4129c37f4_3479
tatB	Sec-independent protein translocase protein TatB	74		PROKKA_00469	36fb02208b7ae35face5678a1bd3758a_8877	15c64f9211b05d2a31e0f607ea1b6481_3755	3a3cc6ff343f4460ced911d494900283_4005	97f126d095f40da33d69d056bc6a5037_2671	93139b6db97e1a9c7f259acfe01f6f03_3111	9065a13a156c1c9c6b6c1283e1d1d5cf_5751	aa94b5edb4b42b44035d69bbc531763f_1013	fccfd9eb1a2b5a972d8ff90213d79571_3715	9f2466e0822de1ac235b37d8478a6da3_5683	56066113559428e4b750dc6c7e615d20_2287	08835923ec5dbb28f7a92e5e1bc8c40d_1457	2000c371c866d2e775222b1c75beacd7_4355	5157d744e52385b823f606bc98f94b78_7405	d13eaf45b2b8d6097e0c841ef318f66b_7432	4c45036931de3d248c0c0d3888e4a9a1_11	eef7a2eae111f45007d78c0d2e3505b8_4143	f54cfc46afc0a3f671a24316a82bbb00_4919	5c12034f225c2b39ba05a205b811a7b0_5541	79d822373ebc2c6c64d7c8fbf96a00e9_5773	3b0d0bb337c7a534f7dd46cd6fc5cc72_3923	cb8618d6b14cd1b2eb010b85ce294af8_3299	b16afe2b60efd49273e1657ab6147ed6_6087	371e420467da0cbe9e147addc25fe4f3_3421	317cb37b3dcd6d600b4bb0a1e5cb828f_6575	4b0de2ec5cd89dddc50e2165b3a2fe12_4657	402cdf47cfec4d7f0a707867d35ba553_6641	87fce02d6a82de4c68a55329d2c7ebef_4349	519c3ff50e0c1b895cbbba20ac2689d2_2287	a35c57caad2514fd6b7212b72aa696d6_867	39f12484da880df17466b0e887763f54_6011	a51a668d4127fc1664cd4ceb432601dc_5097	ffb76aeee39a4045f73659d134126e4c_5113	d5dd5b986cb6e18c85e094d1a549b212_2377	9852759153cafb8b1c14bf07652dd291_7193	65c2458d12fc0f9c34ea395df0ecc7e6_8719	dd9c211e03c6361d3d0812c7002662e1_5245	06610d21ea78edddd027562d697a2d9e_4463	98b560a45723babd4c3c1dffa0a7c74b_3857	a76c17488e1ee622c03bf422561ecc2c_4039	f51d79669de15b34ca19f2197510b836_3177	6b86dda68cb68eea0dc9804273367258_4697	fd0da98e886433b3db464bc77ad57ede_5367	df63e81dbe030c8e91ef4b7c4e58e203_4045	d918a584bc784dd4677e6f053d050ff0_4525	2ea01914c089577690f3dfc4129c37f4_3453
rstB_1	Sensor protein RstB	74		PROKKA_00541	36fb02208b7ae35face5678a1bd3758a_1153	15c64f9211b05d2a31e0f607ea1b6481_1911	3a3cc6ff343f4460ced911d494900283_5651	97f126d095f40da33d69d056bc6a5037_5161	93139b6db97e1a9c7f259acfe01f6f03_6735	9065a13a156c1c9c6b6c1283e1d1d5cf_5711	aa94b5edb4b42b44035d69bbc531763f_5553	fccfd9eb1a2b5a972d8ff90213d79571_5195	9f2466e0822de1ac235b37d8478a6da3_2161	56066113559428e4b750dc6c7e615d20_1121	08835923ec5dbb28f7a92e5e1bc8c40d_7637	2000c371c866d2e775222b1c75beacd7_1355	5157d744e52385b823f606bc98f94b78_2245	d13eaf45b2b8d6097e0c841ef318f66b_7886	4c45036931de3d248c0c0d3888e4a9a1_8193	eef7a2eae111f45007d78c0d2e3505b8_7595	f54cfc46afc0a3f671a24316a82bbb00_7553	5c12034f225c2b39ba05a205b811a7b0_4783	79d822373ebc2c6c64d7c8fbf96a00e9_2519	3b0d0bb337c7a534f7dd46cd6fc5cc72_7035	cb8618d6b14cd1b2eb010b85ce294af8_4749	b16afe2b60efd49273e1657ab6147ed6_4817	371e420467da0cbe9e147addc25fe4f3_7605	317cb37b3dcd6d600b4bb0a1e5cb828f_7223	4b0de2ec5cd89dddc50e2165b3a2fe12_8529	402cdf47cfec4d7f0a707867d35ba553_7237	87fce02d6a82de4c68a55329d2c7ebef_8357	519c3ff50e0c1b895cbbba20ac2689d2_7219	a35c57caad2514fd6b7212b72aa696d6_7307	39f12484da880df17466b0e887763f54_4519	a51a668d4127fc1664cd4ceb432601dc_2757	ffb76aeee39a4045f73659d134126e4c_8375	d5dd5b986cb6e18c85e094d1a549b212_4881	9852759153cafb8b1c14bf07652dd291_5955	65c2458d12fc0f9c34ea395df0ecc7e6_1831	dd9c211e03c6361d3d0812c7002662e1_8085	06610d21ea78edddd027562d697a2d9e_2273	98b560a45723babd4c3c1dffa0a7c74b_2437	a76c17488e1ee622c03bf422561ecc2c_1123	f51d79669de15b34ca19f2197510b836_1945	6b86dda68cb68eea0dc9804273367258_5395	fd0da98e886433b3db464bc77ad57ede_721	df63e81dbe030c8e91ef4b7c4e58e203_1833	d918a584bc784dd4677e6f053d050ff0_7847	2ea01914c089577690f3dfc4129c37f4_7119
group_117	hypothetical protein	74		PROKKA_00935	36fb02208b7ae35face5678a1bd3758a_4061	15c64f9211b05d2a31e0f607ea1b6481_6199	3a3cc6ff343f4460ced911d494900283_2559	97f126d095f40da33d69d056bc6a5037_2541	93139b6db97e1a9c7f259acfe01f6f03_7137	9065a13a156c1c9c6b6c1283e1d1d5cf_1515	aa94b5edb4b42b44035d69bbc531763f_8449	fccfd9eb1a2b5a972d8ff90213d79571_6893	9f2466e0822de1ac235b37d8478a6da3_1943	56066113559428e4b750dc6c7e615d20_3521	08835923ec5dbb28f7a92e5e1bc8c40d_2097	2000c371c866d2e775222b1c75beacd7_451	5157d744e52385b823f606bc98f94b78_4001	d13eaf45b2b8d6097e0c841ef318f66b_2757	4c45036931de3d248c0c0d3888e4a9a1_3091	eef7a2eae111f45007d78c0d2e3505b8_8489	f54cfc46afc0a3f671a24316a82bbb00_7263	5c12034f225c2b39ba05a205b811a7b0_1353	79d822373ebc2c6c64d7c8fbf96a00e9_8149	3b0d0bb337c7a534f7dd46cd6fc5cc72_6507	cb8618d6b14cd1b2eb010b85ce294af8_1087	b16afe2b60efd49273e1657ab6147ed6_1793	371e420467da0cbe9e147addc25fe4f3_4631	317cb37b3dcd6d600b4bb0a1e5cb828f_7751	4b0de2ec5cd89dddc50e2165b3a2fe12_8103	402cdf47cfec4d7f0a707867d35ba553_249	87fce02d6a82de4c68a55329d2c7ebef_1817	519c3ff50e0c1b895cbbba20ac2689d2_8473	a35c57caad2514fd6b7212b72aa696d6_5157	39f12484da880df17466b0e887763f54_7091	a51a668d4127fc1664cd4ceb432601dc_5153	ffb76aeee39a4045f73659d134126e4c_3043	d5dd5b986cb6e18c85e094d1a549b212_7063	9852759153cafb8b1c14bf07652dd291_4855	65c2458d12fc0f9c34ea395df0ecc7e6_3633	dd9c211e03c6361d3d0812c7002662e1_8221	06610d21ea78edddd027562d697a2d9e_441	98b560a45723babd4c3c1dffa0a7c74b_3079	a76c17488e1ee622c03bf422561ecc2c_6133	f51d79669de15b34ca19f2197510b836_7921	6b86dda68cb68eea0dc9804273367258_4865	fd0da98e886433b3db464bc77ad57ede_8123	df63e81dbe030c8e91ef4b7c4e58e203_3727	d918a584bc784dd4677e6f053d050ff0_427	2ea01914c089577690f3dfc4129c37f4_1035
sucB	Dihydrolipoyllysine-residue succinyltransferase component of 2-oxoglutarate dehydrogenase complex	74		PROKKA_00754	36fb02208b7ae35face5678a1bd3758a_6153	15c64f9211b05d2a31e0f607ea1b6481_4937	3a3cc6ff343f4460ced911d494900283_3751	97f126d095f40da33d69d056bc6a5037_6553	93139b6db97e1a9c7f259acfe01f6f03_7453	9065a13a156c1c9c6b6c1283e1d1d5cf_7971	aa94b5edb4b42b44035d69bbc531763f_2385	fccfd9eb1a2b5a972d8ff90213d79571_7083	9f2466e0822de1ac235b37d8478a6da3_6261	56066113559428e4b750dc6c7e615d20_7223	08835923ec5dbb28f7a92e5e1bc8c40d_2573	2000c371c866d2e775222b1c75beacd7_6829	5157d744e52385b823f606bc98f94b78_2377	d13eaf45b2b8d6097e0c841ef318f66b_4545	4c45036931de3d248c0c0d3888e4a9a1_5969	eef7a2eae111f45007d78c0d2e3505b8_333	f54cfc46afc0a3f671a24316a82bbb00_6277	5c12034f225c2b39ba05a205b811a7b0_7035	79d822373ebc2c6c64d7c8fbf96a00e9_2077	3b0d0bb337c7a534f7dd46cd6fc5cc72_1431	cb8618d6b14cd1b2eb010b85ce294af8_2943	b16afe2b60efd49273e1657ab6147ed6_9151	371e420467da0cbe9e147addc25fe4f3_5249	317cb37b3dcd6d600b4bb0a1e5cb828f_6725	4b0de2ec5cd89dddc50e2165b3a2fe12_1905	402cdf47cfec4d7f0a707867d35ba553_791	87fce02d6a82de4c68a55329d2c7ebef_7897	519c3ff50e0c1b895cbbba20ac2689d2_5113	a35c57caad2514fd6b7212b72aa696d6_1495	39f12484da880df17466b0e887763f54_4913	a51a668d4127fc1664cd4ceb432601dc_1087	ffb76aeee39a4045f73659d134126e4c_7981	d5dd5b986cb6e18c85e094d1a549b212_3521	9852759153cafb8b1c14bf07652dd291_2615	65c2458d12fc0f9c34ea395df0ecc7e6_5973	dd9c211e03c6361d3d0812c7002662e1_4573	06610d21ea78edddd027562d697a2d9e_6839	98b560a45723babd4c3c1dffa0a7c74b_7595	a76c17488e1ee622c03bf422561ecc2c_1479	f51d79669de15b34ca19f2197510b836_6129	6b86dda68cb68eea0dc9804273367258_6853	fd0da98e886433b3db464bc77ad57ede_2411	df63e81dbe030c8e91ef4b7c4e58e203_8009	d918a584bc784dd4677e6f053d050ff0_3665	2ea01914c089577690f3dfc4129c37f4_4275
arsC_2	Arsenate reductase	74		PROKKA_00775	36fb02208b7ae35face5678a1bd3758a_6195	15c64f9211b05d2a31e0f607ea1b6481_4979	3a3cc6ff343f4460ced911d494900283_3793	97f126d095f40da33d69d056bc6a5037_6511	93139b6db97e1a9c7f259acfe01f6f03_8547	9065a13a156c1c9c6b6c1283e1d1d5cf_8013	aa94b5edb4b42b44035d69bbc531763f_2427	fccfd9eb1a2b5a972d8ff90213d79571_7041	9f2466e0822de1ac235b37d8478a6da3_6219	56066113559428e4b750dc6c7e615d20_7181	08835923ec5dbb28f7a92e5e1bc8c40d_2531	2000c371c866d2e775222b1c75beacd7_6871	5157d744e52385b823f606bc98f94b78_2419	d13eaf45b2b8d6097e0c841ef318f66b_4587	4c45036931de3d248c0c0d3888e4a9a1_6011	eef7a2eae111f45007d78c0d2e3505b8_291	f54cfc46afc0a3f671a24316a82bbb00_6319	5c12034f225c2b39ba05a205b811a7b0_7077	79d822373ebc2c6c64d7c8fbf96a00e9_2119	3b0d0bb337c7a534f7dd46cd6fc5cc72_1473	cb8618d6b14cd1b2eb010b85ce294af8_1503	b16afe2b60efd49273e1657ab6147ed6_9109	371e420467da0cbe9e147addc25fe4f3_5291	317cb37b3dcd6d600b4bb0a1e5cb828f_6767	4b0de2ec5cd89dddc50e2165b3a2fe12_1863	402cdf47cfec4d7f0a707867d35ba553_833	87fce02d6a82de4c68a55329d2c7ebef_7855	519c3ff50e0c1b895cbbba20ac2689d2_5071	a35c57caad2514fd6b7212b72aa696d6_1537	39f12484da880df17466b0e887763f54_4955	a51a668d4127fc1664cd4ceb432601dc_1129	ffb76aeee39a4045f73659d134126e4c_7939	d5dd5b986cb6e18c85e094d1a549b212_3479	9852759153cafb8b1c14bf07652dd291_2657	65c2458d12fc0f9c34ea395df0ecc7e6_5931	dd9c211e03c6361d3d0812c7002662e1_4531	06610d21ea78edddd027562d697a2d9e_6797	98b560a45723babd4c3c1dffa0a7c74b_7637	a76c17488e1ee622c03bf422561ecc2c_1521	f51d79669de15b34ca19f2197510b836_6087	6b86dda68cb68eea0dc9804273367258_6895	fd0da98e886433b3db464bc77ad57ede_2453	df63e81dbe030c8e91ef4b7c4e58e203_7967	d918a584bc784dd4677e6f053d050ff0_3709	2ea01914c089577690f3dfc4129c37f4_4319
cdhR_2	HTH-type transcriptional regulator CdhR	74		PROKKA_00925	36fb02208b7ae35face5678a1bd3758a_4083	15c64f9211b05d2a31e0f607ea1b6481_6179	3a3cc6ff343f4460ced911d494900283_2539	97f126d095f40da33d69d056bc6a5037_2519	93139b6db97e1a9c7f259acfe01f6f03_7117	9065a13a156c1c9c6b6c1283e1d1d5cf_1495	aa94b5edb4b42b44035d69bbc531763f_8429	fccfd9eb1a2b5a972d8ff90213d79571_6873	9f2466e0822de1ac235b37d8478a6da3_1923	56066113559428e4b750dc6c7e615d20_3541	08835923ec5dbb28f7a92e5e1bc8c40d_2117	2000c371c866d2e775222b1c75beacd7_473	5157d744e52385b823f606bc98f94b78_4023	d13eaf45b2b8d6097e0c841ef318f66b_2777	4c45036931de3d248c0c0d3888e4a9a1_3111	eef7a2eae111f45007d78c0d2e3505b8_8509	f54cfc46afc0a3f671a24316a82bbb00_7283	5c12034f225c2b39ba05a205b811a7b0_1373	79d822373ebc2c6c64d7c8fbf96a00e9_8129	3b0d0bb337c7a534f7dd46cd6fc5cc72_6487	cb8618d6b14cd1b2eb010b85ce294af8_1067	b16afe2b60efd49273e1657ab6147ed6_1771	371e420467da0cbe9e147addc25fe4f3_4651	317cb37b3dcd6d600b4bb0a1e5cb828f_7731	4b0de2ec5cd89dddc50e2165b3a2fe12_8123	402cdf47cfec4d7f0a707867d35ba553_269	87fce02d6a82de4c68a55329d2c7ebef_1837	519c3ff50e0c1b895cbbba20ac2689d2_8453	a35c57caad2514fd6b7212b72aa696d6_5177	39f12484da880df17466b0e887763f54_7111	a51a668d4127fc1664cd4ceb432601dc_5133	ffb76aeee39a4045f73659d134126e4c_3063	d5dd5b986cb6e18c85e094d1a549b212_7043	9852759153cafb8b1c14bf07652dd291_4835	65c2458d12fc0f9c34ea395df0ecc7e6_3653	dd9c211e03c6361d3d0812c7002662e1_8241	06610d21ea78edddd027562d697a2d9e_421	98b560a45723babd4c3c1dffa0a7c74b_3059	a76c17488e1ee622c03bf422561ecc2c_6113	f51d79669de15b34ca19f2197510b836_7901	6b86dda68cb68eea0dc9804273367258_4887	fd0da98e886433b3db464bc77ad57ede_8143	df63e81dbe030c8e91ef4b7c4e58e203_3705	d918a584bc784dd4677e6f053d050ff0_407	2ea01914c089577690f3dfc4129c37f4_1055
group_1198	hypothetical protein	74		PROKKA_00927	36fb02208b7ae35face5678a1bd3758a_4079	15c64f9211b05d2a31e0f607ea1b6481_6183	3a3cc6ff343f4460ced911d494900283_2543	97f126d095f40da33d69d056bc6a5037_2523	93139b6db97e1a9c7f259acfe01f6f03_7121	9065a13a156c1c9c6b6c1283e1d1d5cf_1499	aa94b5edb4b42b44035d69bbc531763f_8433	fccfd9eb1a2b5a972d8ff90213d79571_6877	9f2466e0822de1ac235b37d8478a6da3_1927	56066113559428e4b750dc6c7e615d20_3537	08835923ec5dbb28f7a92e5e1bc8c40d_2113	2000c371c866d2e775222b1c75beacd7_469	5157d744e52385b823f606bc98f94b78_4019	d13eaf45b2b8d6097e0c841ef318f66b_2773	4c45036931de3d248c0c0d3888e4a9a1_3107	eef7a2eae111f45007d78c0d2e3505b8_8505	f54cfc46afc0a3f671a24316a82bbb00_7279	5c12034f225c2b39ba05a205b811a7b0_1369	79d822373ebc2c6c64d7c8fbf96a00e9_8133	3b0d0bb337c7a534f7dd46cd6fc5cc72_6491	cb8618d6b14cd1b2eb010b85ce294af8_1071	b16afe2b60efd49273e1657ab6147ed6_1775	371e420467da0cbe9e147addc25fe4f3_4647	317cb37b3dcd6d600b4bb0a1e5cb828f_7735	4b0de2ec5cd89dddc50e2165b3a2fe12_8119	402cdf47cfec4d7f0a707867d35ba553_265	87fce02d6a82de4c68a55329d2c7ebef_1833	519c3ff50e0c1b895cbbba20ac2689d2_8457	a35c57caad2514fd6b7212b72aa696d6_5173	39f12484da880df17466b0e887763f54_7107	a51a668d4127fc1664cd4ceb432601dc_5137	ffb76aeee39a4045f73659d134126e4c_3059	d5dd5b986cb6e18c85e094d1a549b212_7047	9852759153cafb8b1c14bf07652dd291_4839	65c2458d12fc0f9c34ea395df0ecc7e6_3649	dd9c211e03c6361d3d0812c7002662e1_8237	06610d21ea78edddd027562d697a2d9e_425	98b560a45723babd4c3c1dffa0a7c74b_3063	a76c17488e1ee622c03bf422561ecc2c_6117	f51d79669de15b34ca19f2197510b836_7905	6b86dda68cb68eea0dc9804273367258_4883	fd0da98e886433b3db464bc77ad57ede_8139	df63e81dbe030c8e91ef4b7c4e58e203_3709	d918a584bc784dd4677e6f053d050ff0_411	2ea01914c089577690f3dfc4129c37f4_1051
hchA_1	Molecular chaperone Hsp31 and glyoxalase 3	74		PROKKA_01126	36fb02208b7ae35face5678a1bd3758a_3581	15c64f9211b05d2a31e0f607ea1b6481_7533	3a3cc6ff343f4460ced911d494900283_3455	97f126d095f40da33d69d056bc6a5037_549	93139b6db97e1a9c7f259acfe01f6f03_1263	9065a13a156c1c9c6b6c1283e1d1d5cf_1899	aa94b5edb4b42b44035d69bbc531763f_3347	fccfd9eb1a2b5a972d8ff90213d79571_4581	9f2466e0822de1ac235b37d8478a6da3_6793	56066113559428e4b750dc6c7e615d20_2803	08835923ec5dbb28f7a92e5e1bc8c40d_5565	2000c371c866d2e775222b1c75beacd7_1251	5157d744e52385b823f606bc98f94b78_3587	d13eaf45b2b8d6097e0c841ef318f66b_2341	4c45036931de3d248c0c0d3888e4a9a1_2481	eef7a2eae111f45007d78c0d2e3505b8_6957	f54cfc46afc0a3f671a24316a82bbb00_1293	5c12034f225c2b39ba05a205b811a7b0_537	79d822373ebc2c6c64d7c8fbf96a00e9_6809	3b0d0bb337c7a534f7dd46cd6fc5cc72_569	cb8618d6b14cd1b2eb010b85ce294af8_6853	b16afe2b60efd49273e1657ab6147ed6_2289	371e420467da0cbe9e147addc25fe4f3_3109	317cb37b3dcd6d600b4bb0a1e5cb828f_5951	4b0de2ec5cd89dddc50e2165b3a2fe12_7325	402cdf47cfec4d7f0a707867d35ba553_7813	87fce02d6a82de4c68a55329d2c7ebef_5327	519c3ff50e0c1b895cbbba20ac2689d2_5893	a35c57caad2514fd6b7212b72aa696d6_2343	39f12484da880df17466b0e887763f54_7661	a51a668d4127fc1664cd4ceb432601dc_5359	ffb76aeee39a4045f73659d134126e4c_5859	d5dd5b986cb6e18c85e094d1a549b212_5739	9852759153cafb8b1c14bf07652dd291_1191	65c2458d12fc0f9c34ea395df0ecc7e6_7483	dd9c211e03c6361d3d0812c7002662e1_2171	06610d21ea78edddd027562d697a2d9e_1201	98b560a45723babd4c3c1dffa0a7c74b_3285	a76c17488e1ee622c03bf422561ecc2c_769	f51d79669de15b34ca19f2197510b836_8329	6b86dda68cb68eea0dc9804273367258_7641	fd0da98e886433b3db464bc77ad57ede_4867	df63e81dbe030c8e91ef4b7c4e58e203_4647	d918a584bc784dd4677e6f053d050ff0_6625	2ea01914c089577690f3dfc4129c37f4_5977
group_1210	hypothetical protein	74		PROKKA_01132	36fb02208b7ae35face5678a1bd3758a_3569	15c64f9211b05d2a31e0f607ea1b6481_7547	3a3cc6ff343f4460ced911d494900283_3467	97f126d095f40da33d69d056bc6a5037_563	93139b6db97e1a9c7f259acfe01f6f03_1275	9065a13a156c1c9c6b6c1283e1d1d5cf_1911	aa94b5edb4b42b44035d69bbc531763f_3335	fccfd9eb1a2b5a972d8ff90213d79571_4593	9f2466e0822de1ac235b37d8478a6da3_6781	56066113559428e4b750dc6c7e615d20_2815	08835923ec5dbb28f7a92e5e1bc8c40d_5553	2000c371c866d2e775222b1c75beacd7_1237	5157d744e52385b823f606bc98f94b78_3601	d13eaf45b2b8d6097e0c841ef318f66b_2329	4c45036931de3d248c0c0d3888e4a9a1_2469	eef7a2eae111f45007d78c0d2e3505b8_6969	f54cfc46afc0a3f671a24316a82bbb00_1281	5c12034f225c2b39ba05a205b811a7b0_525	79d822373ebc2c6c64d7c8fbf96a00e9_6821	3b0d0bb337c7a534f7dd46cd6fc5cc72_581	cb8618d6b14cd1b2eb010b85ce294af8_6865	b16afe2b60efd49273e1657ab6147ed6_2303	371e420467da0cbe9e147addc25fe4f3_3097	317cb37b3dcd6d600b4bb0a1e5cb828f_5939	4b0de2ec5cd89dddc50e2165b3a2fe12_7313	402cdf47cfec4d7f0a707867d35ba553_7825	87fce02d6a82de4c68a55329d2c7ebef_5315	519c3ff50e0c1b895cbbba20ac2689d2_5905	a35c57caad2514fd6b7212b72aa696d6_2331	39f12484da880df17466b0e887763f54_7649	a51a668d4127fc1664cd4ceb432601dc_5371	ffb76aeee39a4045f73659d134126e4c_5873	d5dd5b986cb6e18c85e094d1a549b212_5751	9852759153cafb8b1c14bf07652dd291_1203	65c2458d12fc0f9c34ea395df0ecc7e6_7471	dd9c211e03c6361d3d0812c7002662e1_2159	06610d21ea78edddd027562d697a2d9e_1189	98b560a45723babd4c3c1dffa0a7c74b_3297	a76c17488e1ee622c03bf422561ecc2c_757	f51d79669de15b34ca19f2197510b836_8343	6b86dda68cb68eea0dc9804273367258_7653	fd0da98e886433b3db464bc77ad57ede_4879	df63e81dbe030c8e91ef4b7c4e58e203_4661	d918a584bc784dd4677e6f053d050ff0_6639	2ea01914c089577690f3dfc4129c37f4_5963
group_1211	hypothetical protein	74		PROKKA_01142	36fb02208b7ae35face5678a1bd3758a_3549	15c64f9211b05d2a31e0f607ea1b6481_7567	3a3cc6ff343f4460ced911d494900283_3487	97f126d095f40da33d69d056bc6a5037_583	93139b6db97e1a9c7f259acfe01f6f03_1295	9065a13a156c1c9c6b6c1283e1d1d5cf_1931	aa94b5edb4b42b44035d69bbc531763f_3315	fccfd9eb1a2b5a972d8ff90213d79571_4613	9f2466e0822de1ac235b37d8478a6da3_6761	56066113559428e4b750dc6c7e615d20_2835	08835923ec5dbb28f7a92e5e1bc8c40d_5533	2000c371c866d2e775222b1c75beacd7_1217	5157d744e52385b823f606bc98f94b78_3621	d13eaf45b2b8d6097e0c841ef318f66b_2309	4c45036931de3d248c0c0d3888e4a9a1_2449	eef7a2eae111f45007d78c0d2e3505b8_6989	f54cfc46afc0a3f671a24316a82bbb00_1261	5c12034f225c2b39ba05a205b811a7b0_505	79d822373ebc2c6c64d7c8fbf96a00e9_6841	3b0d0bb337c7a534f7dd46cd6fc5cc72_601	cb8618d6b14cd1b2eb010b85ce294af8_6885	b16afe2b60efd49273e1657ab6147ed6_2323	371e420467da0cbe9e147addc25fe4f3_3077	317cb37b3dcd6d600b4bb0a1e5cb828f_5919	4b0de2ec5cd89dddc50e2165b3a2fe12_7293	402cdf47cfec4d7f0a707867d35ba553_7845	87fce02d6a82de4c68a55329d2c7ebef_5295	519c3ff50e0c1b895cbbba20ac2689d2_5925	a35c57caad2514fd6b7212b72aa696d6_2311	39f12484da880df17466b0e887763f54_7629	a51a668d4127fc1664cd4ceb432601dc_5391	ffb76aeee39a4045f73659d134126e4c_5893	d5dd5b986cb6e18c85e094d1a549b212_5771	9852759153cafb8b1c14bf07652dd291_1223	65c2458d12fc0f9c34ea395df0ecc7e6_7451	dd9c211e03c6361d3d0812c7002662e1_2139	06610d21ea78edddd027562d697a2d9e_1169	98b560a45723babd4c3c1dffa0a7c74b_3317	a76c17488e1ee622c03bf422561ecc2c_737	f51d79669de15b34ca19f2197510b836_8363	6b86dda68cb68eea0dc9804273367258_7673	fd0da98e886433b3db464bc77ad57ede_4899	df63e81dbe030c8e91ef4b7c4e58e203_4681	d918a584bc784dd4677e6f053d050ff0_6659	2ea01914c089577690f3dfc4129c37f4_5943
kup	Low affinity potassium transport system protein kup	74		PROKKA_01178	36fb02208b7ae35face5678a1bd3758a_7141	15c64f9211b05d2a31e0f607ea1b6481_6079	3a3cc6ff343f4460ced911d494900283_2849	97f126d095f40da33d69d056bc6a5037_7455	93139b6db97e1a9c7f259acfe01f6f03_6653	9065a13a156c1c9c6b6c1283e1d1d5cf_6679	aa94b5edb4b42b44035d69bbc531763f_1117	fccfd9eb1a2b5a972d8ff90213d79571_7319	9f2466e0822de1ac235b37d8478a6da3_2727	56066113559428e4b750dc6c7e615d20_1313	08835923ec5dbb28f7a92e5e1bc8c40d_4027	2000c371c866d2e775222b1c75beacd7_3691	5157d744e52385b823f606bc98f94b78_7199	d13eaf45b2b8d6097e0c841ef318f66b_5703	4c45036931de3d248c0c0d3888e4a9a1_1725	eef7a2eae111f45007d78c0d2e3505b8_8265	f54cfc46afc0a3f671a24316a82bbb00_8185	5c12034f225c2b39ba05a205b811a7b0_1701	79d822373ebc2c6c64d7c8fbf96a00e9_675	3b0d0bb337c7a534f7dd46cd6fc5cc72_8897	cb8618d6b14cd1b2eb010b85ce294af8_5591	b16afe2b60efd49273e1657ab6147ed6_7991	371e420467da0cbe9e147addc25fe4f3_7291	317cb37b3dcd6d600b4bb0a1e5cb828f_7441	4b0de2ec5cd89dddc50e2165b3a2fe12_673	402cdf47cfec4d7f0a707867d35ba553_5307	87fce02d6a82de4c68a55329d2c7ebef_8231	519c3ff50e0c1b895cbbba20ac2689d2_7891	a35c57caad2514fd6b7212b72aa696d6_8157	39f12484da880df17466b0e887763f54_8341	a51a668d4127fc1664cd4ceb432601dc_865	ffb76aeee39a4045f73659d134126e4c_3249	d5dd5b986cb6e18c85e094d1a549b212_8713	9852759153cafb8b1c14bf07652dd291_6315	65c2458d12fc0f9c34ea395df0ecc7e6_6455	dd9c211e03c6361d3d0812c7002662e1_3273	06610d21ea78edddd027562d697a2d9e_2309	98b560a45723babd4c3c1dffa0a7c74b_291	a76c17488e1ee622c03bf422561ecc2c_6261	f51d79669de15b34ca19f2197510b836_5051	6b86dda68cb68eea0dc9804273367258_3747	fd0da98e886433b3db464bc77ad57ede_1895	df63e81dbe030c8e91ef4b7c4e58e203_829	d918a584bc784dd4677e6f053d050ff0_6355	2ea01914c089577690f3dfc4129c37f4_767
greB	Transcription elongation factor GreB	74		PROKKA_01274	36fb02208b7ae35face5678a1bd3758a_6613	15c64f9211b05d2a31e0f607ea1b6481_5303	3a3cc6ff343f4460ced911d494900283_8073	97f126d095f40da33d69d056bc6a5037_2089	93139b6db97e1a9c7f259acfe01f6f03_6575	9065a13a156c1c9c6b6c1283e1d1d5cf_6095	aa94b5edb4b42b44035d69bbc531763f_2079	fccfd9eb1a2b5a972d8ff90213d79571_4869	9f2466e0822de1ac235b37d8478a6da3_1561	56066113559428e4b750dc6c7e615d20_3635	08835923ec5dbb28f7a92e5e1bc8c40d_8851	2000c371c866d2e775222b1c75beacd7_4337	5157d744e52385b823f606bc98f94b78_2317	d13eaf45b2b8d6097e0c841ef318f66b_5175	4c45036931de3d248c0c0d3888e4a9a1_2731	eef7a2eae111f45007d78c0d2e3505b8_8991	f54cfc46afc0a3f671a24316a82bbb00_4557	5c12034f225c2b39ba05a205b811a7b0_1549	79d822373ebc2c6c64d7c8fbf96a00e9_6249	3b0d0bb337c7a534f7dd46cd6fc5cc72_6181	cb8618d6b14cd1b2eb010b85ce294af8_1185	b16afe2b60efd49273e1657ab6147ed6_8673	371e420467da0cbe9e147addc25fe4f3_1265	317cb37b3dcd6d600b4bb0a1e5cb828f_1457	4b0de2ec5cd89dddc50e2165b3a2fe12_7979	402cdf47cfec4d7f0a707867d35ba553_2855	87fce02d6a82de4c68a55329d2c7ebef_1225	519c3ff50e0c1b895cbbba20ac2689d2_5191	a35c57caad2514fd6b7212b72aa696d6_1265	39f12484da880df17466b0e887763f54_1489	a51a668d4127fc1664cd4ceb432601dc_2817	ffb76aeee39a4045f73659d134126e4c_223	d5dd5b986cb6e18c85e094d1a549b212_897	9852759153cafb8b1c14bf07652dd291_1591	65c2458d12fc0f9c34ea395df0ecc7e6_5569	dd9c211e03c6361d3d0812c7002662e1_3591	06610d21ea78edddd027562d697a2d9e_829	98b560a45723babd4c3c1dffa0a7c74b_2213	a76c17488e1ee622c03bf422561ecc2c_5497	f51d79669de15b34ca19f2197510b836_5661	6b86dda68cb68eea0dc9804273367258_21	fd0da98e886433b3db464bc77ad57ede_4315	df63e81dbe030c8e91ef4b7c4e58e203_6103	d918a584bc784dd4677e6f053d050ff0_363	2ea01914c089577690f3dfc4129c37f4_1109
gltT	Proton/sodium-glutamate symport protein	74		PROKKA_01299	36fb02208b7ae35face5678a1bd3758a_6661	15c64f9211b05d2a31e0f607ea1b6481_5123	3a3cc6ff343f4460ced911d494900283_8013	97f126d095f40da33d69d056bc6a5037_2039	93139b6db97e1a9c7f259acfe01f6f03_3471	9065a13a156c1c9c6b6c1283e1d1d5cf_8275	aa94b5edb4b42b44035d69bbc531763f_2029	fccfd9eb1a2b5a972d8ff90213d79571_79	9f2466e0822de1ac235b37d8478a6da3_1611	56066113559428e4b750dc6c7e615d20_3685	08835923ec5dbb28f7a92e5e1bc8c40d_81	2000c371c866d2e775222b1c75beacd7_5451	5157d744e52385b823f606bc98f94b78_8017	d13eaf45b2b8d6097e0c841ef318f66b_5225	4c45036931de3d248c0c0d3888e4a9a1_2681	eef7a2eae111f45007d78c0d2e3505b8_4383	f54cfc46afc0a3f671a24316a82bbb00_79	5c12034f225c2b39ba05a205b811a7b0_8953	79d822373ebc2c6c64d7c8fbf96a00e9_6299	3b0d0bb337c7a534f7dd46cd6fc5cc72_6231	cb8618d6b14cd1b2eb010b85ce294af8_65	b16afe2b60efd49273e1657ab6147ed6_8621	371e420467da0cbe9e147addc25fe4f3_1215	317cb37b3dcd6d600b4bb0a1e5cb828f_23	4b0de2ec5cd89dddc50e2165b3a2fe12_43	402cdf47cfec4d7f0a707867d35ba553_307	87fce02d6a82de4c68a55329d2c7ebef_7381	519c3ff50e0c1b895cbbba20ac2689d2_5141	a35c57caad2514fd6b7212b72aa696d6_8563	39f12484da880df17466b0e887763f54_2675	a51a668d4127fc1664cd4ceb432601dc_53	ffb76aeee39a4045f73659d134126e4c_6631	d5dd5b986cb6e18c85e094d1a549b212_8149	9852759153cafb8b1c14bf07652dd291_8261	65c2458d12fc0f9c34ea395df0ecc7e6_8323	dd9c211e03c6361d3d0812c7002662e1_3641	06610d21ea78edddd027562d697a2d9e_8361	98b560a45723babd4c3c1dffa0a7c74b_205	a76c17488e1ee622c03bf422561ecc2c_47	f51d79669de15b34ca19f2197510b836_5609	6b86dda68cb68eea0dc9804273367258_2735	fd0da98e886433b3db464bc77ad57ede_7	df63e81dbe030c8e91ef4b7c4e58e203_63	d918a584bc784dd4677e6f053d050ff0_43	2ea01914c089577690f3dfc4129c37f4_2825
copB	Copper resistance protein B	74		PROKKA_01372	36fb02208b7ae35face5678a1bd3758a_7101	15c64f9211b05d2a31e0f607ea1b6481_6039	3a3cc6ff343f4460ced911d494900283_2719	97f126d095f40da33d69d056bc6a5037_111	93139b6db97e1a9c7f259acfe01f6f03_4707	9065a13a156c1c9c6b6c1283e1d1d5cf_6639	aa94b5edb4b42b44035d69bbc531763f_1157	fccfd9eb1a2b5a972d8ff90213d79571_1511	9f2466e0822de1ac235b37d8478a6da3_9011	56066113559428e4b750dc6c7e615d20_9147	08835923ec5dbb28f7a92e5e1bc8c40d_8109	2000c371c866d2e775222b1c75beacd7_849	5157d744e52385b823f606bc98f94b78_7101	d13eaf45b2b8d6097e0c841ef318f66b_5665	4c45036931de3d248c0c0d3888e4a9a1_1765	eef7a2eae111f45007d78c0d2e3505b8_8305	f54cfc46afc0a3f671a24316a82bbb00_7101	5c12034f225c2b39ba05a205b811a7b0_1661	79d822373ebc2c6c64d7c8fbf96a00e9_635	3b0d0bb337c7a534f7dd46cd6fc5cc72_8857	cb8618d6b14cd1b2eb010b85ce294af8_5551	b16afe2b60efd49273e1657ab6147ed6_8175	371e420467da0cbe9e147addc25fe4f3_4349	317cb37b3dcd6d600b4bb0a1e5cb828f_7401	4b0de2ec5cd89dddc50e2165b3a2fe12_633	402cdf47cfec4d7f0a707867d35ba553_5267	87fce02d6a82de4c68a55329d2c7ebef_8535	519c3ff50e0c1b895cbbba20ac2689d2_7931	a35c57caad2514fd6b7212b72aa696d6_7197	39f12484da880df17466b0e887763f54_8301	a51a668d4127fc1664cd4ceb432601dc_697	ffb76aeee39a4045f73659d134126e4c_3085	d5dd5b986cb6e18c85e094d1a549b212_4827	9852759153cafb8b1c14bf07652dd291_6483	65c2458d12fc0f9c34ea395df0ecc7e6_6287	dd9c211e03c6361d3d0812c7002662e1_3105	06610d21ea78edddd027562d697a2d9e_1491	98b560a45723babd4c3c1dffa0a7c74b_459	a76c17488e1ee622c03bf422561ecc2c_411	f51d79669de15b34ca19f2197510b836_5175	6b86dda68cb68eea0dc9804273367258_3707	fd0da98e886433b3db464bc77ad57ede_1739	df63e81dbe030c8e91ef4b7c4e58e203_869	d918a584bc784dd4677e6f053d050ff0_6827	2ea01914c089577690f3dfc4129c37f4_807
group_1244	hypothetical protein	74		PROKKA_01458	36fb02208b7ae35face5678a1bd3758a_4269	15c64f9211b05d2a31e0f607ea1b6481_8079	3a3cc6ff343f4460ced911d494900283_65	97f126d095f40da33d69d056bc6a5037_6615	93139b6db97e1a9c7f259acfe01f6f03_2991	9065a13a156c1c9c6b6c1283e1d1d5cf_3479	aa94b5edb4b42b44035d69bbc531763f_3795	fccfd9eb1a2b5a972d8ff90213d79571_8909	9f2466e0822de1ac235b37d8478a6da3_981	56066113559428e4b750dc6c7e615d20_1423	08835923ec5dbb28f7a92e5e1bc8c40d_1497	2000c371c866d2e775222b1c75beacd7_4803	5157d744e52385b823f606bc98f94b78_3083	d13eaf45b2b8d6097e0c841ef318f66b_2977	4c45036931de3d248c0c0d3888e4a9a1_1907	eef7a2eae111f45007d78c0d2e3505b8_8733	f54cfc46afc0a3f671a24316a82bbb00_1531	5c12034f225c2b39ba05a205b811a7b0_2157	79d822373ebc2c6c64d7c8fbf96a00e9_533	3b0d0bb337c7a534f7dd46cd6fc5cc72_5811	cb8618d6b14cd1b2eb010b85ce294af8_1289	b16afe2b60efd49273e1657ab6147ed6_1591	371e420467da0cbe9e147addc25fe4f3_2079	317cb37b3dcd6d600b4bb0a1e5cb828f_1805	4b0de2ec5cd89dddc50e2165b3a2fe12_2483	402cdf47cfec4d7f0a707867d35ba553_593	87fce02d6a82de4c68a55329d2c7ebef_1101	519c3ff50e0c1b895cbbba20ac2689d2_1321	a35c57caad2514fd6b7212b72aa696d6_3007	39f12484da880df17466b0e887763f54_1935	a51a668d4127fc1664cd4ceb432601dc_7089	ffb76aeee39a4045f73659d134126e4c_1559	d5dd5b986cb6e18c85e094d1a549b212_1089	9852759153cafb8b1c14bf07652dd291_1823	65c2458d12fc0f9c34ea395df0ecc7e6_817	dd9c211e03c6361d3d0812c7002662e1_2531	06610d21ea78edddd027562d697a2d9e_3447	98b560a45723babd4c3c1dffa0a7c74b_6401	a76c17488e1ee622c03bf422561ecc2c_4721	f51d79669de15b34ca19f2197510b836_7721	6b86dda68cb68eea0dc9804273367258_8057	fd0da98e886433b3db464bc77ad57ede_1461	df63e81dbe030c8e91ef4b7c4e58e203_485	d918a584bc784dd4677e6f053d050ff0_2241	2ea01914c089577690f3dfc4129c37f4_2343
group_1262	hypothetical protein	74		PROKKA_01599	36fb02208b7ae35face5678a1bd3758a_4131	15c64f9211b05d2a31e0f607ea1b6481_5925	3a3cc6ff343f4460ced911d494900283_2501	97f126d095f40da33d69d056bc6a5037_3695	93139b6db97e1a9c7f259acfe01f6f03_1641	9065a13a156c1c9c6b6c1283e1d1d5cf_3615	aa94b5edb4b42b44035d69bbc531763f_7099	fccfd9eb1a2b5a972d8ff90213d79571_8353	9f2466e0822de1ac235b37d8478a6da3_6653	56066113559428e4b750dc6c7e615d20_8713	08835923ec5dbb28f7a92e5e1bc8c40d_6197	2000c371c866d2e775222b1c75beacd7_7405	5157d744e52385b823f606bc98f94b78_4383	d13eaf45b2b8d6097e0c841ef318f66b_2821	4c45036931de3d248c0c0d3888e4a9a1_3159	eef7a2eae111f45007d78c0d2e3505b8_4159	f54cfc46afc0a3f671a24316a82bbb00_5647	5c12034f225c2b39ba05a205b811a7b0_6827	79d822373ebc2c6c64d7c8fbf96a00e9_1183	3b0d0bb337c7a534f7dd46cd6fc5cc72_7791	cb8618d6b14cd1b2eb010b85ce294af8_6589	b16afe2b60efd49273e1657ab6147ed6_1721	371e420467da0cbe9e147addc25fe4f3_1885	317cb37b3dcd6d600b4bb0a1e5cb828f_443	4b0de2ec5cd89dddc50e2165b3a2fe12_483	402cdf47cfec4d7f0a707867d35ba553_6007	87fce02d6a82de4c68a55329d2c7ebef_6309	519c3ff50e0c1b895cbbba20ac2689d2_5401	a35c57caad2514fd6b7212b72aa696d6_2029	39f12484da880df17466b0e887763f54_7419	a51a668d4127fc1664cd4ceb432601dc_1891	ffb76aeee39a4045f73659d134126e4c_4055	d5dd5b986cb6e18c85e094d1a549b212_6207	9852759153cafb8b1c14bf07652dd291_1725	65c2458d12fc0f9c34ea395df0ecc7e6_2585	dd9c211e03c6361d3d0812c7002662e1_2383	06610d21ea78edddd027562d697a2d9e_945	98b560a45723babd4c3c1dffa0a7c74b_6659	a76c17488e1ee622c03bf422561ecc2c_3357	f51d79669de15b34ca19f2197510b836_7861	6b86dda68cb68eea0dc9804273367258_4075	fd0da98e886433b3db464bc77ad57ede_7429	df63e81dbe030c8e91ef4b7c4e58e203_2243	d918a584bc784dd4677e6f053d050ff0_5667	2ea01914c089577690f3dfc4129c37f4_243
ylaB_2	Putative cyclic-di-GMP phosphodiesterase YlaB	74		PROKKA_01609	36fb02208b7ae35face5678a1bd3758a_4111	15c64f9211b05d2a31e0f607ea1b6481_5905	3a3cc6ff343f4460ced911d494900283_2513	97f126d095f40da33d69d056bc6a5037_3675	93139b6db97e1a9c7f259acfe01f6f03_1621	9065a13a156c1c9c6b6c1283e1d1d5cf_3635	aa94b5edb4b42b44035d69bbc531763f_7079	fccfd9eb1a2b5a972d8ff90213d79571_8373	9f2466e0822de1ac235b37d8478a6da3_6673	56066113559428e4b750dc6c7e615d20_8733	08835923ec5dbb28f7a92e5e1bc8c40d_6217	2000c371c866d2e775222b1c75beacd7_7385	5157d744e52385b823f606bc98f94b78_4403	d13eaf45b2b8d6097e0c841ef318f66b_2803	4c45036931de3d248c0c0d3888e4a9a1_3139	eef7a2eae111f45007d78c0d2e3505b8_4179	f54cfc46afc0a3f671a24316a82bbb00_5667	5c12034f225c2b39ba05a205b811a7b0_6807	79d822373ebc2c6c64d7c8fbf96a00e9_1203	3b0d0bb337c7a534f7dd46cd6fc5cc72_7811	cb8618d6b14cd1b2eb010b85ce294af8_6569	b16afe2b60efd49273e1657ab6147ed6_1741	371e420467da0cbe9e147addc25fe4f3_1865	317cb37b3dcd6d600b4bb0a1e5cb828f_423	4b0de2ec5cd89dddc50e2165b3a2fe12_463	402cdf47cfec4d7f0a707867d35ba553_6027	87fce02d6a82de4c68a55329d2c7ebef_6289	519c3ff50e0c1b895cbbba20ac2689d2_5381	a35c57caad2514fd6b7212b72aa696d6_2009	39f12484da880df17466b0e887763f54_7439	a51a668d4127fc1664cd4ceb432601dc_1871	ffb76aeee39a4045f73659d134126e4c_4035	d5dd5b986cb6e18c85e094d1a549b212_6187	9852759153cafb8b1c14bf07652dd291_1745	65c2458d12fc0f9c34ea395df0ecc7e6_2605	dd9c211e03c6361d3d0812c7002662e1_2363	06610d21ea78edddd027562d697a2d9e_925	98b560a45723babd4c3c1dffa0a7c74b_6639	a76c17488e1ee622c03bf422561ecc2c_3377	f51d79669de15b34ca19f2197510b836_7873	6b86dda68cb68eea0dc9804273367258_4055	fd0da98e886433b3db464bc77ad57ede_7449	df63e81dbe030c8e91ef4b7c4e58e203_2223	d918a584bc784dd4677e6f053d050ff0_5683	2ea01914c089577690f3dfc4129c37f4_227
group_1267	hypothetical protein	74		PROKKA_01669	36fb02208b7ae35face5678a1bd3758a_7479	15c64f9211b05d2a31e0f607ea1b6481_2425	3a3cc6ff343f4460ced911d494900283_2055	97f126d095f40da33d69d056bc6a5037_7715	93139b6db97e1a9c7f259acfe01f6f03_3853	9065a13a156c1c9c6b6c1283e1d1d5cf_985	aa94b5edb4b42b44035d69bbc531763f_3503	fccfd9eb1a2b5a972d8ff90213d79571_4305	9f2466e0822de1ac235b37d8478a6da3_4497	56066113559428e4b750dc6c7e615d20_1821	08835923ec5dbb28f7a92e5e1bc8c40d_8963	2000c371c866d2e775222b1c75beacd7_3047	5157d744e52385b823f606bc98f94b78_1883	d13eaf45b2b8d6097e0c841ef318f66b_6040	4c45036931de3d248c0c0d3888e4a9a1_1389	eef7a2eae111f45007d78c0d2e3505b8_4885	f54cfc46afc0a3f671a24316a82bbb00_8489	5c12034f225c2b39ba05a205b811a7b0_1225	79d822373ebc2c6c64d7c8fbf96a00e9_4677	3b0d0bb337c7a534f7dd46cd6fc5cc72_3865	cb8618d6b14cd1b2eb010b85ce294af8_393	b16afe2b60efd49273e1657ab6147ed6_7539	371e420467da0cbe9e147addc25fe4f3_5437	317cb37b3dcd6d600b4bb0a1e5cb828f_2263	4b0de2ec5cd89dddc50e2165b3a2fe12_7621	402cdf47cfec4d7f0a707867d35ba553_1583	87fce02d6a82de4c68a55329d2c7ebef_1031	519c3ff50e0c1b895cbbba20ac2689d2_287	a35c57caad2514fd6b7212b72aa696d6_1409	39f12484da880df17466b0e887763f54_2135	a51a668d4127fc1664cd4ceb432601dc_8595	ffb76aeee39a4045f73659d134126e4c_1027	d5dd5b986cb6e18c85e094d1a549b212_8467	9852759153cafb8b1c14bf07652dd291_929	65c2458d12fc0f9c34ea395df0ecc7e6_3425	dd9c211e03c6361d3d0812c7002662e1_319	06610d21ea78edddd027562d697a2d9e_4537	98b560a45723babd4c3c1dffa0a7c74b_1907	a76c17488e1ee622c03bf422561ecc2c_5355	f51d79669de15b34ca19f2197510b836_4705	6b86dda68cb68eea0dc9804273367258_1865	fd0da98e886433b3db464bc77ad57ede_8569	df63e81dbe030c8e91ef4b7c4e58e203_4977	d918a584bc784dd4677e6f053d050ff0_4161	2ea01914c089577690f3dfc4129c37f4_2649
exbB_2	Biopolymer transport protein ExbB	74		PROKKA_01674	36fb02208b7ae35face5678a1bd3758a_7489	15c64f9211b05d2a31e0f607ea1b6481_2415	3a3cc6ff343f4460ced911d494900283_2065	97f126d095f40da33d69d056bc6a5037_7725	93139b6db97e1a9c7f259acfe01f6f03_3863	9065a13a156c1c9c6b6c1283e1d1d5cf_975	aa94b5edb4b42b44035d69bbc531763f_3493	fccfd9eb1a2b5a972d8ff90213d79571_4315	9f2466e0822de1ac235b37d8478a6da3_4487	56066113559428e4b750dc6c7e615d20_1831	08835923ec5dbb28f7a92e5e1bc8c40d_8973	2000c371c866d2e775222b1c75beacd7_3057	5157d744e52385b823f606bc98f94b78_1893	d13eaf45b2b8d6097e0c841ef318f66b_6050	4c45036931de3d248c0c0d3888e4a9a1_1379	eef7a2eae111f45007d78c0d2e3505b8_4895	f54cfc46afc0a3f671a24316a82bbb00_8479	5c12034f225c2b39ba05a205b811a7b0_1215	79d822373ebc2c6c64d7c8fbf96a00e9_4687	3b0d0bb337c7a534f7dd46cd6fc5cc72_3875	cb8618d6b14cd1b2eb010b85ce294af8_403	b16afe2b60efd49273e1657ab6147ed6_7529	371e420467da0cbe9e147addc25fe4f3_5427	317cb37b3dcd6d600b4bb0a1e5cb828f_2273	4b0de2ec5cd89dddc50e2165b3a2fe12_7631	402cdf47cfec4d7f0a707867d35ba553_1573	87fce02d6a82de4c68a55329d2c7ebef_1041	519c3ff50e0c1b895cbbba20ac2689d2_297	a35c57caad2514fd6b7212b72aa696d6_1399	39f12484da880df17466b0e887763f54_2145	a51a668d4127fc1664cd4ceb432601dc_8585	ffb76aeee39a4045f73659d134126e4c_1037	d5dd5b986cb6e18c85e094d1a549b212_8457	9852759153cafb8b1c14bf07652dd291_919	65c2458d12fc0f9c34ea395df0ecc7e6_3415	dd9c211e03c6361d3d0812c7002662e1_309	06610d21ea78edddd027562d697a2d9e_4527	98b560a45723babd4c3c1dffa0a7c74b_1897	a76c17488e1ee622c03bf422561ecc2c_5345	f51d79669de15b34ca19f2197510b836_4695	6b86dda68cb68eea0dc9804273367258_1875	fd0da98e886433b3db464bc77ad57ede_8559	df63e81dbe030c8e91ef4b7c4e58e203_4987	d918a584bc784dd4677e6f053d050ff0_4151	2ea01914c089577690f3dfc4129c37f4_2639
group_1270	hypothetical protein	74		PROKKA_01696	36fb02208b7ae35face5678a1bd3758a_6861	15c64f9211b05d2a31e0f607ea1b6481_4229	3a3cc6ff343f4460ced911d494900283_8743	97f126d095f40da33d69d056bc6a5037_335	93139b6db97e1a9c7f259acfe01f6f03_7601	9065a13a156c1c9c6b6c1283e1d1d5cf_7827	aa94b5edb4b42b44035d69bbc531763f_3065	fccfd9eb1a2b5a972d8ff90213d79571_3035	9f2466e0822de1ac235b37d8478a6da3_8623	56066113559428e4b750dc6c7e615d20_1931	08835923ec5dbb28f7a92e5e1bc8c40d_869	2000c371c866d2e775222b1c75beacd7_2715	5157d744e52385b823f606bc98f94b78_6065	d13eaf45b2b8d6097e0c841ef318f66b_5423	4c45036931de3d248c0c0d3888e4a9a1_7735	eef7a2eae111f45007d78c0d2e3505b8_1341	f54cfc46afc0a3f671a24316a82bbb00_8055	5c12034f225c2b39ba05a205b811a7b0_3801	79d822373ebc2c6c64d7c8fbf96a00e9_6185	3b0d0bb337c7a534f7dd46cd6fc5cc72_2531	cb8618d6b14cd1b2eb010b85ce294af8_4679	b16afe2b60efd49273e1657ab6147ed6_8419	371e420467da0cbe9e147addc25fe4f3_461	317cb37b3dcd6d600b4bb0a1e5cb828f_4461	4b0de2ec5cd89dddc50e2165b3a2fe12_5567	402cdf47cfec4d7f0a707867d35ba553_4339	87fce02d6a82de4c68a55329d2c7ebef_7167	519c3ff50e0c1b895cbbba20ac2689d2_1515	a35c57caad2514fd6b7212b72aa696d6_6581	39f12484da880df17466b0e887763f54_7961	a51a668d4127fc1664cd4ceb432601dc_7133	ffb76aeee39a4045f73659d134126e4c_2427	d5dd5b986cb6e18c85e094d1a549b212_5415	9852759153cafb8b1c14bf07652dd291_1805	65c2458d12fc0f9c34ea395df0ecc7e6_7989	dd9c211e03c6361d3d0812c7002662e1_7425	06610d21ea78edddd027562d697a2d9e_2101	98b560a45723babd4c3c1dffa0a7c74b_7853	a76c17488e1ee622c03bf422561ecc2c_4365	f51d79669de15b34ca19f2197510b836_5409	6b86dda68cb68eea0dc9804273367258_2011	fd0da98e886433b3db464bc77ad57ede_6513	df63e81dbe030c8e91ef4b7c4e58e203_2283	d918a584bc784dd4677e6f053d050ff0_2009	2ea01914c089577690f3dfc4129c37f4_4903
resA_3	Thiol-disulfide oxidoreductase ResA	74		PROKKA_01835	36fb02208b7ae35face5678a1bd3758a_5671	15c64f9211b05d2a31e0f607ea1b6481_4791	3a3cc6ff343f4460ced911d494900283_273	97f126d095f40da33d69d056bc6a5037_4249	93139b6db97e1a9c7f259acfe01f6f03_6791	9065a13a156c1c9c6b6c1283e1d1d5cf_6613	aa94b5edb4b42b44035d69bbc531763f_5609	fccfd9eb1a2b5a972d8ff90213d79571_7753	9f2466e0822de1ac235b37d8478a6da3_8083	56066113559428e4b750dc6c7e615d20_8505	08835923ec5dbb28f7a92e5e1bc8c40d_2623	2000c371c866d2e775222b1c75beacd7_7815	5157d744e52385b823f606bc98f94b78_5377	d13eaf45b2b8d6097e0c841ef318f66b_4177	4c45036931de3d248c0c0d3888e4a9a1_5601	eef7a2eae111f45007d78c0d2e3505b8_2395	f54cfc46afc0a3f671a24316a82bbb00_7611	5c12034f225c2b39ba05a205b811a7b0_7633	79d822373ebc2c6c64d7c8fbf96a00e9_7637	3b0d0bb337c7a534f7dd46cd6fc5cc72_6593	cb8618d6b14cd1b2eb010b85ce294af8_297	b16afe2b60efd49273e1657ab6147ed6_365	371e420467da0cbe9e147addc25fe4f3_7705	317cb37b3dcd6d600b4bb0a1e5cb828f_2681	4b0de2ec5cd89dddc50e2165b3a2fe12_577	402cdf47cfec4d7f0a707867d35ba553_8329	87fce02d6a82de4c68a55329d2c7ebef_6809	519c3ff50e0c1b895cbbba20ac2689d2_7393	a35c57caad2514fd6b7212b72aa696d6_8283	39f12484da880df17466b0e887763f54_7181	a51a668d4127fc1664cd4ceb432601dc_4625	ffb76aeee39a4045f73659d134126e4c_8953	d5dd5b986cb6e18c85e094d1a549b212_7241	9852759153cafb8b1c14bf07652dd291_4665	65c2458d12fc0f9c34ea395df0ecc7e6_5143	dd9c211e03c6361d3d0812c7002662e1_7835	06610d21ea78edddd027562d697a2d9e_2451	98b560a45723babd4c3c1dffa0a7c74b_5183	a76c17488e1ee622c03bf422561ecc2c_8575	f51d79669de15b34ca19f2197510b836_6493	6b86dda68cb68eea0dc9804273367258_1119	fd0da98e886433b3db464bc77ad57ede_8317	df63e81dbe030c8e91ef4b7c4e58e203_8581	d918a584bc784dd4677e6f053d050ff0_6111	2ea01914c089577690f3dfc4129c37f4_3159
group_12777	hypothetical protein	74		PROKKA_02693	36fb02208b7ae35face5678a1bd3758a_3165	15c64f9211b05d2a31e0f607ea1b6481_3595	3a3cc6ff343f4460ced911d494900283_4605	97f126d095f40da33d69d056bc6a5037_4709	93139b6db97e1a9c7f259acfe01f6f03_2715	9065a13a156c1c9c6b6c1283e1d1d5cf_4289	aa94b5edb4b42b44035d69bbc531763f_2871	fccfd9eb1a2b5a972d8ff90213d79571_6607	9f2466e0822de1ac235b37d8478a6da3_7367	56066113559428e4b750dc6c7e615d20_1525	08835923ec5dbb28f7a92e5e1bc8c40d_6853	2000c371c866d2e775222b1c75beacd7_6139	5157d744e52385b823f606bc98f94b78_1309	d13eaf45b2b8d6097e0c841ef318f66b_1939	4c45036931de3d248c0c0d3888e4a9a1_6601	eef7a2eae111f45007d78c0d2e3505b8_7477	f54cfc46afc0a3f671a24316a82bbb00_8663	5c12034f225c2b39ba05a205b811a7b0_4911	79d822373ebc2c6c64d7c8fbf96a00e9_1733	3b0d0bb337c7a534f7dd46cd6fc5cc72_8791	cb8618d6b14cd1b2eb010b85ce294af8_1881	b16afe2b60efd49273e1657ab6147ed6_2715	371e420467da0cbe9e147addc25fe4f3_6527	317cb37b3dcd6d600b4bb0a1e5cb828f_7051	4b0de2ec5cd89dddc50e2165b3a2fe12_6193	402cdf47cfec4d7f0a707867d35ba553_969	87fce02d6a82de4c68a55329d2c7ebef_1655	519c3ff50e0c1b895cbbba20ac2689d2_1735	a35c57caad2514fd6b7212b72aa696d6_4975	39f12484da880df17466b0e887763f54_1733	a51a668d4127fc1664cd4ceb432601dc_6011	ffb76aeee39a4045f73659d134126e4c_7159	d5dd5b986cb6e18c85e094d1a549b212_7973	9852759153cafb8b1c14bf07652dd291_8729	65c2458d12fc0f9c34ea395df0ecc7e6_1911	dd9c211e03c6361d3d0812c7002662e1_8733	06610d21ea78edddd027562d697a2d9e_3743	98b560a45723babd4c3c1dffa0a7c74b_6983	a76c17488e1ee622c03bf422561ecc2c_8529	f51d79669de15b34ca19f2197510b836_8727	6b86dda68cb68eea0dc9804273367258_5129	fd0da98e886433b3db464bc77ad57ede_1201	df63e81dbe030c8e91ef4b7c4e58e203_6313	d918a584bc784dd4677e6f053d050ff0_1745	2ea01914c089577690f3dfc4129c37f4_5353
pal	Peptidoglycan-associated lipoprotein	74		PROKKA_01385	36fb02208b7ae35face5678a1bd3758a_7127	15c64f9211b05d2a31e0f607ea1b6481_6065	3a3cc6ff343f4460ced911d494900283_2835	97f126d095f40da33d69d056bc6a5037_137	93139b6db97e1a9c7f259acfe01f6f03_4681	9065a13a156c1c9c6b6c1283e1d1d5cf_6665	aa94b5edb4b42b44035d69bbc531763f_1131	fccfd9eb1a2b5a972d8ff90213d79571_1945	9f2466e0822de1ac235b37d8478a6da3_8557	56066113559428e4b750dc6c7e615d20_1327	08835923ec5dbb28f7a92e5e1bc8c40d_4041	2000c371c866d2e775222b1c75beacd7_823	5157d744e52385b823f606bc98f94b78_7127	d13eaf45b2b8d6097e0c841ef318f66b_5689	4c45036931de3d248c0c0d3888e4a9a1_1739	eef7a2eae111f45007d78c0d2e3505b8_8279	f54cfc46afc0a3f671a24316a82bbb00_7127	5c12034f225c2b39ba05a205b811a7b0_1687	79d822373ebc2c6c64d7c8fbf96a00e9_661	3b0d0bb337c7a534f7dd46cd6fc5cc72_8883	cb8618d6b14cd1b2eb010b85ce294af8_5577	b16afe2b60efd49273e1657ab6147ed6_8013	371e420467da0cbe9e147addc25fe4f3_4323	317cb37b3dcd6d600b4bb0a1e5cb828f_7427	4b0de2ec5cd89dddc50e2165b3a2fe12_659	402cdf47cfec4d7f0a707867d35ba553_5293	87fce02d6a82de4c68a55329d2c7ebef_8561	519c3ff50e0c1b895cbbba20ac2689d2_7905	a35c57caad2514fd6b7212b72aa696d6_7171	39f12484da880df17466b0e887763f54_8327	a51a668d4127fc1664cd4ceb432601dc_851	ffb76aeee39a4045f73659d134126e4c_3235	d5dd5b986cb6e18c85e094d1a549b212_8699	9852759153cafb8b1c14bf07652dd291_6329	65c2458d12fc0f9c34ea395df0ecc7e6_6441	dd9c211e03c6361d3d0812c7002662e1_3259	06610d21ea78edddd027562d697a2d9e_1337	98b560a45723babd4c3c1dffa0a7c74b_305	a76c17488e1ee622c03bf422561ecc2c_565	f51d79669de15b34ca19f2197510b836_5065	6b86dda68cb68eea0dc9804273367258_3733	fd0da98e886433b3db464bc77ad57ede_1881	df63e81dbe030c8e91ef4b7c4e58e203_843	d918a584bc784dd4677e6f053d050ff0_6801	2ea01914c089577690f3dfc4129c37f4_781
cspA_2	Major cold shock protein CspA	74		PROKKA_00772	36fb02208b7ae35face5678a1bd3758a_6189	15c64f9211b05d2a31e0f607ea1b6481_4973	3a3cc6ff343f4460ced911d494900283_3787	97f126d095f40da33d69d056bc6a5037_6517	93139b6db97e1a9c7f259acfe01f6f03_8541	9065a13a156c1c9c6b6c1283e1d1d5cf_8007	aa94b5edb4b42b44035d69bbc531763f_2421	fccfd9eb1a2b5a972d8ff90213d79571_7047	9f2466e0822de1ac235b37d8478a6da3_6225	56066113559428e4b750dc6c7e615d20_7187	08835923ec5dbb28f7a92e5e1bc8c40d_2537	2000c371c866d2e775222b1c75beacd7_6865	5157d744e52385b823f606bc98f94b78_2413	d13eaf45b2b8d6097e0c841ef318f66b_4581	4c45036931de3d248c0c0d3888e4a9a1_6005	eef7a2eae111f45007d78c0d2e3505b8_297	f54cfc46afc0a3f671a24316a82bbb00_6313	5c12034f225c2b39ba05a205b811a7b0_7071	79d822373ebc2c6c64d7c8fbf96a00e9_2113	3b0d0bb337c7a534f7dd46cd6fc5cc72_1467	cb8618d6b14cd1b2eb010b85ce294af8_1497	b16afe2b60efd49273e1657ab6147ed6_9115	371e420467da0cbe9e147addc25fe4f3_5285	317cb37b3dcd6d600b4bb0a1e5cb828f_6761	4b0de2ec5cd89dddc50e2165b3a2fe12_1869	402cdf47cfec4d7f0a707867d35ba553_827	87fce02d6a82de4c68a55329d2c7ebef_7861	519c3ff50e0c1b895cbbba20ac2689d2_5077	a35c57caad2514fd6b7212b72aa696d6_1531	39f12484da880df17466b0e887763f54_4949	a51a668d4127fc1664cd4ceb432601dc_1123	ffb76aeee39a4045f73659d134126e4c_7945	d5dd5b986cb6e18c85e094d1a549b212_3485	9852759153cafb8b1c14bf07652dd291_2651	65c2458d12fc0f9c34ea395df0ecc7e6_5937	dd9c211e03c6361d3d0812c7002662e1_4537	06610d21ea78edddd027562d697a2d9e_6803	98b560a45723babd4c3c1dffa0a7c74b_7631	a76c17488e1ee622c03bf422561ecc2c_1515	f51d79669de15b34ca19f2197510b836_6093	6b86dda68cb68eea0dc9804273367258_6889	fd0da98e886433b3db464bc77ad57ede_2447	df63e81dbe030c8e91ef4b7c4e58e203_7973	d918a584bc784dd4677e6f053d050ff0_3703	2ea01914c089577690f3dfc4129c37f4_4313
group_12780	hypothetical protein	74		PROKKA_02473	36fb02208b7ae35face5678a1bd3758a_3309	15c64f9211b05d2a31e0f607ea1b6481_3449	3a3cc6ff343f4460ced911d494900283_1407	97f126d095f40da33d69d056bc6a5037_6699	93139b6db97e1a9c7f259acfe01f6f03_2843	9065a13a156c1c9c6b6c1283e1d1d5cf_4159	aa94b5edb4b42b44035d69bbc531763f_7291	fccfd9eb1a2b5a972d8ff90213d79571_6479	9f2466e0822de1ac235b37d8478a6da3_1871	56066113559428e4b750dc6c7e615d20_3071	08835923ec5dbb28f7a92e5e1bc8c40d_7103	2000c371c866d2e775222b1c75beacd7_65	5157d744e52385b823f606bc98f94b78_1977	d13eaf45b2b8d6097e0c841ef318f66b_2065	4c45036931de3d248c0c0d3888e4a9a1_6719	eef7a2eae111f45007d78c0d2e3505b8_7351	f54cfc46afc0a3f671a24316a82bbb00_1695	5c12034f225c2b39ba05a205b811a7b0_5037	79d822373ebc2c6c64d7c8fbf96a00e9_3201	3b0d0bb337c7a534f7dd46cd6fc5cc72_2881	cb8618d6b14cd1b2eb010b85ce294af8_1755	b16afe2b60efd49273e1657ab6147ed6_2569	371e420467da0cbe9e147addc25fe4f3_4299	317cb37b3dcd6d600b4bb0a1e5cb828f_5683	4b0de2ec5cd89dddc50e2165b3a2fe12_6319	402cdf47cfec4d7f0a707867d35ba553_5131	87fce02d6a82de4c68a55329d2c7ebef_6027	519c3ff50e0c1b895cbbba20ac2689d2_1609	a35c57caad2514fd6b7212b72aa696d6_6715	39f12484da880df17466b0e887763f54_893	a51a668d4127fc1664cd4ceb432601dc_2335	ffb76aeee39a4045f73659d134126e4c_9207	d5dd5b986cb6e18c85e094d1a549b212_2555	9852759153cafb8b1c14bf07652dd291_7349	65c2458d12fc0f9c34ea395df0ecc7e6_1539	dd9c211e03c6361d3d0812c7002662e1_5925	06610d21ea78edddd027562d697a2d9e_5595	98b560a45723babd4c3c1dffa0a7c74b_8177	a76c17488e1ee622c03bf422561ecc2c_2365	f51d79669de15b34ca19f2197510b836_8603	6b86dda68cb68eea0dc9804273367258_5277	fd0da98e886433b3db464bc77ad57ede_5135	df63e81dbe030c8e91ef4b7c4e58e203_5907	d918a584bc784dd4677e6f053d050ff0_533	2ea01914c089577690f3dfc4129c37f4_5227
speD	S-adenosylmethionine decarboxylase proenzyme	74		PROKKA_04010	36fb02208b7ae35face5678a1bd3758a_8281	15c64f9211b05d2a31e0f607ea1b6481_3251	3a3cc6ff343f4460ced911d494900283_8637	97f126d095f40da33d69d056bc6a5037_4105	93139b6db97e1a9c7f259acfe01f6f03_1381	9065a13a156c1c9c6b6c1283e1d1d5cf_5471	aa94b5edb4b42b44035d69bbc531763f_1589	fccfd9eb1a2b5a972d8ff90213d79571_6381	9f2466e0822de1ac235b37d8478a6da3_8923	56066113559428e4b750dc6c7e615d20_8895	08835923ec5dbb28f7a92e5e1bc8c40d_6549	2000c371c866d2e775222b1c75beacd7_1055	5157d744e52385b823f606bc98f94b78_8519	d13eaf45b2b8d6097e0c841ef318f66b_6834	4c45036931de3d248c0c0d3888e4a9a1_605	eef7a2eae111f45007d78c0d2e3505b8_8395	f54cfc46afc0a3f671a24316a82bbb00_8205	5c12034f225c2b39ba05a205b811a7b0_6453	79d822373ebc2c6c64d7c8fbf96a00e9_8093	3b0d0bb337c7a534f7dd46cd6fc5cc72_6693	cb8618d6b14cd1b2eb010b85ce294af8_7703	b16afe2b60efd49273e1657ab6147ed6_6741	371e420467da0cbe9e147addc25fe4f3_8427	317cb37b3dcd6d600b4bb0a1e5cb828f_63	4b0de2ec5cd89dddc50e2165b3a2fe12_51	402cdf47cfec4d7f0a707867d35ba553_8267	87fce02d6a82de4c68a55329d2c7ebef_703	519c3ff50e0c1b895cbbba20ac2689d2_2303	a35c57caad2514fd6b7212b72aa696d6_3631	39f12484da880df17466b0e887763f54_8569	a51a668d4127fc1664cd4ceb432601dc_3139	ffb76aeee39a4045f73659d134126e4c_2217	d5dd5b986cb6e18c85e094d1a549b212_8163	9852759153cafb8b1c14bf07652dd291_4405	65c2458d12fc0f9c34ea395df0ecc7e6_5277	dd9c211e03c6361d3d0812c7002662e1_1049	06610d21ea78edddd027562d697a2d9e_7773	98b560a45723babd4c3c1dffa0a7c74b_7293	a76c17488e1ee622c03bf422561ecc2c_4935	f51d79669de15b34ca19f2197510b836_3869	6b86dda68cb68eea0dc9804273367258_6811	fd0da98e886433b3db464bc77ad57ede_2875	df63e81dbe030c8e91ef4b7c4e58e203_8307	d918a584bc784dd4677e6f053d050ff0_3999	2ea01914c089577690f3dfc4129c37f4_6871
rpmC	50S ribosomal protein L29	74		PROKKA_04327	36fb02208b7ae35face5678a1bd3758a_1765	15c64f9211b05d2a31e0f607ea1b6481_1513	3a3cc6ff343f4460ced911d494900283_8415	97f126d095f40da33d69d056bc6a5037_3905	93139b6db97e1a9c7f259acfe01f6f03_919	9065a13a156c1c9c6b6c1283e1d1d5cf_1277	aa94b5edb4b42b44035d69bbc531763f_1369	fccfd9eb1a2b5a972d8ff90213d79571_1809	9f2466e0822de1ac235b37d8478a6da3_3891	56066113559428e4b750dc6c7e615d20_2571	08835923ec5dbb28f7a92e5e1bc8c40d_5863	2000c371c866d2e775222b1c75beacd7_8205	5157d744e52385b823f606bc98f94b78_911	d13eaf45b2b8d6097e0c841ef318f66b_513	4c45036931de3d248c0c0d3888e4a9a1_7133	eef7a2eae111f45007d78c0d2e3505b8_6465	f54cfc46afc0a3f671a24316a82bbb00_4835	5c12034f225c2b39ba05a205b811a7b0_387	79d822373ebc2c6c64d7c8fbf96a00e9_6397	3b0d0bb337c7a534f7dd46cd6fc5cc72_1079	cb8618d6b14cd1b2eb010b85ce294af8_6183	b16afe2b60efd49273e1657ab6147ed6_4225	371e420467da0cbe9e147addc25fe4f3_1799	317cb37b3dcd6d600b4bb0a1e5cb828f_6815	4b0de2ec5cd89dddc50e2165b3a2fe12_3189	402cdf47cfec4d7f0a707867d35ba553_3717	87fce02d6a82de4c68a55329d2c7ebef_191	519c3ff50e0c1b895cbbba20ac2689d2_3303	a35c57caad2514fd6b7212b72aa696d6_2901	39f12484da880df17466b0e887763f54_2303	a51a668d4127fc1664cd4ceb432601dc_8429	ffb76aeee39a4045f73659d134126e4c_6075	d5dd5b986cb6e18c85e094d1a549b212_475	9852759153cafb8b1c14bf07652dd291_3463	65c2458d12fc0f9c34ea395df0ecc7e6_1017	dd9c211e03c6361d3d0812c7002662e1_637	06610d21ea78edddd027562d697a2d9e_8013	98b560a45723babd4c3c1dffa0a7c74b_2735	a76c17488e1ee622c03bf422561ecc2c_915	f51d79669de15b34ca19f2197510b836_1381	6b86dda68cb68eea0dc9804273367258_5319	fd0da98e886433b3db464bc77ad57ede_949	df63e81dbe030c8e91ef4b7c4e58e203_1083	d918a584bc784dd4677e6f053d050ff0_6259	2ea01914c089577690f3dfc4129c37f4_5763
efp	Elongation factor P	74		PROKKA_00923	36fb02208b7ae35face5678a1bd3758a_6377	15c64f9211b05d2a31e0f607ea1b6481_7049	3a3cc6ff343f4460ced911d494900283_7173	97f126d095f40da33d69d056bc6a5037_2347	93139b6db97e1a9c7f259acfe01f6f03_7299	9065a13a156c1c9c6b6c1283e1d1d5cf_673	aa94b5edb4b42b44035d69bbc531763f_7677	fccfd9eb1a2b5a972d8ff90213d79571_8271	9f2466e0822de1ac235b37d8478a6da3_723	56066113559428e4b750dc6c7e615d20_153	08835923ec5dbb28f7a92e5e1bc8c40d_2349	2000c371c866d2e775222b1c75beacd7_2041	5157d744e52385b823f606bc98f94b78_2599	d13eaf45b2b8d6097e0c841ef318f66b_4767	4c45036931de3d248c0c0d3888e4a9a1_6193	eef7a2eae111f45007d78c0d2e3505b8_8655	f54cfc46afc0a3f671a24316a82bbb00_717	5c12034f225c2b39ba05a205b811a7b0_901	79d822373ebc2c6c64d7c8fbf96a00e9_2299	3b0d0bb337c7a534f7dd46cd6fc5cc72_1653	cb8618d6b14cd1b2eb010b85ce294af8_6353	b16afe2b60efd49273e1657ab6147ed6_8925	371e420467da0cbe9e147addc25fe4f3_907	317cb37b3dcd6d600b4bb0a1e5cb828f_1767	4b0de2ec5cd89dddc50e2165b3a2fe12_1683	402cdf47cfec4d7f0a707867d35ba553_4437	87fce02d6a82de4c68a55329d2c7ebef_5419	519c3ff50e0c1b895cbbba20ac2689d2_4891	a35c57caad2514fd6b7212b72aa696d6_7983	39f12484da880df17466b0e887763f54_5135	a51a668d4127fc1664cd4ceb432601dc_1311	ffb76aeee39a4045f73659d134126e4c_507	d5dd5b986cb6e18c85e094d1a549b212_2493	9852759153cafb8b1c14bf07652dd291_2839	65c2458d12fc0f9c34ea395df0ecc7e6_5749	dd9c211e03c6361d3d0812c7002662e1_253	06610d21ea78edddd027562d697a2d9e_1847	98b560a45723babd4c3c1dffa0a7c74b_7819	a76c17488e1ee622c03bf422561ecc2c_1703	f51d79669de15b34ca19f2197510b836_5901	6b86dda68cb68eea0dc9804273367258_389	fd0da98e886433b3db464bc77ad57ede_1315	df63e81dbe030c8e91ef4b7c4e58e203_8775	d918a584bc784dd4677e6f053d050ff0_3893	2ea01914c089577690f3dfc4129c37f4_4503
ahpC	Alkyl hydroperoxide reductase subunit C	74		PROKKA_02150	36fb02208b7ae35face5678a1bd3758a_1623	15c64f9211b05d2a31e0f607ea1b6481_1653	3a3cc6ff343f4460ced911d494900283_8131	97f126d095f40da33d69d056bc6a5037_6927	93139b6db97e1a9c7f259acfe01f6f03_6819	9065a13a156c1c9c6b6c1283e1d1d5cf_7257	aa94b5edb4b42b44035d69bbc531763f_2997	fccfd9eb1a2b5a972d8ff90213d79571_701	9f2466e0822de1ac235b37d8478a6da3_4007	56066113559428e4b750dc6c7e615d20_2713	08835923ec5dbb28f7a92e5e1bc8c40d_6701	2000c371c866d2e775222b1c75beacd7_8337	5157d744e52385b823f606bc98f94b78_767	d13eaf45b2b8d6097e0c841ef318f66b_365	4c45036931de3d248c0c0d3888e4a9a1_7275	eef7a2eae111f45007d78c0d2e3505b8_9053	f54cfc46afc0a3f671a24316a82bbb00_7873	5c12034f225c2b39ba05a205b811a7b0_245	79d822373ebc2c6c64d7c8fbf96a00e9_7685	3b0d0bb337c7a534f7dd46cd6fc5cc72_7059	cb8618d6b14cd1b2eb010b85ce294af8_7213	b16afe2b60efd49273e1657ab6147ed6_4373	371e420467da0cbe9e147addc25fe4f3_7757	317cb37b3dcd6d600b4bb0a1e5cb828f_677	4b0de2ec5cd89dddc50e2165b3a2fe12_3333	402cdf47cfec4d7f0a707867d35ba553_3573	87fce02d6a82de4c68a55329d2c7ebef_7435	519c3ff50e0c1b895cbbba20ac2689d2_3159	a35c57caad2514fd6b7212b72aa696d6_7503	39f12484da880df17466b0e887763f54_1227	a51a668d4127fc1664cd4ceb432601dc_6047	ffb76aeee39a4045f73659d134126e4c_6217	d5dd5b986cb6e18c85e094d1a549b212_7373	9852759153cafb8b1c14bf07652dd291_6191	65c2458d12fc0f9c34ea395df0ecc7e6_7755	dd9c211e03c6361d3d0812c7002662e1_7273	06610d21ea78edddd027562d697a2d9e_8153	98b560a45723babd4c3c1dffa0a7c74b_9	a76c17488e1ee622c03bf422561ecc2c_7559	f51d79669de15b34ca19f2197510b836_1513	6b86dda68cb68eea0dc9804273367258_2455	fd0da98e886433b3db464bc77ad57ede_1091	df63e81dbe030c8e91ef4b7c4e58e203_1223	d918a584bc784dd4677e6f053d050ff0_1503	2ea01914c089577690f3dfc4129c37f4_8263
group_12788	Dodecin	74		PROKKA_01415	36fb02208b7ae35face5678a1bd3758a_6959	15c64f9211b05d2a31e0f607ea1b6481_4131	3a3cc6ff343f4460ced911d494900283_3239	97f126d095f40da33d69d056bc6a5037_4541	93139b6db97e1a9c7f259acfe01f6f03_7005	9065a13a156c1c9c6b6c1283e1d1d5cf_5181	aa94b5edb4b42b44035d69bbc531763f_6049	fccfd9eb1a2b5a972d8ff90213d79571_1039	9f2466e0822de1ac235b37d8478a6da3_2875	56066113559428e4b750dc6c7e615d20_4043	08835923ec5dbb28f7a92e5e1bc8c40d_775	2000c371c866d2e775222b1c75beacd7_2621	5157d744e52385b823f606bc98f94b78_565	d13eaf45b2b8d6097e0c841ef318f66b_5517	4c45036931de3d248c0c0d3888e4a9a1_7829	eef7a2eae111f45007d78c0d2e3505b8_1247	f54cfc46afc0a3f671a24316a82bbb00_8811	5c12034f225c2b39ba05a205b811a7b0_3707	79d822373ebc2c6c64d7c8fbf96a00e9_7501	3b0d0bb337c7a534f7dd46cd6fc5cc72_2435	cb8618d6b14cd1b2eb010b85ce294af8_2093	b16afe2b60efd49273e1657ab6147ed6_8321	371e420467da0cbe9e147addc25fe4f3_365	317cb37b3dcd6d600b4bb0a1e5cb828f_4367	4b0de2ec5cd89dddc50e2165b3a2fe12_5473	402cdf47cfec4d7f0a707867d35ba553_4243	87fce02d6a82de4c68a55329d2c7ebef_7261	519c3ff50e0c1b895cbbba20ac2689d2_1421	a35c57caad2514fd6b7212b72aa696d6_3547	39f12484da880df17466b0e887763f54_3105	a51a668d4127fc1664cd4ceb432601dc_7227	ffb76aeee39a4045f73659d134126e4c_2517	d5dd5b986cb6e18c85e094d1a549b212_5509	9852759153cafb8b1c14bf07652dd291_6751	65c2458d12fc0f9c34ea395df0ecc7e6_8083	dd9c211e03c6361d3d0812c7002662e1_7519	06610d21ea78edddd027562d697a2d9e_2005	98b560a45723babd4c3c1dffa0a7c74b_4903	a76c17488e1ee622c03bf422561ecc2c_8019	f51d79669de15b34ca19f2197510b836_5317	6b86dda68cb68eea0dc9804273367258_5511	fd0da98e886433b3db464bc77ad57ede_6755	df63e81dbe030c8e91ef4b7c4e58e203_2377	d918a584bc784dd4677e6f053d050ff0_2103	2ea01914c089577690f3dfc4129c37f4_4997
rplX	50S ribosomal protein L24	74		PROKKA_04324	36fb02208b7ae35face5678a1bd3758a_1771	15c64f9211b05d2a31e0f607ea1b6481_1507	3a3cc6ff343f4460ced911d494900283_8421	97f126d095f40da33d69d056bc6a5037_3911	93139b6db97e1a9c7f259acfe01f6f03_925	9065a13a156c1c9c6b6c1283e1d1d5cf_1283	aa94b5edb4b42b44035d69bbc531763f_1375	fccfd9eb1a2b5a972d8ff90213d79571_1803	9f2466e0822de1ac235b37d8478a6da3_3885	56066113559428e4b750dc6c7e615d20_2565	08835923ec5dbb28f7a92e5e1bc8c40d_5869	2000c371c866d2e775222b1c75beacd7_8199	5157d744e52385b823f606bc98f94b78_917	d13eaf45b2b8d6097e0c841ef318f66b_519	4c45036931de3d248c0c0d3888e4a9a1_7127	eef7a2eae111f45007d78c0d2e3505b8_6459	f54cfc46afc0a3f671a24316a82bbb00_4841	5c12034f225c2b39ba05a205b811a7b0_393	79d822373ebc2c6c64d7c8fbf96a00e9_6403	3b0d0bb337c7a534f7dd46cd6fc5cc72_1085	cb8618d6b14cd1b2eb010b85ce294af8_6177	b16afe2b60efd49273e1657ab6147ed6_4219	371e420467da0cbe9e147addc25fe4f3_1805	317cb37b3dcd6d600b4bb0a1e5cb828f_6809	4b0de2ec5cd89dddc50e2165b3a2fe12_3183	402cdf47cfec4d7f0a707867d35ba553_3723	87fce02d6a82de4c68a55329d2c7ebef_185	519c3ff50e0c1b895cbbba20ac2689d2_3309	a35c57caad2514fd6b7212b72aa696d6_2907	39f12484da880df17466b0e887763f54_2309	a51a668d4127fc1664cd4ceb432601dc_8423	ffb76aeee39a4045f73659d134126e4c_6069	d5dd5b986cb6e18c85e094d1a549b212_469	9852759153cafb8b1c14bf07652dd291_3469	65c2458d12fc0f9c34ea395df0ecc7e6_1011	dd9c211e03c6361d3d0812c7002662e1_643	06610d21ea78edddd027562d697a2d9e_8019	98b560a45723babd4c3c1dffa0a7c74b_2741	a76c17488e1ee622c03bf422561ecc2c_921	f51d79669de15b34ca19f2197510b836_1375	6b86dda68cb68eea0dc9804273367258_5313	fd0da98e886433b3db464bc77ad57ede_943	df63e81dbe030c8e91ef4b7c4e58e203_1077	d918a584bc784dd4677e6f053d050ff0_6253	2ea01914c089577690f3dfc4129c37f4_5769
group_12790	hypothetical protein	74		PROKKA_01278	36fb02208b7ae35face5678a1bd3758a_6621	15c64f9211b05d2a31e0f607ea1b6481_5165	3a3cc6ff343f4460ced911d494900283_8065	97f126d095f40da33d69d056bc6a5037_2081	93139b6db97e1a9c7f259acfe01f6f03_6615	9065a13a156c1c9c6b6c1283e1d1d5cf_6059	aa94b5edb4b42b44035d69bbc531763f_2071	fccfd9eb1a2b5a972d8ff90213d79571_4861	9f2466e0822de1ac235b37d8478a6da3_1569	56066113559428e4b750dc6c7e615d20_3643	08835923ec5dbb28f7a92e5e1bc8c40d_8859	2000c371c866d2e775222b1c75beacd7_299	5157d744e52385b823f606bc98f94b78_2309	d13eaf45b2b8d6097e0c841ef318f66b_5183	4c45036931de3d248c0c0d3888e4a9a1_2723	eef7a2eae111f45007d78c0d2e3505b8_8983	f54cfc46afc0a3f671a24316a82bbb00_4549	5c12034f225c2b39ba05a205b811a7b0_1557	79d822373ebc2c6c64d7c8fbf96a00e9_6257	3b0d0bb337c7a534f7dd46cd6fc5cc72_6189	cb8618d6b14cd1b2eb010b85ce294af8_1193	b16afe2b60efd49273e1657ab6147ed6_8665	371e420467da0cbe9e147addc25fe4f3_1257	317cb37b3dcd6d600b4bb0a1e5cb828f_1449	4b0de2ec5cd89dddc50e2165b3a2fe12_7987	402cdf47cfec4d7f0a707867d35ba553_2863	87fce02d6a82de4c68a55329d2c7ebef_1233	519c3ff50e0c1b895cbbba20ac2689d2_5183	a35c57caad2514fd6b7212b72aa696d6_1273	39f12484da880df17466b0e887763f54_1497	a51a668d4127fc1664cd4ceb432601dc_2809	ffb76aeee39a4045f73659d134126e4c_215	d5dd5b986cb6e18c85e094d1a549b212_905	9852759153cafb8b1c14bf07652dd291_1583	65c2458d12fc0f9c34ea395df0ecc7e6_5577	dd9c211e03c6361d3d0812c7002662e1_3599	06610d21ea78edddd027562d697a2d9e_837	98b560a45723babd4c3c1dffa0a7c74b_2221	a76c17488e1ee622c03bf422561ecc2c_5489	f51d79669de15b34ca19f2197510b836_5653	6b86dda68cb68eea0dc9804273367258_9	fd0da98e886433b3db464bc77ad57ede_4323	df63e81dbe030c8e91ef4b7c4e58e203_7735	d918a584bc784dd4677e6f053d050ff0_371	2ea01914c089577690f3dfc4129c37f4_1101
rpsJ	30S ribosomal protein S10	74		PROKKA_04336	36fb02208b7ae35face5678a1bd3758a_1747	15c64f9211b05d2a31e0f607ea1b6481_1531	3a3cc6ff343f4460ced911d494900283_8397	97f126d095f40da33d69d056bc6a5037_3887	93139b6db97e1a9c7f259acfe01f6f03_901	9065a13a156c1c9c6b6c1283e1d1d5cf_1259	aa94b5edb4b42b44035d69bbc531763f_1351	fccfd9eb1a2b5a972d8ff90213d79571_1827	9f2466e0822de1ac235b37d8478a6da3_3909	56066113559428e4b750dc6c7e615d20_2589	08835923ec5dbb28f7a92e5e1bc8c40d_5845	2000c371c866d2e775222b1c75beacd7_8223	5157d744e52385b823f606bc98f94b78_893	d13eaf45b2b8d6097e0c841ef318f66b_495	4c45036931de3d248c0c0d3888e4a9a1_7151	eef7a2eae111f45007d78c0d2e3505b8_6483	f54cfc46afc0a3f671a24316a82bbb00_4817	5c12034f225c2b39ba05a205b811a7b0_369	79d822373ebc2c6c64d7c8fbf96a00e9_6379	3b0d0bb337c7a534f7dd46cd6fc5cc72_1061	cb8618d6b14cd1b2eb010b85ce294af8_6201	b16afe2b60efd49273e1657ab6147ed6_4243	371e420467da0cbe9e147addc25fe4f3_1781	317cb37b3dcd6d600b4bb0a1e5cb828f_6833	4b0de2ec5cd89dddc50e2165b3a2fe12_3207	402cdf47cfec4d7f0a707867d35ba553_3699	87fce02d6a82de4c68a55329d2c7ebef_209	519c3ff50e0c1b895cbbba20ac2689d2_3285	a35c57caad2514fd6b7212b72aa696d6_2883	39f12484da880df17466b0e887763f54_2285	a51a668d4127fc1664cd4ceb432601dc_8447	ffb76aeee39a4045f73659d134126e4c_6093	d5dd5b986cb6e18c85e094d1a549b212_493	9852759153cafb8b1c14bf07652dd291_3445	65c2458d12fc0f9c34ea395df0ecc7e6_1035	dd9c211e03c6361d3d0812c7002662e1_619	06610d21ea78edddd027562d697a2d9e_7995	98b560a45723babd4c3c1dffa0a7c74b_2717	a76c17488e1ee622c03bf422561ecc2c_897	f51d79669de15b34ca19f2197510b836_1399	6b86dda68cb68eea0dc9804273367258_5337	fd0da98e886433b3db464bc77ad57ede_967	df63e81dbe030c8e91ef4b7c4e58e203_1101	d918a584bc784dd4677e6f053d050ff0_6277	2ea01914c089577690f3dfc4129c37f4_5745
atpF	ATP synthase subunit b	74		PROKKA_04291	36fb02208b7ae35face5678a1bd3758a_7907	15c64f9211b05d2a31e0f607ea1b6481_8191	3a3cc6ff343f4460ced911d494900283_7601	97f126d095f40da33d69d056bc6a5037_1317	93139b6db97e1a9c7f259acfe01f6f03_4877	9065a13a156c1c9c6b6c1283e1d1d5cf_6955	aa94b5edb4b42b44035d69bbc531763f_7197	fccfd9eb1a2b5a972d8ff90213d79571_7227	9f2466e0822de1ac235b37d8478a6da3_8339	56066113559428e4b750dc6c7e615d20_6055	08835923ec5dbb28f7a92e5e1bc8c40d_7525	2000c371c866d2e775222b1c75beacd7_4241	5157d744e52385b823f606bc98f94b78_6515	d13eaf45b2b8d6097e0c841ef318f66b_6460	4c45036931de3d248c0c0d3888e4a9a1_969	eef7a2eae111f45007d78c0d2e3505b8_5989	f54cfc46afc0a3f671a24316a82bbb00_1929	5c12034f225c2b39ba05a205b811a7b0_7513	79d822373ebc2c6c64d7c8fbf96a00e9_8357	3b0d0bb337c7a534f7dd46cd6fc5cc72_4855	cb8618d6b14cd1b2eb010b85ce294af8_2617	b16afe2b60efd49273e1657ab6147ed6_7113	371e420467da0cbe9e147addc25fe4f3_7369	317cb37b3dcd6d600b4bb0a1e5cb828f_5375	4b0de2ec5cd89dddc50e2165b3a2fe12_2613	402cdf47cfec4d7f0a707867d35ba553_6205	87fce02d6a82de4c68a55329d2c7ebef_3913	519c3ff50e0c1b895cbbba20ac2689d2_6191	a35c57caad2514fd6b7212b72aa696d6_3869	39f12484da880df17466b0e887763f54_3927	a51a668d4127fc1664cd4ceb432601dc_1471	ffb76aeee39a4045f73659d134126e4c_4927	d5dd5b986cb6e18c85e094d1a549b212_3871	9852759153cafb8b1c14bf07652dd291_593	65c2458d12fc0f9c34ea395df0ecc7e6_4519	dd9c211e03c6361d3d0812c7002662e1_5429	06610d21ea78edddd027562d697a2d9e_4115	98b560a45723babd4c3c1dffa0a7c74b_1489	a76c17488e1ee622c03bf422561ecc2c_2903	f51d79669de15b34ca19f2197510b836_4281	6b86dda68cb68eea0dc9804273367258_2699	fd0da98e886433b3db464bc77ad57ede_541	df63e81dbe030c8e91ef4b7c4e58e203_8451	d918a584bc784dd4677e6f053d050ff0_7583	2ea01914c089577690f3dfc4129c37f4_5627
rplW	50S ribosomal protein L23	74		PROKKA_04333	36fb02208b7ae35face5678a1bd3758a_1753	15c64f9211b05d2a31e0f607ea1b6481_1525	3a3cc6ff343f4460ced911d494900283_8403	97f126d095f40da33d69d056bc6a5037_3893	93139b6db97e1a9c7f259acfe01f6f03_907	9065a13a156c1c9c6b6c1283e1d1d5cf_1265	aa94b5edb4b42b44035d69bbc531763f_1357	fccfd9eb1a2b5a972d8ff90213d79571_1821	9f2466e0822de1ac235b37d8478a6da3_3903	56066113559428e4b750dc6c7e615d20_2583	08835923ec5dbb28f7a92e5e1bc8c40d_5851	2000c371c866d2e775222b1c75beacd7_8217	5157d744e52385b823f606bc98f94b78_899	d13eaf45b2b8d6097e0c841ef318f66b_501	4c45036931de3d248c0c0d3888e4a9a1_7145	eef7a2eae111f45007d78c0d2e3505b8_6477	f54cfc46afc0a3f671a24316a82bbb00_4823	5c12034f225c2b39ba05a205b811a7b0_375	79d822373ebc2c6c64d7c8fbf96a00e9_6385	3b0d0bb337c7a534f7dd46cd6fc5cc72_1067	cb8618d6b14cd1b2eb010b85ce294af8_6195	b16afe2b60efd49273e1657ab6147ed6_4237	371e420467da0cbe9e147addc25fe4f3_1787	317cb37b3dcd6d600b4bb0a1e5cb828f_6827	4b0de2ec5cd89dddc50e2165b3a2fe12_3201	402cdf47cfec4d7f0a707867d35ba553_3705	87fce02d6a82de4c68a55329d2c7ebef_203	519c3ff50e0c1b895cbbba20ac2689d2_3291	a35c57caad2514fd6b7212b72aa696d6_2889	39f12484da880df17466b0e887763f54_2291	a51a668d4127fc1664cd4ceb432601dc_8441	ffb76aeee39a4045f73659d134126e4c_6087	d5dd5b986cb6e18c85e094d1a549b212_487	9852759153cafb8b1c14bf07652dd291_3451	65c2458d12fc0f9c34ea395df0ecc7e6_1029	dd9c211e03c6361d3d0812c7002662e1_625	06610d21ea78edddd027562d697a2d9e_8001	98b560a45723babd4c3c1dffa0a7c74b_2723	a76c17488e1ee622c03bf422561ecc2c_903	f51d79669de15b34ca19f2197510b836_1393	6b86dda68cb68eea0dc9804273367258_5331	fd0da98e886433b3db464bc77ad57ede_961	df63e81dbe030c8e91ef4b7c4e58e203_1095	d918a584bc784dd4677e6f053d050ff0_6271	2ea01914c089577690f3dfc4129c37f4_5751
ykgO	50S ribosomal protein L36 2	74		PROKKA_00981	36fb02208b7ae35face5678a1bd3758a_3981	15c64f9211b05d2a31e0f607ea1b6481_6281	3a3cc6ff343f4460ced911d494900283_493	97f126d095f40da33d69d056bc6a5037_3397	93139b6db97e1a9c7f259acfe01f6f03_91	9065a13a156c1c9c6b6c1283e1d1d5cf_8509	aa94b5edb4b42b44035d69bbc531763f_5949	fccfd9eb1a2b5a972d8ff90213d79571_5129	9f2466e0822de1ac235b37d8478a6da3_6905	56066113559428e4b750dc6c7e615d20_303	08835923ec5dbb28f7a92e5e1bc8c40d_951	2000c371c866d2e775222b1c75beacd7_279	5157d744e52385b823f606bc98f94b78_3819	d13eaf45b2b8d6097e0c841ef318f66b_2461	4c45036931de3d248c0c0d3888e4a9a1_2999	eef7a2eae111f45007d78c0d2e3505b8_3479	f54cfc46afc0a3f671a24316a82bbb00_7157	5c12034f225c2b39ba05a205b811a7b0_7269	79d822373ebc2c6c64d7c8fbf96a00e9_3053	3b0d0bb337c7a534f7dd46cd6fc5cc72_105	cb8618d6b14cd1b2eb010b85ce294af8_2569	b16afe2b60efd49273e1657ab6147ed6_1877	371e420467da0cbe9e147addc25fe4f3_4535	317cb37b3dcd6d600b4bb0a1e5cb828f_509	4b0de2ec5cd89dddc50e2165b3a2fe12_7817	402cdf47cfec4d7f0a707867d35ba553_7641	87fce02d6a82de4c68a55329d2c7ebef_2863	519c3ff50e0c1b895cbbba20ac2689d2_85	a35c57caad2514fd6b7212b72aa696d6_8063	39f12484da880df17466b0e887763f54_143	a51a668d4127fc1664cd4ceb432601dc_5237	ffb76aeee39a4045f73659d134126e4c_8037	d5dd5b986cb6e18c85e094d1a549b212_7147	9852759153cafb8b1c14bf07652dd291_4939	65c2458d12fc0f9c34ea395df0ecc7e6_1159	dd9c211e03c6361d3d0812c7002662e1_2293	06610d21ea78edddd027562d697a2d9e_3017	98b560a45723babd4c3c1dffa0a7c74b_3163	a76c17488e1ee622c03bf422561ecc2c_5941	f51d79669de15b34ca19f2197510b836_8001	6b86dda68cb68eea0dc9804273367258_203	fd0da98e886433b3db464bc77ad57ede_6483	df63e81dbe030c8e91ef4b7c4e58e203_7649	d918a584bc784dd4677e6f053d050ff0_7003	2ea01914c089577690f3dfc4129c37f4_7947
rpsK	30S ribosomal protein S11	74		PROKKA_04313	36fb02208b7ae35face5678a1bd3758a_1793	15c64f9211b05d2a31e0f607ea1b6481_1485	3a3cc6ff343f4460ced911d494900283_8443	97f126d095f40da33d69d056bc6a5037_3933	93139b6db97e1a9c7f259acfe01f6f03_947	9065a13a156c1c9c6b6c1283e1d1d5cf_1305	aa94b5edb4b42b44035d69bbc531763f_1397	fccfd9eb1a2b5a972d8ff90213d79571_1781	9f2466e0822de1ac235b37d8478a6da3_3863	56066113559428e4b750dc6c7e615d20_2543	08835923ec5dbb28f7a92e5e1bc8c40d_5891	2000c371c866d2e775222b1c75beacd7_8177	5157d744e52385b823f606bc98f94b78_939	d13eaf45b2b8d6097e0c841ef318f66b_541	4c45036931de3d248c0c0d3888e4a9a1_7105	eef7a2eae111f45007d78c0d2e3505b8_6437	f54cfc46afc0a3f671a24316a82bbb00_4863	5c12034f225c2b39ba05a205b811a7b0_415	79d822373ebc2c6c64d7c8fbf96a00e9_6425	3b0d0bb337c7a534f7dd46cd6fc5cc72_1107	cb8618d6b14cd1b2eb010b85ce294af8_6155	b16afe2b60efd49273e1657ab6147ed6_4197	371e420467da0cbe9e147addc25fe4f3_1827	317cb37b3dcd6d600b4bb0a1e5cb828f_6787	4b0de2ec5cd89dddc50e2165b3a2fe12_3161	402cdf47cfec4d7f0a707867d35ba553_3745	87fce02d6a82de4c68a55329d2c7ebef_163	519c3ff50e0c1b895cbbba20ac2689d2_3331	a35c57caad2514fd6b7212b72aa696d6_2929	39f12484da880df17466b0e887763f54_2331	a51a668d4127fc1664cd4ceb432601dc_8401	ffb76aeee39a4045f73659d134126e4c_6047	d5dd5b986cb6e18c85e094d1a549b212_447	9852759153cafb8b1c14bf07652dd291_3491	65c2458d12fc0f9c34ea395df0ecc7e6_989	dd9c211e03c6361d3d0812c7002662e1_665	06610d21ea78edddd027562d697a2d9e_8041	98b560a45723babd4c3c1dffa0a7c74b_2763	a76c17488e1ee622c03bf422561ecc2c_943	f51d79669de15b34ca19f2197510b836_1353	6b86dda68cb68eea0dc9804273367258_5291	fd0da98e886433b3db464bc77ad57ede_921	df63e81dbe030c8e91ef4b7c4e58e203_1055	d918a584bc784dd4677e6f053d050ff0_6231	2ea01914c089577690f3dfc4129c37f4_5791
motA	Motility protein A	74		PROKKA_00507	36fb02208b7ae35face5678a1bd3758a_1087	15c64f9211b05d2a31e0f607ea1b6481_1977	3a3cc6ff343f4460ced911d494900283_3847	97f126d095f40da33d69d056bc6a5037_253	93139b6db97e1a9c7f259acfe01f6f03_417	9065a13a156c1c9c6b6c1283e1d1d5cf_5645	aa94b5edb4b42b44035d69bbc531763f_5487	fccfd9eb1a2b5a972d8ff90213d79571_3989	9f2466e0822de1ac235b37d8478a6da3_8671	56066113559428e4b750dc6c7e615d20_5101	08835923ec5dbb28f7a92e5e1bc8c40d_475	2000c371c866d2e775222b1c75beacd7_611	5157d744e52385b823f606bc98f94b78_2179	d13eaf45b2b8d6097e0c841ef318f66b_7820	4c45036931de3d248c0c0d3888e4a9a1_8127	eef7a2eae111f45007d78c0d2e3505b8_3561	f54cfc46afc0a3f671a24316a82bbb00_6177	5c12034f225c2b39ba05a205b811a7b0_7459	79d822373ebc2c6c64d7c8fbf96a00e9_4411	3b0d0bb337c7a534f7dd46cd6fc5cc72_805	cb8618d6b14cd1b2eb010b85ce294af8_7089	b16afe2b60efd49273e1657ab6147ed6_4887	371e420467da0cbe9e147addc25fe4f3_7945	317cb37b3dcd6d600b4bb0a1e5cb828f_8361	4b0de2ec5cd89dddc50e2165b3a2fe12_8603	402cdf47cfec4d7f0a707867d35ba553_751	87fce02d6a82de4c68a55329d2c7ebef_3245	519c3ff50e0c1b895cbbba20ac2689d2_8371	a35c57caad2514fd6b7212b72aa696d6_285	39f12484da880df17466b0e887763f54_6663	a51a668d4127fc1664cd4ceb432601dc_987	ffb76aeee39a4045f73659d134126e4c_85	d5dd5b986cb6e18c85e094d1a549b212_4947	9852759153cafb8b1c14bf07652dd291_5889	65c2458d12fc0f9c34ea395df0ecc7e6_1765	dd9c211e03c6361d3d0812c7002662e1_1117	06610d21ea78edddd027562d697a2d9e_2207	98b560a45723babd4c3c1dffa0a7c74b_2503	a76c17488e1ee622c03bf422561ecc2c_1189	f51d79669de15b34ca19f2197510b836_2011	6b86dda68cb68eea0dc9804273367258_139	fd0da98e886433b3db464bc77ad57ede_2273	df63e81dbe030c8e91ef4b7c4e58e203_1763	d918a584bc784dd4677e6f053d050ff0_3203	2ea01914c089577690f3dfc4129c37f4_865
afsQ1	Transcriptional regulatory protein AfsQ1	74		PROKKA_03666	36fb02208b7ae35face5678a1bd3758a_7065	15c64f9211b05d2a31e0f607ea1b6481_4019	3a3cc6ff343f4460ced911d494900283_7121	97f126d095f40da33d69d056bc6a5037_2417	93139b6db97e1a9c7f259acfe01f6f03_1585	9065a13a156c1c9c6b6c1283e1d1d5cf_6563	aa94b5edb4b42b44035d69bbc531763f_7005	fccfd9eb1a2b5a972d8ff90213d79571_7151	9f2466e0822de1ac235b37d8478a6da3_2983	56066113559428e4b750dc6c7e615d20_4151	08835923ec5dbb28f7a92e5e1bc8c40d_667	2000c371c866d2e775222b1c75beacd7_6385	5157d744e52385b823f606bc98f94b78_5289	d13eaf45b2b8d6097e0c841ef318f66b_5627	4c45036931de3d248c0c0d3888e4a9a1_7935	eef7a2eae111f45007d78c0d2e3505b8_1139	f54cfc46afc0a3f671a24316a82bbb00_8703	5c12034f225c2b39ba05a205b811a7b0_3599	79d822373ebc2c6c64d7c8fbf96a00e9_1903	3b0d0bb337c7a534f7dd46cd6fc5cc72_2327	cb8618d6b14cd1b2eb010b85ce294af8_2201	b16afe2b60efd49273e1657ab6147ed6_8213	371e420467da0cbe9e147addc25fe4f3_257	317cb37b3dcd6d600b4bb0a1e5cb828f_4259	4b0de2ec5cd89dddc50e2165b3a2fe12_5365	402cdf47cfec4d7f0a707867d35ba553_4135	87fce02d6a82de4c68a55329d2c7ebef_7369	519c3ff50e0c1b895cbbba20ac2689d2_6153	a35c57caad2514fd6b7212b72aa696d6_3439	39f12484da880df17466b0e887763f54_2997	a51a668d4127fc1664cd4ceb432601dc_197	ffb76aeee39a4045f73659d134126e4c_2623	d5dd5b986cb6e18c85e094d1a549b212_6761	9852759153cafb8b1c14bf07652dd291_6085	65c2458d12fc0f9c34ea395df0ecc7e6_6221	dd9c211e03c6361d3d0812c7002662e1_1693	06610d21ea78edddd027562d697a2d9e_1527	98b560a45723babd4c3c1dffa0a7c74b_65	a76c17488e1ee622c03bf422561ecc2c_8109	f51d79669de15b34ca19f2197510b836_5211	6b86dda68cb68eea0dc9804273367258_1955	fd0da98e886433b3db464bc77ad57ede_6647	df63e81dbe030c8e91ef4b7c4e58e203_8089	d918a584bc784dd4677e6f053d050ff0_2607	2ea01914c089577690f3dfc4129c37f4_5103
fdxA	Ferredoxin 1	74		PROKKA_01216	36fb02208b7ae35face5678a1bd3758a_3445	15c64f9211b05d2a31e0f607ea1b6481_5785	3a3cc6ff343f4460ced911d494900283_3147	97f126d095f40da33d69d056bc6a5037_8475	93139b6db97e1a9c7f259acfe01f6f03_5595	9065a13a156c1c9c6b6c1283e1d1d5cf_3743	aa94b5edb4b42b44035d69bbc531763f_1921	fccfd9eb1a2b5a972d8ff90213d79571_1125	9f2466e0822de1ac235b37d8478a6da3_6471	56066113559428e4b750dc6c7e615d20_2935	08835923ec5dbb28f7a92e5e1bc8c40d_591	2000c371c866d2e775222b1c75beacd7_5253	5157d744e52385b823f606bc98f94b78_3725	d13eaf45b2b8d6097e0c841ef318f66b_2209	4c45036931de3d248c0c0d3888e4a9a1_2347	eef7a2eae111f45007d78c0d2e3505b8_7091	f54cfc46afc0a3f671a24316a82bbb00_1159	5c12034f225c2b39ba05a205b811a7b0_2311	79d822373ebc2c6c64d7c8fbf96a00e9_6077	3b0d0bb337c7a534f7dd46cd6fc5cc72_5685	cb8618d6b14cd1b2eb010b85ce294af8_575	b16afe2b60efd49273e1657ab6147ed6_2427	371e420467da0cbe9e147addc25fe4f3_2975	317cb37b3dcd6d600b4bb0a1e5cb828f_5819	4b0de2ec5cd89dddc50e2165b3a2fe12_7191	402cdf47cfec4d7f0a707867d35ba553_7945	87fce02d6a82de4c68a55329d2c7ebef_6987	519c3ff50e0c1b895cbbba20ac2689d2_6919	a35c57caad2514fd6b7212b72aa696d6_6499	39f12484da880df17466b0e887763f54_1029	a51a668d4127fc1664cd4ceb432601dc_3073	ffb76aeee39a4045f73659d134126e4c_5995	d5dd5b986cb6e18c85e094d1a549b212_5873	9852759153cafb8b1c14bf07652dd291_2009	65c2458d12fc0f9c34ea395df0ecc7e6_907	dd9c211e03c6361d3d0812c7002662e1_2035	06610d21ea78edddd027562d697a2d9e_2931	98b560a45723babd4c3c1dffa0a7c74b_4457	a76c17488e1ee622c03bf422561ecc2c_635	f51d79669de15b34ca19f2197510b836_8467	6b86dda68cb68eea0dc9804273367258_6223	fd0da98e886433b3db464bc77ad57ede_4999	df63e81dbe030c8e91ef4b7c4e58e203_4785	d918a584bc784dd4677e6f053d050ff0_697	2ea01914c089577690f3dfc4129c37f4_6909
group_12799	Virulence transcriptional regulatory protein PhoP	74		PROKKA_03403	36fb02208b7ae35face5678a1bd3758a_523	15c64f9211b05d2a31e0f607ea1b6481_7371	3a3cc6ff343f4460ced911d494900283_3551	97f126d095f40da33d69d056bc6a5037_6737	93139b6db97e1a9c7f259acfe01f6f03_6263	9065a13a156c1c9c6b6c1283e1d1d5cf_1745	aa94b5edb4b42b44035d69bbc531763f_2283	fccfd9eb1a2b5a972d8ff90213d79571_7523	9f2466e0822de1ac235b37d8478a6da3_865	56066113559428e4b750dc6c7e615d20_3777	08835923ec5dbb28f7a92e5e1bc8c40d_4189	2000c371c866d2e775222b1c75beacd7_2781	5157d744e52385b823f606bc98f94b78_2875	d13eaf45b2b8d6097e0c841ef318f66b_2727	4c45036931de3d248c0c0d3888e4a9a1_2233	eef7a2eae111f45007d78c0d2e3505b8_5103	f54cfc46afc0a3f671a24316a82bbb00_3131	5c12034f225c2b39ba05a205b811a7b0_3201	79d822373ebc2c6c64d7c8fbf96a00e9_3897	3b0d0bb337c7a534f7dd46cd6fc5cc72_2239	cb8618d6b14cd1b2eb010b85ce294af8_4463	b16afe2b60efd49273e1657ab6147ed6_5407	371e420467da0cbe9e147addc25fe4f3_6103	317cb37b3dcd6d600b4bb0a1e5cb828f_3933	4b0de2ec5cd89dddc50e2165b3a2fe12_6585	402cdf47cfec4d7f0a707867d35ba553_5509	87fce02d6a82de4c68a55329d2c7ebef_7645	519c3ff50e0c1b895cbbba20ac2689d2_2517	a35c57caad2514fd6b7212b72aa696d6_3175	39f12484da880df17466b0e887763f54_2889	a51a668d4127fc1664cd4ceb432601dc_4215	ffb76aeee39a4045f73659d134126e4c_3411	d5dd5b986cb6e18c85e094d1a549b212_4109	9852759153cafb8b1c14bf07652dd291_5363	65c2458d12fc0f9c34ea395df0ecc7e6_359	dd9c211e03c6361d3d0812c7002662e1_6069	06610d21ea78edddd027562d697a2d9e_6191	98b560a45723babd4c3c1dffa0a7c74b_955	a76c17488e1ee622c03bf422561ecc2c_7035	f51d79669de15b34ca19f2197510b836_2551	6b86dda68cb68eea0dc9804273367258_4551	fd0da98e886433b3db464bc77ad57ede_3685	df63e81dbe030c8e91ef4b7c4e58e203_1433	d918a584bc784dd4677e6f053d050ff0_8701	2ea01914c089577690f3dfc4129c37f4_4663
rplT	50S ribosomal protein L20	74		PROKKA_01941	36fb02208b7ae35face5678a1bd3758a_6489	15c64f9211b05d2a31e0f607ea1b6481_7969	3a3cc6ff343f4460ced911d494900283_5817	97f126d095f40da33d69d056bc6a5037_8141	93139b6db97e1a9c7f259acfe01f6f03_2329	9065a13a156c1c9c6b6c1283e1d1d5cf_6845	aa94b5edb4b42b44035d69bbc531763f_7799	fccfd9eb1a2b5a972d8ff90213d79571_655	9f2466e0822de1ac235b37d8478a6da3_4349	56066113559428e4b750dc6c7e615d20_9085	08835923ec5dbb28f7a92e5e1bc8c40d_211	2000c371c866d2e775222b1c75beacd7_2161	5157d744e52385b823f606bc98f94b78_2715	d13eaf45b2b8d6097e0c841ef318f66b_5051	4c45036931de3d248c0c0d3888e4a9a1_3587	eef7a2eae111f45007d78c0d2e3505b8_4309	f54cfc46afc0a3f671a24316a82bbb00_2105	5c12034f225c2b39ba05a205b811a7b0_6959	79d822373ebc2c6c64d7c8fbf96a00e9_773	3b0d0bb337c7a534f7dd46cd6fc5cc72_5947	cb8618d6b14cd1b2eb010b85ce294af8_919	b16afe2b60efd49273e1657ab6147ed6_8801	371e420467da0cbe9e147addc25fe4f3_8019	317cb37b3dcd6d600b4bb0a1e5cb828f_1305	4b0de2ec5cd89dddc50e2165b3a2fe12_2165	402cdf47cfec4d7f0a707867d35ba553_5813	87fce02d6a82de4c68a55329d2c7ebef_6107	519c3ff50e0c1b895cbbba20ac2689d2_6383	a35c57caad2514fd6b7212b72aa696d6_4777	39f12484da880df17466b0e887763f54_463	a51a668d4127fc1664cd4ceb432601dc_7359	ffb76aeee39a4045f73659d134126e4c_6589	d5dd5b986cb6e18c85e094d1a549b212_6971	9852759153cafb8b1c14bf07652dd291_2399	65c2458d12fc0f9c34ea395df0ecc7e6_1615	dd9c211e03c6361d3d0812c7002662e1_3465	06610d21ea78edddd027562d697a2d9e_5167	98b560a45723babd4c3c1dffa0a7c74b_2351	a76c17488e1ee622c03bf422561ecc2c_1353	f51d79669de15b34ca19f2197510b836_5781	6b86dda68cb68eea0dc9804273367258_2267	fd0da98e886433b3db464bc77ad57ede_6117	df63e81dbe030c8e91ef4b7c4e58e203_4853	d918a584bc784dd4677e6f053d050ff0_809	2ea01914c089577690f3dfc4129c37f4_1353
fur	Ferric uptake regulation protein	74		PROKKA_01030	36fb02208b7ae35face5678a1bd3758a_3883	15c64f9211b05d2a31e0f607ea1b6481_7511	3a3cc6ff343f4460ced911d494900283_3283	97f126d095f40da33d69d056bc6a5037_371	93139b6db97e1a9c7f259acfe01f6f03_1243	9065a13a156c1c9c6b6c1283e1d1d5cf_1879	aa94b5edb4b42b44035d69bbc531763f_3367	fccfd9eb1a2b5a972d8ff90213d79571_1359	9f2466e0822de1ac235b37d8478a6da3_249	56066113559428e4b750dc6c7e615d20_6341	08835923ec5dbb28f7a92e5e1bc8c40d_1051	2000c371c866d2e775222b1c75beacd7_1271	5157d744e52385b823f606bc98f94b78_3415	d13eaf45b2b8d6097e0c841ef318f66b_2363	4c45036931de3d248c0c0d3888e4a9a1_2503	eef7a2eae111f45007d78c0d2e3505b8_6753	f54cfc46afc0a3f671a24316a82bbb00_6689	5c12034f225c2b39ba05a205b811a7b0_6355	79d822373ebc2c6c64d7c8fbf96a00e9_2955	3b0d0bb337c7a534f7dd46cd6fc5cc72_3763	cb8618d6b14cd1b2eb010b85ce294af8_5447	b16afe2b60efd49273e1657ab6147ed6_2077	371e420467da0cbe9e147addc25fe4f3_3131	317cb37b3dcd6d600b4bb0a1e5cb828f_5973	4b0de2ec5cd89dddc50e2165b3a2fe12_7347	402cdf47cfec4d7f0a707867d35ba553_7791	87fce02d6a82de4c68a55329d2c7ebef_5349	519c3ff50e0c1b895cbbba20ac2689d2_5871	a35c57caad2514fd6b7212b72aa696d6_2365	39f12484da880df17466b0e887763f54_7683	a51a668d4127fc1664cd4ceb432601dc_5337	ffb76aeee39a4045f73659d134126e4c_5839	d5dd5b986cb6e18c85e094d1a549b212_5717	9852759153cafb8b1c14bf07652dd291_1169	65c2458d12fc0f9c34ea395df0ecc7e6_7505	dd9c211e03c6361d3d0812c7002662e1_2193	06610d21ea78edddd027562d697a2d9e_1223	98b560a45723babd4c3c1dffa0a7c74b_3263	a76c17488e1ee622c03bf422561ecc2c_791	f51d79669de15b34ca19f2197510b836_8099	6b86dda68cb68eea0dc9804273367258_7621	fd0da98e886433b3db464bc77ad57ede_6277	df63e81dbe030c8e91ef4b7c4e58e203_4477	d918a584bc784dd4677e6f053d050ff0_6603	2ea01914c089577690f3dfc4129c37f4_5999
mrpF	Na( )/H( ) antiporter subunit F	74		PROKKA_04029	36fb02208b7ae35face5678a1bd3758a_8319	15c64f9211b05d2a31e0f607ea1b6481_3213	3a3cc6ff343f4460ced911d494900283_6539	97f126d095f40da33d69d056bc6a5037_4067	93139b6db97e1a9c7f259acfe01f6f03_1419	9065a13a156c1c9c6b6c1283e1d1d5cf_5509	aa94b5edb4b42b44035d69bbc531763f_1627	fccfd9eb1a2b5a972d8ff90213d79571_7299	9f2466e0822de1ac235b37d8478a6da3_1327	56066113559428e4b750dc6c7e615d20_5441	08835923ec5dbb28f7a92e5e1bc8c40d_7583	2000c371c866d2e775222b1c75beacd7_1017	5157d744e52385b823f606bc98f94b78_8557	d13eaf45b2b8d6097e0c841ef318f66b_6872	4c45036931de3d248c0c0d3888e4a9a1_567	eef7a2eae111f45007d78c0d2e3505b8_6057	f54cfc46afc0a3f671a24316a82bbb00_5729	5c12034f225c2b39ba05a205b811a7b0_7729	79d822373ebc2c6c64d7c8fbf96a00e9_415	3b0d0bb337c7a534f7dd46cd6fc5cc72_655	cb8618d6b14cd1b2eb010b85ce294af8_2429	b16afe2b60efd49273e1657ab6147ed6_6701	371e420467da0cbe9e147addc25fe4f3_7839	317cb37b3dcd6d600b4bb0a1e5cb828f_1217	4b0de2ec5cd89dddc50e2165b3a2fe12_419	402cdf47cfec4d7f0a707867d35ba553_8021	87fce02d6a82de4c68a55329d2c7ebef_6471	519c3ff50e0c1b895cbbba20ac2689d2_5979	a35c57caad2514fd6b7212b72aa696d6_7633	39f12484da880df17466b0e887763f54_3295	a51a668d4127fc1664cd4ceb432601dc_3177	ffb76aeee39a4045f73659d134126e4c_8759	d5dd5b986cb6e18c85e094d1a549b212_8201	9852759153cafb8b1c14bf07652dd291_4443	65c2458d12fc0f9c34ea395df0ecc7e6_5315	dd9c211e03c6361d3d0812c7002662e1_1011	06610d21ea78edddd027562d697a2d9e_7735	98b560a45723babd4c3c1dffa0a7c74b_7331	a76c17488e1ee622c03bf422561ecc2c_4973	f51d79669de15b34ca19f2197510b836_3829	6b86dda68cb68eea0dc9804273367258_1163	fd0da98e886433b3db464bc77ad57ede_607	df63e81dbe030c8e91ef4b7c4e58e203_8269	d918a584bc784dd4677e6f053d050ff0_4039	2ea01914c089577690f3dfc4129c37f4_6829
fpr	Ferredoxin--NADP reductase	74		PROKKA_00782	36fb02208b7ae35face5678a1bd3758a_6209	15c64f9211b05d2a31e0f607ea1b6481_4993	3a3cc6ff343f4460ced911d494900283_7479	97f126d095f40da33d69d056bc6a5037_6497	93139b6db97e1a9c7f259acfe01f6f03_8561	9065a13a156c1c9c6b6c1283e1d1d5cf_8027	aa94b5edb4b42b44035d69bbc531763f_2441	fccfd9eb1a2b5a972d8ff90213d79571_757	9f2466e0822de1ac235b37d8478a6da3_6205	56066113559428e4b750dc6c7e615d20_7167	08835923ec5dbb28f7a92e5e1bc8c40d_2517	2000c371c866d2e775222b1c75beacd7_6885	5157d744e52385b823f606bc98f94b78_2433	d13eaf45b2b8d6097e0c841ef318f66b_4601	4c45036931de3d248c0c0d3888e4a9a1_6025	eef7a2eae111f45007d78c0d2e3505b8_277	f54cfc46afc0a3f671a24316a82bbb00_1097	5c12034f225c2b39ba05a205b811a7b0_7091	79d822373ebc2c6c64d7c8fbf96a00e9_2133	3b0d0bb337c7a534f7dd46cd6fc5cc72_1487	cb8618d6b14cd1b2eb010b85ce294af8_1517	b16afe2b60efd49273e1657ab6147ed6_9095	371e420467da0cbe9e147addc25fe4f3_5305	317cb37b3dcd6d600b4bb0a1e5cb828f_1601	4b0de2ec5cd89dddc50e2165b3a2fe12_1849	402cdf47cfec4d7f0a707867d35ba553_847	87fce02d6a82de4c68a55329d2c7ebef_7841	519c3ff50e0c1b895cbbba20ac2689d2_5057	a35c57caad2514fd6b7212b72aa696d6_1551	39f12484da880df17466b0e887763f54_4969	a51a668d4127fc1664cd4ceb432601dc_1143	ffb76aeee39a4045f73659d134126e4c_7925	d5dd5b986cb6e18c85e094d1a549b212_7357	9852759153cafb8b1c14bf07652dd291_2671	65c2458d12fc0f9c34ea395df0ecc7e6_5917	dd9c211e03c6361d3d0812c7002662e1_4517	06610d21ea78edddd027562d697a2d9e_6783	98b560a45723babd4c3c1dffa0a7c74b_7651	a76c17488e1ee622c03bf422561ecc2c_1535	f51d79669de15b34ca19f2197510b836_6071	6b86dda68cb68eea0dc9804273367258_6909	fd0da98e886433b3db464bc77ad57ede_2467	df63e81dbe030c8e91ef4b7c4e58e203_5489	d918a584bc784dd4677e6f053d050ff0_3723	2ea01914c089577690f3dfc4129c37f4_4333
scoF	Cold shock protein ScoF	74		PROKKA_01721	36fb02208b7ae35face5678a1bd3758a_6807	15c64f9211b05d2a31e0f607ea1b6481_7397	3a3cc6ff343f4460ced911d494900283_5301	97f126d095f40da33d69d056bc6a5037_3593	93139b6db97e1a9c7f259acfe01f6f03_4767	9065a13a156c1c9c6b6c1283e1d1d5cf_4821	aa94b5edb4b42b44035d69bbc531763f_6225	fccfd9eb1a2b5a972d8ff90213d79571_8161	9f2466e0822de1ac235b37d8478a6da3_8117	56066113559428e4b750dc6c7e615d20_1981	08835923ec5dbb28f7a92e5e1bc8c40d_2019	2000c371c866d2e775222b1c75beacd7_3767	5157d744e52385b823f606bc98f94b78_6115	d13eaf45b2b8d6097e0c841ef318f66b_5373	4c45036931de3d248c0c0d3888e4a9a1_7685	eef7a2eae111f45007d78c0d2e3505b8_8063	f54cfc46afc0a3f671a24316a82bbb00_7503	5c12034f225c2b39ba05a205b811a7b0_1451	79d822373ebc2c6c64d7c8fbf96a00e9_969	3b0d0bb337c7a534f7dd46cd6fc5cc72_2581	cb8618d6b14cd1b2eb010b85ce294af8_1621	b16afe2b60efd49273e1657ab6147ed6_8471	371e420467da0cbe9e147addc25fe4f3_511	317cb37b3dcd6d600b4bb0a1e5cb828f_4511	4b0de2ec5cd89dddc50e2165b3a2fe12_8247	402cdf47cfec4d7f0a707867d35ba553_4389	87fce02d6a82de4c68a55329d2c7ebef_3979	519c3ff50e0c1b895cbbba20ac2689d2_1143	a35c57caad2514fd6b7212b72aa696d6_6043	39f12484da880df17466b0e887763f54_7501	a51a668d4127fc1664cd4ceb432601dc_519	ffb76aeee39a4045f73659d134126e4c_2377	d5dd5b986cb6e18c85e094d1a549b212_5291	9852759153cafb8b1c14bf07652dd291_361	65c2458d12fc0f9c34ea395df0ecc7e6_7939	dd9c211e03c6361d3d0812c7002662e1_155	06610d21ea78edddd027562d697a2d9e_1767	98b560a45723babd4c3c1dffa0a7c74b_807	a76c17488e1ee622c03bf422561ecc2c_4315	f51d79669de15b34ca19f2197510b836_5459	6b86dda68cb68eea0dc9804273367258_4809	fd0da98e886433b3db464bc77ad57ede_6563	df63e81dbe030c8e91ef4b7c4e58e203_7945	d918a584bc784dd4677e6f053d050ff0_6897	2ea01914c089577690f3dfc4129c37f4_4853
blc_4	Outer membrane lipoprotein Blc	74		PROKKA_01966	36fb02208b7ae35face5678a1bd3758a_6439	15c64f9211b05d2a31e0f607ea1b6481_8025	3a3cc6ff343f4460ced911d494900283_5873	97f126d095f40da33d69d056bc6a5037_8191	93139b6db97e1a9c7f259acfe01f6f03_6929	9065a13a156c1c9c6b6c1283e1d1d5cf_6895	aa94b5edb4b42b44035d69bbc531763f_7749	fccfd9eb1a2b5a972d8ff90213d79571_8427	9f2466e0822de1ac235b37d8478a6da3_4399	56066113559428e4b750dc6c7e615d20_7859	08835923ec5dbb28f7a92e5e1bc8c40d_8549	2000c371c866d2e775222b1c75beacd7_2105	5157d744e52385b823f606bc98f94b78_2665	d13eaf45b2b8d6097e0c841ef318f66b_4999	4c45036931de3d248c0c0d3888e4a9a1_3639	eef7a2eae111f45007d78c0d2e3505b8_4259	f54cfc46afc0a3f671a24316a82bbb00_7297	5c12034f225c2b39ba05a205b811a7b0_7311	79d822373ebc2c6c64d7c8fbf96a00e9_7289	3b0d0bb337c7a534f7dd46cd6fc5cc72_5997	cb8618d6b14cd1b2eb010b85ce294af8_8343	b16afe2b60efd49273e1657ab6147ed6_8853	371e420467da0cbe9e147addc25fe4f3_835	317cb37b3dcd6d600b4bb0a1e5cb828f_1355	4b0de2ec5cd89dddc50e2165b3a2fe12_2215	402cdf47cfec4d7f0a707867d35ba553_5763	87fce02d6a82de4c68a55329d2c7ebef_6157	519c3ff50e0c1b895cbbba20ac2689d2_6433	a35c57caad2514fd6b7212b72aa696d6_6783	39f12484da880df17466b0e887763f54_5587	a51a668d4127fc1664cd4ceb432601dc_7415	ffb76aeee39a4045f73659d134126e4c_1791	d5dd5b986cb6e18c85e094d1a549b212_6915	9852759153cafb8b1c14bf07652dd291_2341	65c2458d12fc0f9c34ea395df0ecc7e6_1671	dd9c211e03c6361d3d0812c7002662e1_3409	06610d21ea78edddd027562d697a2d9e_5223	98b560a45723babd4c3c1dffa0a7c74b_2293	a76c17488e1ee622c03bf422561ecc2c_1409	f51d79669de15b34ca19f2197510b836_5837	6b86dda68cb68eea0dc9804273367258_2317	fd0da98e886433b3db464bc77ad57ede_8893	df63e81dbe030c8e91ef4b7c4e58e203_8709	d918a584bc784dd4677e6f053d050ff0_3959	2ea01914c089577690f3dfc4129c37f4_4569
ppsR	Phosphoenolpyruvate synthase regulatory protein	74		PROKKA_00700	36fb02208b7ae35face5678a1bd3758a_5737	15c64f9211b05d2a31e0f607ea1b6481_4733	3a3cc6ff343f4460ced911d494900283_159	97f126d095f40da33d69d056bc6a5037_3835	93139b6db97e1a9c7f259acfe01f6f03_4317	9065a13a156c1c9c6b6c1283e1d1d5cf_121	aa94b5edb4b42b44035d69bbc531763f_319	fccfd9eb1a2b5a972d8ff90213d79571_4733	9f2466e0822de1ac235b37d8478a6da3_195	56066113559428e4b750dc6c7e615d20_231	08835923ec5dbb28f7a92e5e1bc8c40d_8401	2000c371c866d2e775222b1c75beacd7_8123	5157d744e52385b823f606bc98f94b78_1653	d13eaf45b2b8d6097e0c841ef318f66b_4239	4c45036931de3d248c0c0d3888e4a9a1_5663	eef7a2eae111f45007d78c0d2e3505b8_7653	f54cfc46afc0a3f671a24316a82bbb00_8307	5c12034f225c2b39ba05a205b811a7b0_801	79d822373ebc2c6c64d7c8fbf96a00e9_457	3b0d0bb337c7a534f7dd46cd6fc5cc72_7549	cb8618d6b14cd1b2eb010b85ce294af8_8735	b16afe2b60efd49273e1657ab6147ed6_291	371e420467da0cbe9e147addc25fe4f3_3961	317cb37b3dcd6d600b4bb0a1e5cb828f_3527	4b0de2ec5cd89dddc50e2165b3a2fe12_161	402cdf47cfec4d7f0a707867d35ba553_6685	87fce02d6a82de4c68a55329d2c7ebef_7481	519c3ff50e0c1b895cbbba20ac2689d2_7857	a35c57caad2514fd6b7212b72aa696d6_471	39f12484da880df17466b0e887763f54_7523	a51a668d4127fc1664cd4ceb432601dc_3413	ffb76aeee39a4045f73659d134126e4c_8139	d5dd5b986cb6e18c85e094d1a549b212_4789	9852759153cafb8b1c14bf07652dd291_5773	65c2458d12fc0f9c34ea395df0ecc7e6_7205	dd9c211e03c6361d3d0812c7002662e1_8387	06610d21ea78edddd027562d697a2d9e_1729	98b560a45723babd4c3c1dffa0a7c74b_4375	a76c17488e1ee622c03bf422561ecc2c_5575	f51d79669de15b34ca19f2197510b836_6427	6b86dda68cb68eea0dc9804273367258_2085	fd0da98e886433b3db464bc77ad57ede_4233	df63e81dbe030c8e91ef4b7c4e58e203_5707	d918a584bc784dd4677e6f053d050ff0_1577	2ea01914c089577690f3dfc4129c37f4_1169
group_12811	hypothetical protein	74		PROKKA_03467	36fb02208b7ae35face5678a1bd3758a_397	15c64f9211b05d2a31e0f607ea1b6481_8373	3a3cc6ff343f4460ced911d494900283_3045	97f126d095f40da33d69d056bc6a5037_1423	93139b6db97e1a9c7f259acfe01f6f03_151	9065a13a156c1c9c6b6c1283e1d1d5cf_4041	aa94b5edb4b42b44035d69bbc531763f_1679	fccfd9eb1a2b5a972d8ff90213d79571_7651	9f2466e0822de1ac235b37d8478a6da3_1425	56066113559428e4b750dc6c7e615d20_2743	08835923ec5dbb28f7a92e5e1bc8c40d_8041	2000c371c866d2e775222b1c75beacd7_4937	5157d744e52385b823f606bc98f94b78_4969	d13eaf45b2b8d6097e0c841ef318f66b_2601	4c45036931de3d248c0c0d3888e4a9a1_3197	eef7a2eae111f45007d78c0d2e3505b8_5329	f54cfc46afc0a3f671a24316a82bbb00_2955	5c12034f225c2b39ba05a205b811a7b0_3877	79d822373ebc2c6c64d7c8fbf96a00e9_4123	3b0d0bb337c7a534f7dd46cd6fc5cc72_1261	cb8618d6b14cd1b2eb010b85ce294af8_6541	b16afe2b60efd49273e1657ab6147ed6_5539	371e420467da0cbe9e147addc25fe4f3_6231	317cb37b3dcd6d600b4bb0a1e5cb828f_4061	4b0de2ec5cd89dddc50e2165b3a2fe12_1345	402cdf47cfec4d7f0a707867d35ba553_2045	87fce02d6a82de4c68a55329d2c7ebef_4645	519c3ff50e0c1b895cbbba20ac2689d2_4743	a35c57caad2514fd6b7212b72aa696d6_5199	39f12484da880df17466b0e887763f54_4625	a51a668d4127fc1664cd4ceb432601dc_4349	ffb76aeee39a4045f73659d134126e4c_2765	d5dd5b986cb6e18c85e094d1a549b212_4243	9852759153cafb8b1c14bf07652dd291_5229	65c2458d12fc0f9c34ea395df0ecc7e6_2847	dd9c211e03c6361d3d0812c7002662e1_7919	06610d21ea78edddd027562d697a2d9e_7285	98b560a45723babd4c3c1dffa0a7c74b_1089	a76c17488e1ee622c03bf422561ecc2c_7169	f51d79669de15b34ca19f2197510b836_2673	6b86dda68cb68eea0dc9804273367258_5797	fd0da98e886433b3db464bc77ad57ede_3909	df63e81dbe030c8e91ef4b7c4e58e203_6283	d918a584bc784dd4677e6f053d050ff0_8575	2ea01914c089577690f3dfc4129c37f4_2209
purA	Adenylosuccinate synthetase	74		PROKKA_01874	36fb02208b7ae35face5678a1bd3758a_6909	15c64f9211b05d2a31e0f607ea1b6481_4183	3a3cc6ff343f4460ced911d494900283_7311	97f126d095f40da33d69d056bc6a5037_4493	93139b6db97e1a9c7f259acfe01f6f03_7055	9065a13a156c1c9c6b6c1283e1d1d5cf_5231	aa94b5edb4b42b44035d69bbc531763f_6099	fccfd9eb1a2b5a972d8ff90213d79571_1087	9f2466e0822de1ac235b37d8478a6da3_2827	56066113559428e4b750dc6c7e615d20_3995	08835923ec5dbb28f7a92e5e1bc8c40d_823	2000c371c866d2e775222b1c75beacd7_2669	5157d744e52385b823f606bc98f94b78_613	d13eaf45b2b8d6097e0c841ef318f66b_5467	4c45036931de3d248c0c0d3888e4a9a1_7781	eef7a2eae111f45007d78c0d2e3505b8_1295	f54cfc46afc0a3f671a24316a82bbb00_8859	5c12034f225c2b39ba05a205b811a7b0_3755	79d822373ebc2c6c64d7c8fbf96a00e9_7453	3b0d0bb337c7a534f7dd46cd6fc5cc72_2483	cb8618d6b14cd1b2eb010b85ce294af8_2045	b16afe2b60efd49273e1657ab6147ed6_8371	371e420467da0cbe9e147addc25fe4f3_413	317cb37b3dcd6d600b4bb0a1e5cb828f_4415	4b0de2ec5cd89dddc50e2165b3a2fe12_5521	402cdf47cfec4d7f0a707867d35ba553_4291	87fce02d6a82de4c68a55329d2c7ebef_7213	519c3ff50e0c1b895cbbba20ac2689d2_1469	a35c57caad2514fd6b7212b72aa696d6_3595	39f12484da880df17466b0e887763f54_3153	a51a668d4127fc1664cd4ceb432601dc_7179	ffb76aeee39a4045f73659d134126e4c_2473	d5dd5b986cb6e18c85e094d1a549b212_5461	9852759153cafb8b1c14bf07652dd291_6799	65c2458d12fc0f9c34ea395df0ecc7e6_8035	dd9c211e03c6361d3d0812c7002662e1_7471	06610d21ea78edddd027562d697a2d9e_1957	98b560a45723babd4c3c1dffa0a7c74b_4951	a76c17488e1ee622c03bf422561ecc2c_8067	f51d79669de15b34ca19f2197510b836_5363	6b86dda68cb68eea0dc9804273367258_5463	fd0da98e886433b3db464bc77ad57ede_6803	df63e81dbe030c8e91ef4b7c4e58e203_2329	d918a584bc784dd4677e6f053d050ff0_2055	2ea01914c089577690f3dfc4129c37f4_4949
group_12813	hypothetical protein	74		PROKKA_00421	36fb02208b7ae35face5678a1bd3758a_8779	15c64f9211b05d2a31e0f607ea1b6481_3853	3a3cc6ff343f4460ced911d494900283_4099	97f126d095f40da33d69d056bc6a5037_1165	93139b6db97e1a9c7f259acfe01f6f03_3207	9065a13a156c1c9c6b6c1283e1d1d5cf_5847	aa94b5edb4b42b44035d69bbc531763f_917	fccfd9eb1a2b5a972d8ff90213d79571_3619	9f2466e0822de1ac235b37d8478a6da3_5587	56066113559428e4b750dc6c7e615d20_2191	08835923ec5dbb28f7a92e5e1bc8c40d_1361	2000c371c866d2e775222b1c75beacd7_4453	5157d744e52385b823f606bc98f94b78_7309	d13eaf45b2b8d6097e0c841ef318f66b_7338	4c45036931de3d248c0c0d3888e4a9a1_111	eef7a2eae111f45007d78c0d2e3505b8_4047	f54cfc46afc0a3f671a24316a82bbb00_5017	5c12034f225c2b39ba05a205b811a7b0_5445	79d822373ebc2c6c64d7c8fbf96a00e9_5677	3b0d0bb337c7a534f7dd46cd6fc5cc72_4019	cb8618d6b14cd1b2eb010b85ce294af8_3203	b16afe2b60efd49273e1657ab6147ed6_6181	371e420467da0cbe9e147addc25fe4f3_3327	317cb37b3dcd6d600b4bb0a1e5cb828f_6481	4b0de2ec5cd89dddc50e2165b3a2fe12_4563	402cdf47cfec4d7f0a707867d35ba553_6547	87fce02d6a82de4c68a55329d2c7ebef_4443	519c3ff50e0c1b895cbbba20ac2689d2_2193	a35c57caad2514fd6b7212b72aa696d6_773	39f12484da880df17466b0e887763f54_6105	a51a668d4127fc1664cd4ceb432601dc_5001	ffb76aeee39a4045f73659d134126e4c_5209	d5dd5b986cb6e18c85e094d1a549b212_2281	9852759153cafb8b1c14bf07652dd291_7097	65c2458d12fc0f9c34ea395df0ecc7e6_8623	dd9c211e03c6361d3d0812c7002662e1_5149	06610d21ea78edddd027562d697a2d9e_4367	98b560a45723babd4c3c1dffa0a7c74b_3955	a76c17488e1ee622c03bf422561ecc2c_3943	f51d79669de15b34ca19f2197510b836_3271	6b86dda68cb68eea0dc9804273367258_2579	fd0da98e886433b3db464bc77ad57ede_5463	df63e81dbe030c8e91ef4b7c4e58e203_4133	d918a584bc784dd4677e6f053d050ff0_4427	2ea01914c089577690f3dfc4129c37f4_3553
lpxC	UDP-3-O-[3-hydroxymyristoyl] N-acetylglucosamine deacetylase	74		PROKKA_03543	36fb02208b7ae35face5678a1bd3758a_1465	15c64f9211b05d2a31e0f607ea1b6481_7111	3a3cc6ff343f4460ced911d494900283_5717	97f126d095f40da33d69d056bc6a5037_3127	93139b6db97e1a9c7f259acfe01f6f03_681	9065a13a156c1c9c6b6c1283e1d1d5cf_3167	aa94b5edb4b42b44035d69bbc531763f_4317	fccfd9eb1a2b5a972d8ff90213d79571_4483	9f2466e0822de1ac235b37d8478a6da3_3181	56066113559428e4b750dc6c7e615d20_2473	08835923ec5dbb28f7a92e5e1bc8c40d_7917	2000c371c866d2e775222b1c75beacd7_1547	5157d744e52385b823f606bc98f94b78_5931	d13eaf45b2b8d6097e0c841ef318f66b_8160	4c45036931de3d248c0c0d3888e4a9a1_7433	eef7a2eae111f45007d78c0d2e3505b8_1439	f54cfc46afc0a3f671a24316a82bbb00_3723	5c12034f225c2b39ba05a205b811a7b0_4355	79d822373ebc2c6c64d7c8fbf96a00e9_3789	3b0d0bb337c7a534f7dd46cd6fc5cc72_5297	cb8618d6b14cd1b2eb010b85ce294af8_2335	b16afe2b60efd49273e1657ab6147ed6_4531	371e420467da0cbe9e147addc25fe4f3_2311	317cb37b3dcd6d600b4bb0a1e5cb828f_3115	4b0de2ec5cd89dddc50e2165b3a2fe12_5239	402cdf47cfec4d7f0a707867d35ba553_7133	87fce02d6a82de4c68a55329d2c7ebef_5587	519c3ff50e0c1b895cbbba20ac2689d2_5573	a35c57caad2514fd6b7212b72aa696d6_2533	39f12484da880df17466b0e887763f54_4237	a51a668d4127fc1664cd4ceb432601dc_3907	ffb76aeee39a4045f73659d134126e4c_5421	d5dd5b986cb6e18c85e094d1a549b212_6065	9852759153cafb8b1c14bf07652dd291_4273	65c2458d12fc0f9c34ea395df0ecc7e6_4193	dd9c211e03c6361d3d0812c7002662e1_1833	06610d21ea78edddd027562d697a2d9e_3571	98b560a45723babd4c3c1dffa0a7c74b_8611	a76c17488e1ee622c03bf422561ecc2c_3053	f51d79669de15b34ca19f2197510b836_1657	6b86dda68cb68eea0dc9804273367258_8517	fd0da98e886433b3db464bc77ad57ede_8761	df63e81dbe030c8e91ef4b7c4e58e203_7255	d918a584bc784dd4677e6f053d050ff0_7731	2ea01914c089577690f3dfc4129c37f4_3005
rpsL	30S ribosomal protein S12	74		PROKKA_02031	36fb02208b7ae35face5678a1bd3758a_1739	15c64f9211b05d2a31e0f607ea1b6481_1539	3a3cc6ff343f4460ced911d494900283_8389	97f126d095f40da33d69d056bc6a5037_5423	93139b6db97e1a9c7f259acfe01f6f03_893	9065a13a156c1c9c6b6c1283e1d1d5cf_1251	aa94b5edb4b42b44035d69bbc531763f_1343	fccfd9eb1a2b5a972d8ff90213d79571_1835	9f2466e0822de1ac235b37d8478a6da3_7777	56066113559428e4b750dc6c7e615d20_2597	08835923ec5dbb28f7a92e5e1bc8c40d_5837	2000c371c866d2e775222b1c75beacd7_8231	5157d744e52385b823f606bc98f94b78_885	d13eaf45b2b8d6097e0c841ef318f66b_487	4c45036931de3d248c0c0d3888e4a9a1_7159	eef7a2eae111f45007d78c0d2e3505b8_6491	f54cfc46afc0a3f671a24316a82bbb00_4809	5c12034f225c2b39ba05a205b811a7b0_361	79d822373ebc2c6c64d7c8fbf96a00e9_6371	3b0d0bb337c7a534f7dd46cd6fc5cc72_1053	cb8618d6b14cd1b2eb010b85ce294af8_6209	b16afe2b60efd49273e1657ab6147ed6_4251	371e420467da0cbe9e147addc25fe4f3_1773	317cb37b3dcd6d600b4bb0a1e5cb828f_6841	4b0de2ec5cd89dddc50e2165b3a2fe12_3215	402cdf47cfec4d7f0a707867d35ba553_3691	87fce02d6a82de4c68a55329d2c7ebef_355	519c3ff50e0c1b895cbbba20ac2689d2_3277	a35c57caad2514fd6b7212b72aa696d6_2875	39f12484da880df17466b0e887763f54_2277	a51a668d4127fc1664cd4ceb432601dc_8455	ffb76aeee39a4045f73659d134126e4c_6101	d5dd5b986cb6e18c85e094d1a549b212_8021	9852759153cafb8b1c14bf07652dd291_3437	65c2458d12fc0f9c34ea395df0ecc7e6_1043	dd9c211e03c6361d3d0812c7002662e1_611	06610d21ea78edddd027562d697a2d9e_7987	98b560a45723babd4c3c1dffa0a7c74b_2709	a76c17488e1ee622c03bf422561ecc2c_889	f51d79669de15b34ca19f2197510b836_1407	6b86dda68cb68eea0dc9804273367258_1979	fd0da98e886433b3db464bc77ad57ede_975	df63e81dbe030c8e91ef4b7c4e58e203_1109	d918a584bc784dd4677e6f053d050ff0_6285	2ea01914c089577690f3dfc4129c37f4_5737
group_12818	hypothetical protein	74		PROKKA_03386	36fb02208b7ae35face5678a1bd3758a_649	15c64f9211b05d2a31e0f607ea1b6481_6451	3a3cc6ff343f4460ced911d494900283_669	97f126d095f40da33d69d056bc6a5037_6709	93139b6db97e1a9c7f259acfe01f6f03_6297	9065a13a156c1c9c6b6c1283e1d1d5cf_1777	aa94b5edb4b42b44035d69bbc531763f_2315	fccfd9eb1a2b5a972d8ff90213d79571_7493	9f2466e0822de1ac235b37d8478a6da3_895	56066113559428e4b750dc6c7e615d20_3747	08835923ec5dbb28f7a92e5e1bc8c40d_4159	2000c371c866d2e775222b1c75beacd7_2809	5157d744e52385b823f606bc98f94b78_1425	d13eaf45b2b8d6097e0c841ef318f66b_4829	4c45036931de3d248c0c0d3888e4a9a1_2207	eef7a2eae111f45007d78c0d2e3505b8_5069	f54cfc46afc0a3f671a24316a82bbb00_3165	5c12034f225c2b39ba05a205b811a7b0_3235	79d822373ebc2c6c64d7c8fbf96a00e9_3863	3b0d0bb337c7a534f7dd46cd6fc5cc72_2205	cb8618d6b14cd1b2eb010b85ce294af8_4429	b16afe2b60efd49273e1657ab6147ed6_5319	371e420467da0cbe9e147addc25fe4f3_6071	317cb37b3dcd6d600b4bb0a1e5cb828f_3901	4b0de2ec5cd89dddc50e2165b3a2fe12_6617	402cdf47cfec4d7f0a707867d35ba553_5541	87fce02d6a82de4c68a55329d2c7ebef_7613	519c3ff50e0c1b895cbbba20ac2689d2_2485	a35c57caad2514fd6b7212b72aa696d6_3143	39f12484da880df17466b0e887763f54_2857	a51a668d4127fc1664cd4ceb432601dc_4181	ffb76aeee39a4045f73659d134126e4c_3445	d5dd5b986cb6e18c85e094d1a549b212_4077	9852759153cafb8b1c14bf07652dd291_5395	65c2458d12fc0f9c34ea395df0ecc7e6_327	dd9c211e03c6361d3d0812c7002662e1_6037	06610d21ea78edddd027562d697a2d9e_6159	98b560a45723babd4c3c1dffa0a7c74b_923	a76c17488e1ee622c03bf422561ecc2c_7003	f51d79669de15b34ca19f2197510b836_2427	6b86dda68cb68eea0dc9804273367258_631	fd0da98e886433b3db464bc77ad57ede_3655	df63e81dbe030c8e91ef4b7c4e58e203_1463	d918a584bc784dd4677e6f053d050ff0_4805	2ea01914c089577690f3dfc4129c37f4_4691
rplQ	50S ribosomal protein L17	74		PROKKA_04310	36fb02208b7ae35face5678a1bd3758a_1799	15c64f9211b05d2a31e0f607ea1b6481_1479	3a3cc6ff343f4460ced911d494900283_8449	97f126d095f40da33d69d056bc6a5037_3939	93139b6db97e1a9c7f259acfe01f6f03_953	9065a13a156c1c9c6b6c1283e1d1d5cf_1311	aa94b5edb4b42b44035d69bbc531763f_1403	fccfd9eb1a2b5a972d8ff90213d79571_1775	9f2466e0822de1ac235b37d8478a6da3_3857	56066113559428e4b750dc6c7e615d20_2537	08835923ec5dbb28f7a92e5e1bc8c40d_5897	2000c371c866d2e775222b1c75beacd7_8171	5157d744e52385b823f606bc98f94b78_945	d13eaf45b2b8d6097e0c841ef318f66b_547	4c45036931de3d248c0c0d3888e4a9a1_7099	eef7a2eae111f45007d78c0d2e3505b8_6431	f54cfc46afc0a3f671a24316a82bbb00_4869	5c12034f225c2b39ba05a205b811a7b0_421	79d822373ebc2c6c64d7c8fbf96a00e9_6431	3b0d0bb337c7a534f7dd46cd6fc5cc72_1113	cb8618d6b14cd1b2eb010b85ce294af8_6149	b16afe2b60efd49273e1657ab6147ed6_4191	371e420467da0cbe9e147addc25fe4f3_1833	317cb37b3dcd6d600b4bb0a1e5cb828f_6781	4b0de2ec5cd89dddc50e2165b3a2fe12_3155	402cdf47cfec4d7f0a707867d35ba553_3751	87fce02d6a82de4c68a55329d2c7ebef_157	519c3ff50e0c1b895cbbba20ac2689d2_3337	a35c57caad2514fd6b7212b72aa696d6_2935	39f12484da880df17466b0e887763f54_2337	a51a668d4127fc1664cd4ceb432601dc_8395	ffb76aeee39a4045f73659d134126e4c_6041	d5dd5b986cb6e18c85e094d1a549b212_441	9852759153cafb8b1c14bf07652dd291_3497	65c2458d12fc0f9c34ea395df0ecc7e6_983	dd9c211e03c6361d3d0812c7002662e1_671	06610d21ea78edddd027562d697a2d9e_8047	98b560a45723babd4c3c1dffa0a7c74b_2769	a76c17488e1ee622c03bf422561ecc2c_949	f51d79669de15b34ca19f2197510b836_1347	6b86dda68cb68eea0dc9804273367258_5285	fd0da98e886433b3db464bc77ad57ede_915	df63e81dbe030c8e91ef4b7c4e58e203_1049	d918a584bc784dd4677e6f053d050ff0_6225	2ea01914c089577690f3dfc4129c37f4_5797
group_1282	hypothetical protein	74		PROKKA_01992	36fb02208b7ae35face5678a1bd3758a_8127	15c64f9211b05d2a31e0f607ea1b6481_4335	3a3cc6ff343f4460ced911d494900283_7425	97f126d095f40da33d69d056bc6a5037_8039	93139b6db97e1a9c7f259acfe01f6f03_4515	9065a13a156c1c9c6b6c1283e1d1d5cf_7177	aa94b5edb4b42b44035d69bbc531763f_5315	fccfd9eb1a2b5a972d8ff90213d79571_2205	9f2466e0822de1ac235b37d8478a6da3_3717	56066113559428e4b750dc6c7e615d20_3373	08835923ec5dbb28f7a92e5e1bc8c40d_7287	2000c371c866d2e775222b1c75beacd7_5637	5157d744e52385b823f606bc98f94b78_7895	d13eaf45b2b8d6097e0c841ef318f66b_6678	4c45036931de3d248c0c0d3888e4a9a1_759	eef7a2eae111f45007d78c0d2e3505b8_6287	f54cfc46afc0a3f671a24316a82bbb00_4301	5c12034f225c2b39ba05a205b811a7b0_2815	79d822373ebc2c6c64d7c8fbf96a00e9_4945	3b0d0bb337c7a534f7dd46cd6fc5cc72_5097	cb8618d6b14cd1b2eb010b85ce294af8_8221	b16afe2b60efd49273e1657ab6147ed6_6897	371e420467da0cbe9e147addc25fe4f3_2747	317cb37b3dcd6d600b4bb0a1e5cb828f_7481	4b0de2ec5cd89dddc50e2165b3a2fe12_2869	402cdf47cfec4d7f0a707867d35ba553_3337	87fce02d6a82de4c68a55329d2c7ebef_5163	519c3ff50e0c1b895cbbba20ac2689d2_3789	a35c57caad2514fd6b7212b72aa696d6_4481	39f12484da880df17466b0e887763f54_6457	a51a668d4127fc1664cd4ceb432601dc_1767	ffb76aeee39a4045f73659d134126e4c_4647	d5dd5b986cb6e18c85e094d1a549b212_3659	9852759153cafb8b1c14bf07652dd291_807	65c2458d12fc0f9c34ea395df0ecc7e6_4733	dd9c211e03c6361d3d0812c7002662e1_5641	06610d21ea78edddd027562d697a2d9e_6357	98b560a45723babd4c3c1dffa0a7c74b_185	a76c17488e1ee622c03bf422561ecc2c_1849	f51d79669de15b34ca19f2197510b836_4023	6b86dda68cb68eea0dc9804273367258_6429	fd0da98e886433b3db464bc77ad57ede_4797	df63e81dbe030c8e91ef4b7c4e58e203_2491	d918a584bc784dd4677e6f053d050ff0_3525	2ea01914c089577690f3dfc4129c37f4_6337
ndk	Nucleoside diphosphate kinase	74		PROKKA_00969	36fb02208b7ae35face5678a1bd3758a_4007	15c64f9211b05d2a31e0f607ea1b6481_6257	3a3cc6ff343f4460ced911d494900283_2611	97f126d095f40da33d69d056bc6a5037_6911	93139b6db97e1a9c7f259acfe01f6f03_67	9065a13a156c1c9c6b6c1283e1d1d5cf_6015	aa94b5edb4b42b44035d69bbc531763f_5973	fccfd9eb1a2b5a972d8ff90213d79571_8555	9f2466e0822de1ac235b37d8478a6da3_2009	56066113559428e4b750dc6c7e615d20_3455	08835923ec5dbb28f7a92e5e1bc8c40d_8633	2000c371c866d2e775222b1c75beacd7_401	5157d744e52385b823f606bc98f94b78_3843	d13eaf45b2b8d6097e0c841ef318f66b_2485	4c45036931de3d248c0c0d3888e4a9a1_3025	eef7a2eae111f45007d78c0d2e3505b8_8421	f54cfc46afc0a3f671a24316a82bbb00_8151	5c12034f225c2b39ba05a205b811a7b0_1285	79d822373ebc2c6c64d7c8fbf96a00e9_2051	3b0d0bb337c7a534f7dd46cd6fc5cc72_7633	cb8618d6b14cd1b2eb010b85ce294af8_7981	b16afe2b60efd49273e1657ab6147ed6_1853	371e420467da0cbe9e147addc25fe4f3_4559	317cb37b3dcd6d600b4bb0a1e5cb828f_7823	4b0de2ec5cd89dddc50e2165b3a2fe12_8031	402cdf47cfec4d7f0a707867d35ba553_177	87fce02d6a82de4c68a55329d2c7ebef_1523	519c3ff50e0c1b895cbbba20ac2689d2_8157	a35c57caad2514fd6b7212b72aa696d6_5085	39f12484da880df17466b0e887763f54_8527	a51a668d4127fc1664cd4ceb432601dc_5211	ffb76aeee39a4045f73659d134126e4c_8011	d5dd5b986cb6e18c85e094d1a549b212_7121	9852759153cafb8b1c14bf07652dd291_4913	65c2458d12fc0f9c34ea395df0ecc7e6_1133	dd9c211e03c6361d3d0812c7002662e1_2319	06610d21ea78edddd027562d697a2d9e_499	98b560a45723babd4c3c1dffa0a7c74b_3137	a76c17488e1ee622c03bf422561ecc2c_5915	f51d79669de15b34ca19f2197510b836_7977	6b86dda68cb68eea0dc9804273367258_6219	fd0da98e886433b3db464bc77ad57ede_119	df63e81dbe030c8e91ef4b7c4e58e203_7625	d918a584bc784dd4677e6f053d050ff0_487	2ea01914c089577690f3dfc4129c37f4_975
glnB_1	Nitrogen regulatory protein P-II	74		PROKKA_03729	36fb02208b7ae35face5678a1bd3758a_283	15c64f9211b05d2a31e0f607ea1b6481_5593	3a3cc6ff343f4460ced911d494900283_7897	97f126d095f40da33d69d056bc6a5037_5395	93139b6db97e1a9c7f259acfe01f6f03_267	9065a13a156c1c9c6b6c1283e1d1d5cf_3925	aa94b5edb4b42b44035d69bbc531763f_1795	fccfd9eb1a2b5a972d8ff90213d79571_2083	9f2466e0822de1ac235b37d8478a6da3_4731	56066113559428e4b750dc6c7e615d20_7721	08835923ec5dbb28f7a92e5e1bc8c40d_8237	2000c371c866d2e775222b1c75beacd7_5049	5157d744e52385b823f606bc98f94b78_5081	d13eaf45b2b8d6097e0c841ef318f66b_235	4c45036931de3d248c0c0d3888e4a9a1_3311	eef7a2eae111f45007d78c0d2e3505b8_801	f54cfc46afc0a3f671a24316a82bbb00_5363	5c12034f225c2b39ba05a205b811a7b0_2931	79d822373ebc2c6c64d7c8fbf96a00e9_1267	3b0d0bb337c7a534f7dd46cd6fc5cc72_6367	cb8618d6b14cd1b2eb010b85ce294af8_8865	b16afe2b60efd49273e1657ab6147ed6_5655	371e420467da0cbe9e147addc25fe4f3_6343	317cb37b3dcd6d600b4bb0a1e5cb828f_4173	4b0de2ec5cd89dddc50e2165b3a2fe12_1457	402cdf47cfec4d7f0a707867d35ba553_2157	87fce02d6a82de4c68a55329d2c7ebef_4757	519c3ff50e0c1b895cbbba20ac2689d2_4631	a35c57caad2514fd6b7212b72aa696d6_5311	39f12484da880df17466b0e887763f54_4737	a51a668d4127fc1664cd4ceb432601dc_4513	ffb76aeee39a4045f73659d134126e4c_4399	d5dd5b986cb6e18c85e094d1a549b212_4405	9852759153cafb8b1c14bf07652dd291_3045	65c2458d12fc0f9c34ea395df0ecc7e6_3011	dd9c211e03c6361d3d0812c7002662e1_1609	06610d21ea78edddd027562d697a2d9e_7447	98b560a45723babd4c3c1dffa0a7c74b_1251	a76c17488e1ee622c03bf422561ecc2c_7333	f51d79669de15b34ca19f2197510b836_2837	6b86dda68cb68eea0dc9804273367258_5909	fd0da98e886433b3db464bc77ad57ede_2171	df63e81dbe030c8e91ef4b7c4e58e203_6161	d918a584bc784dd4677e6f053d050ff0_8421	2ea01914c089577690f3dfc4129c37f4_2055
rplU	50S ribosomal protein L21	74		PROKKA_02982	36fb02208b7ae35face5678a1bd3758a_2495	15c64f9211b05d2a31e0f607ea1b6481_2621	3a3cc6ff343f4460ced911d494900283_3801	97f126d095f40da33d69d056bc6a5037_6935	93139b6db97e1a9c7f259acfe01f6f03_5723	9065a13a156c1c9c6b6c1283e1d1d5cf_6397	aa94b5edb4b42b44035d69bbc531763f_711	fccfd9eb1a2b5a972d8ff90213d79571_7901	9f2466e0822de1ac235b37d8478a6da3_8165	56066113559428e4b750dc6c7e615d20_6801	08835923ec5dbb28f7a92e5e1bc8c40d_1883	2000c371c866d2e775222b1c75beacd7_6529	5157d744e52385b823f606bc98f94b78_4083	d13eaf45b2b8d6097e0c841ef318f66b_1253	4c45036931de3d248c0c0d3888e4a9a1_4329	eef7a2eae111f45007d78c0d2e3505b8_1633	f54cfc46afc0a3f671a24316a82bbb00_2755	5c12034f225c2b39ba05a205b811a7b0_177	79d822373ebc2c6c64d7c8fbf96a00e9_5917	3b0d0bb337c7a534f7dd46cd6fc5cc72_371	cb8618d6b14cd1b2eb010b85ce294af8_3545	b16afe2b60efd49273e1657ab6147ed6_3381	371e420467da0cbe9e147addc25fe4f3_2115	317cb37b3dcd6d600b4bb0a1e5cb828f_3445	4b0de2ec5cd89dddc50e2165b3a2fe12_5895	402cdf47cfec4d7f0a707867d35ba553_3997	87fce02d6a82de4c68a55329d2c7ebef_4807	519c3ff50e0c1b895cbbba20ac2689d2_4357	a35c57caad2514fd6b7212b72aa696d6_619	39f12484da880df17466b0e887763f54_3641	a51a668d4127fc1664cd4ceb432601dc_5437	ffb76aeee39a4045f73659d134126e4c_8107	d5dd5b986cb6e18c85e094d1a549b212_6641	9852759153cafb8b1c14bf07652dd291_3239	65c2458d12fc0f9c34ea395df0ecc7e6_7099	dd9c211e03c6361d3d0812c7002662e1_6963	06610d21ea78edddd027562d697a2d9e_1313	98b560a45723babd4c3c1dffa0a7c74b_2941	a76c17488e1ee622c03bf422561ecc2c_7847	f51d79669de15b34ca19f2197510b836_633	6b86dda68cb68eea0dc9804273367258_5353	fd0da98e886433b3db464bc77ad57ede_8877	df63e81dbe030c8e91ef4b7c4e58e203_5531	d918a584bc784dd4677e6f053d050ff0_227	2ea01914c089577690f3dfc4129c37f4_37
exbD_5	Biopolymer transport protein ExbD	74		PROKKA_03179	36fb02208b7ae35face5678a1bd3758a_19	15c64f9211b05d2a31e0f607ea1b6481_6713	3a3cc6ff343f4460ced911d494900283_4413	97f126d095f40da33d69d056bc6a5037_1555	93139b6db97e1a9c7f259acfe01f6f03_4985	9065a13a156c1c9c6b6c1283e1d1d5cf_6245	aa94b5edb4b42b44035d69bbc531763f_7151	fccfd9eb1a2b5a972d8ff90213d79571_231	9f2466e0822de1ac235b37d8478a6da3_7921	56066113559428e4b750dc6c7e615d20_9171	08835923ec5dbb28f7a92e5e1bc8c40d_8137	2000c371c866d2e775222b1c75beacd7_3473	5157d744e52385b823f606bc98f94b78_8049	d13eaf45b2b8d6097e0c841ef318f66b_45	4c45036931de3d248c0c0d3888e4a9a1_3467	eef7a2eae111f45007d78c0d2e3505b8_8849	f54cfc46afc0a3f671a24316a82bbb00_7413	5c12034f225c2b39ba05a205b811a7b0_71	79d822373ebc2c6c64d7c8fbf96a00e9_845	3b0d0bb337c7a534f7dd46cd6fc5cc72_7153	cb8618d6b14cd1b2eb010b85ce294af8_1487	b16afe2b60efd49273e1657ab6147ed6_5935	371e420467da0cbe9e147addc25fe4f3_3639	317cb37b3dcd6d600b4bb0a1e5cb828f_7683	4b0de2ec5cd89dddc50e2165b3a2fe12_8799	402cdf47cfec4d7f0a707867d35ba553_6057	87fce02d6a82de4c68a55329d2c7ebef_7509	519c3ff50e0c1b895cbbba20ac2689d2_8125	a35c57caad2514fd6b7212b72aa696d6_4091	39f12484da880df17466b0e887763f54_6701	a51a668d4127fc1664cd4ceb432601dc_6757	ffb76aeee39a4045f73659d134126e4c_9675	d5dd5b986cb6e18c85e094d1a549b212_4631	9852759153cafb8b1c14bf07652dd291_161	65c2458d12fc0f9c34ea395df0ecc7e6_5733	dd9c211e03c6361d3d0812c7002662e1_5699	06610d21ea78edddd027562d697a2d9e_17	98b560a45723babd4c3c1dffa0a7c74b_595	a76c17488e1ee622c03bf422561ecc2c_4855	f51d79669de15b34ca19f2197510b836_3023	6b86dda68cb68eea0dc9804273367258_1025	fd0da98e886433b3db464bc77ad57ede_459	df63e81dbe030c8e91ef4b7c4e58e203_3309	d918a584bc784dd4677e6f053d050ff0_8377	2ea01914c089577690f3dfc4129c37f4_8037
ftsA_2	Cell division protein FtsA	74		PROKKA_03541	36fb02208b7ae35face5678a1bd3758a_1461	15c64f9211b05d2a31e0f607ea1b6481_7107	3a3cc6ff343f4460ced911d494900283_5713	97f126d095f40da33d69d056bc6a5037_3131	93139b6db97e1a9c7f259acfe01f6f03_685	9065a13a156c1c9c6b6c1283e1d1d5cf_3171	aa94b5edb4b42b44035d69bbc531763f_4321	fccfd9eb1a2b5a972d8ff90213d79571_4479	9f2466e0822de1ac235b37d8478a6da3_3185	56066113559428e4b750dc6c7e615d20_2469	08835923ec5dbb28f7a92e5e1bc8c40d_7913	2000c371c866d2e775222b1c75beacd7_1551	5157d744e52385b823f606bc98f94b78_5935	d13eaf45b2b8d6097e0c841ef318f66b_8156	4c45036931de3d248c0c0d3888e4a9a1_7437	eef7a2eae111f45007d78c0d2e3505b8_1443	f54cfc46afc0a3f671a24316a82bbb00_3719	5c12034f225c2b39ba05a205b811a7b0_4351	79d822373ebc2c6c64d7c8fbf96a00e9_3785	3b0d0bb337c7a534f7dd46cd6fc5cc72_5301	cb8618d6b14cd1b2eb010b85ce294af8_2331	b16afe2b60efd49273e1657ab6147ed6_4535	371e420467da0cbe9e147addc25fe4f3_2307	317cb37b3dcd6d600b4bb0a1e5cb828f_3111	4b0de2ec5cd89dddc50e2165b3a2fe12_5235	402cdf47cfec4d7f0a707867d35ba553_7129	87fce02d6a82de4c68a55329d2c7ebef_5591	519c3ff50e0c1b895cbbba20ac2689d2_5577	a35c57caad2514fd6b7212b72aa696d6_2529	39f12484da880df17466b0e887763f54_4241	a51a668d4127fc1664cd4ceb432601dc_3911	ffb76aeee39a4045f73659d134126e4c_5425	d5dd5b986cb6e18c85e094d1a549b212_6061	9852759153cafb8b1c14bf07652dd291_4269	65c2458d12fc0f9c34ea395df0ecc7e6_4189	dd9c211e03c6361d3d0812c7002662e1_1837	06610d21ea78edddd027562d697a2d9e_3575	98b560a45723babd4c3c1dffa0a7c74b_8607	a76c17488e1ee622c03bf422561ecc2c_3057	f51d79669de15b34ca19f2197510b836_1661	6b86dda68cb68eea0dc9804273367258_8513	fd0da98e886433b3db464bc77ad57ede_8757	df63e81dbe030c8e91ef4b7c4e58e203_7251	d918a584bc784dd4677e6f053d050ff0_7735	2ea01914c089577690f3dfc4129c37f4_3001
rpmI	50S ribosomal protein L35	74		PROKKA_01940	36fb02208b7ae35face5678a1bd3758a_6491	15c64f9211b05d2a31e0f607ea1b6481_7967	3a3cc6ff343f4460ced911d494900283_5815	97f126d095f40da33d69d056bc6a5037_8139	93139b6db97e1a9c7f259acfe01f6f03_2327	9065a13a156c1c9c6b6c1283e1d1d5cf_6843	aa94b5edb4b42b44035d69bbc531763f_7801	fccfd9eb1a2b5a972d8ff90213d79571_653	9f2466e0822de1ac235b37d8478a6da3_4347	56066113559428e4b750dc6c7e615d20_9083	08835923ec5dbb28f7a92e5e1bc8c40d_213	2000c371c866d2e775222b1c75beacd7_2163	5157d744e52385b823f606bc98f94b78_2717	d13eaf45b2b8d6097e0c841ef318f66b_5053	4c45036931de3d248c0c0d3888e4a9a1_3585	eef7a2eae111f45007d78c0d2e3505b8_4311	f54cfc46afc0a3f671a24316a82bbb00_2107	5c12034f225c2b39ba05a205b811a7b0_6961	79d822373ebc2c6c64d7c8fbf96a00e9_775	3b0d0bb337c7a534f7dd46cd6fc5cc72_5945	cb8618d6b14cd1b2eb010b85ce294af8_921	b16afe2b60efd49273e1657ab6147ed6_8799	371e420467da0cbe9e147addc25fe4f3_8021	317cb37b3dcd6d600b4bb0a1e5cb828f_1303	4b0de2ec5cd89dddc50e2165b3a2fe12_2163	402cdf47cfec4d7f0a707867d35ba553_5815	87fce02d6a82de4c68a55329d2c7ebef_6105	519c3ff50e0c1b895cbbba20ac2689d2_6381	a35c57caad2514fd6b7212b72aa696d6_4775	39f12484da880df17466b0e887763f54_461	a51a668d4127fc1664cd4ceb432601dc_7357	ffb76aeee39a4045f73659d134126e4c_6587	d5dd5b986cb6e18c85e094d1a549b212_6973	9852759153cafb8b1c14bf07652dd291_2401	65c2458d12fc0f9c34ea395df0ecc7e6_1613	dd9c211e03c6361d3d0812c7002662e1_3467	06610d21ea78edddd027562d697a2d9e_5165	98b560a45723babd4c3c1dffa0a7c74b_2353	a76c17488e1ee622c03bf422561ecc2c_1351	f51d79669de15b34ca19f2197510b836_5779	6b86dda68cb68eea0dc9804273367258_2265	fd0da98e886433b3db464bc77ad57ede_6119	df63e81dbe030c8e91ef4b7c4e58e203_4855	d918a584bc784dd4677e6f053d050ff0_811	2ea01914c089577690f3dfc4129c37f4_1351
nhaX_2	Stress response protein NhaX	74		PROKKA_00422	36fb02208b7ae35face5678a1bd3758a_8781	15c64f9211b05d2a31e0f607ea1b6481_3851	3a3cc6ff343f4460ced911d494900283_4097	97f126d095f40da33d69d056bc6a5037_1163	93139b6db97e1a9c7f259acfe01f6f03_3205	9065a13a156c1c9c6b6c1283e1d1d5cf_5845	aa94b5edb4b42b44035d69bbc531763f_919	fccfd9eb1a2b5a972d8ff90213d79571_3621	9f2466e0822de1ac235b37d8478a6da3_5589	56066113559428e4b750dc6c7e615d20_2193	08835923ec5dbb28f7a92e5e1bc8c40d_1363	2000c371c866d2e775222b1c75beacd7_4451	5157d744e52385b823f606bc98f94b78_7311	d13eaf45b2b8d6097e0c841ef318f66b_7340	4c45036931de3d248c0c0d3888e4a9a1_109	eef7a2eae111f45007d78c0d2e3505b8_4049	f54cfc46afc0a3f671a24316a82bbb00_5015	5c12034f225c2b39ba05a205b811a7b0_5447	79d822373ebc2c6c64d7c8fbf96a00e9_5679	3b0d0bb337c7a534f7dd46cd6fc5cc72_4017	cb8618d6b14cd1b2eb010b85ce294af8_3205	b16afe2b60efd49273e1657ab6147ed6_6179	371e420467da0cbe9e147addc25fe4f3_3329	317cb37b3dcd6d600b4bb0a1e5cb828f_6483	4b0de2ec5cd89dddc50e2165b3a2fe12_4565	402cdf47cfec4d7f0a707867d35ba553_6549	87fce02d6a82de4c68a55329d2c7ebef_4441	519c3ff50e0c1b895cbbba20ac2689d2_2195	a35c57caad2514fd6b7212b72aa696d6_775	39f12484da880df17466b0e887763f54_6103	a51a668d4127fc1664cd4ceb432601dc_5003	ffb76aeee39a4045f73659d134126e4c_5207	d5dd5b986cb6e18c85e094d1a549b212_2283	9852759153cafb8b1c14bf07652dd291_7099	65c2458d12fc0f9c34ea395df0ecc7e6_8625	dd9c211e03c6361d3d0812c7002662e1_5151	06610d21ea78edddd027562d697a2d9e_4369	98b560a45723babd4c3c1dffa0a7c74b_3953	a76c17488e1ee622c03bf422561ecc2c_3945	f51d79669de15b34ca19f2197510b836_3269	6b86dda68cb68eea0dc9804273367258_2577	fd0da98e886433b3db464bc77ad57ede_5461	df63e81dbe030c8e91ef4b7c4e58e203_4131	d918a584bc784dd4677e6f053d050ff0_4429	2ea01914c089577690f3dfc4129c37f4_3551
rpsF	30S ribosomal protein S6	74		PROKKA_03274	36fb02208b7ae35face5678a1bd3758a_6065	15c64f9211b05d2a31e0f607ea1b6481_4849	3a3cc6ff343f4460ced911d494900283_1697	97f126d095f40da33d69d056bc6a5037_5767	93139b6db97e1a9c7f259acfe01f6f03_4101	9065a13a156c1c9c6b6c1283e1d1d5cf_2897	aa94b5edb4b42b44035d69bbc531763f_4149	fccfd9eb1a2b5a972d8ff90213d79571_8021	9f2466e0822de1ac235b37d8478a6da3_2563	56066113559428e4b750dc6c7e615d20_5523	08835923ec5dbb28f7a92e5e1bc8c40d_3587	2000c371c866d2e775222b1c75beacd7_881	5157d744e52385b823f606bc98f94b78_313	d13eaf45b2b8d6097e0c841ef318f66b_4457	4c45036931de3d248c0c0d3888e4a9a1_5881	eef7a2eae111f45007d78c0d2e3505b8_4471	f54cfc46afc0a3f671a24316a82bbb00_3505	5c12034f225c2b39ba05a205b811a7b0_4609	79d822373ebc2c6c64d7c8fbf96a00e9_1535	3b0d0bb337c7a534f7dd46cd6fc5cc72_8479	cb8618d6b14cd1b2eb010b85ce294af8_5945	b16afe2b60efd49273e1657ab6147ed6_35	371e420467da0cbe9e147addc25fe4f3_4185	317cb37b3dcd6d600b4bb0a1e5cb828f_7841	4b0de2ec5cd89dddc50e2165b3a2fe12_6787	402cdf47cfec4d7f0a707867d35ba553_7429	87fce02d6a82de4c68a55329d2c7ebef_1931	519c3ff50e0c1b895cbbba20ac2689d2_1241	a35c57caad2514fd6b7212b72aa696d6_7703	39f12484da880df17466b0e887763f54_2407	a51a668d4127fc1664cd4ceb432601dc_3667	ffb76aeee39a4045f73659d134126e4c_7747	d5dd5b986cb6e18c85e094d1a549b212_223	9852759153cafb8b1c14bf07652dd291_5519	65c2458d12fc0f9c34ea395df0ecc7e6_3251	dd9c211e03c6361d3d0812c7002662e1_4837	06610d21ea78edddd027562d697a2d9e_2571	98b560a45723babd4c3c1dffa0a7c74b_2873	a76c17488e1ee622c03bf422561ecc2c_5829	f51d79669de15b34ca19f2197510b836_6219	6b86dda68cb68eea0dc9804273367258_7415	fd0da98e886433b3db464bc77ad57ede_4019	df63e81dbe030c8e91ef4b7c4e58e203_2979	d918a584bc784dd4677e6f053d050ff0_7131	2ea01914c089577690f3dfc4129c37f4_7631
group_12828	hypothetical protein	74		PROKKA_00787	36fb02208b7ae35face5678a1bd3758a_6221	15c64f9211b05d2a31e0f607ea1b6481_5005	3a3cc6ff343f4460ced911d494900283_5553	97f126d095f40da33d69d056bc6a5037_6485	93139b6db97e1a9c7f259acfe01f6f03_8573	9065a13a156c1c9c6b6c1283e1d1d5cf_8039	aa94b5edb4b42b44035d69bbc531763f_2453	fccfd9eb1a2b5a972d8ff90213d79571_767	9f2466e0822de1ac235b37d8478a6da3_6195	56066113559428e4b750dc6c7e615d20_7157	08835923ec5dbb28f7a92e5e1bc8c40d_2507	2000c371c866d2e775222b1c75beacd7_6897	5157d744e52385b823f606bc98f94b78_2443	d13eaf45b2b8d6097e0c841ef318f66b_4611	4c45036931de3d248c0c0d3888e4a9a1_6037	eef7a2eae111f45007d78c0d2e3505b8_267	f54cfc46afc0a3f671a24316a82bbb00_1087	5c12034f225c2b39ba05a205b811a7b0_7101	79d822373ebc2c6c64d7c8fbf96a00e9_2143	3b0d0bb337c7a534f7dd46cd6fc5cc72_1497	cb8618d6b14cd1b2eb010b85ce294af8_1527	b16afe2b60efd49273e1657ab6147ed6_9083	371e420467da0cbe9e147addc25fe4f3_5315	317cb37b3dcd6d600b4bb0a1e5cb828f_1611	4b0de2ec5cd89dddc50e2165b3a2fe12_1839	402cdf47cfec4d7f0a707867d35ba553_857	87fce02d6a82de4c68a55329d2c7ebef_7831	519c3ff50e0c1b895cbbba20ac2689d2_5047	a35c57caad2514fd6b7212b72aa696d6_1561	39f12484da880df17466b0e887763f54_4979	a51a668d4127fc1664cd4ceb432601dc_1155	ffb76aeee39a4045f73659d134126e4c_7913	d5dd5b986cb6e18c85e094d1a549b212_7345	9852759153cafb8b1c14bf07652dd291_2683	65c2458d12fc0f9c34ea395df0ecc7e6_5905	dd9c211e03c6361d3d0812c7002662e1_4505	06610d21ea78edddd027562d697a2d9e_6771	98b560a45723babd4c3c1dffa0a7c74b_7663	a76c17488e1ee622c03bf422561ecc2c_1547	f51d79669de15b34ca19f2197510b836_6061	6b86dda68cb68eea0dc9804273367258_6919	fd0da98e886433b3db464bc77ad57ede_2477	df63e81dbe030c8e91ef4b7c4e58e203_5501	d918a584bc784dd4677e6f053d050ff0_3733	2ea01914c089577690f3dfc4129c37f4_4343
rpsR	30S ribosomal protein S18	74		PROKKA_03273	36fb02208b7ae35face5678a1bd3758a_6063	15c64f9211b05d2a31e0f607ea1b6481_4847	3a3cc6ff343f4460ced911d494900283_1699	97f126d095f40da33d69d056bc6a5037_5769	93139b6db97e1a9c7f259acfe01f6f03_4103	9065a13a156c1c9c6b6c1283e1d1d5cf_2895	aa94b5edb4b42b44035d69bbc531763f_4147	fccfd9eb1a2b5a972d8ff90213d79571_8019	9f2466e0822de1ac235b37d8478a6da3_2565	56066113559428e4b750dc6c7e615d20_5525	08835923ec5dbb28f7a92e5e1bc8c40d_3589	2000c371c866d2e775222b1c75beacd7_879	5157d744e52385b823f606bc98f94b78_315	d13eaf45b2b8d6097e0c841ef318f66b_4455	4c45036931de3d248c0c0d3888e4a9a1_5879	eef7a2eae111f45007d78c0d2e3505b8_4473	f54cfc46afc0a3f671a24316a82bbb00_3503	5c12034f225c2b39ba05a205b811a7b0_4607	79d822373ebc2c6c64d7c8fbf96a00e9_1533	3b0d0bb337c7a534f7dd46cd6fc5cc72_8481	cb8618d6b14cd1b2eb010b85ce294af8_5947	b16afe2b60efd49273e1657ab6147ed6_37	371e420467da0cbe9e147addc25fe4f3_4183	317cb37b3dcd6d600b4bb0a1e5cb828f_7839	4b0de2ec5cd89dddc50e2165b3a2fe12_6789	402cdf47cfec4d7f0a707867d35ba553_7427	87fce02d6a82de4c68a55329d2c7ebef_1929	519c3ff50e0c1b895cbbba20ac2689d2_1243	a35c57caad2514fd6b7212b72aa696d6_7701	39f12484da880df17466b0e887763f54_2409	a51a668d4127fc1664cd4ceb432601dc_3665	ffb76aeee39a4045f73659d134126e4c_7749	d5dd5b986cb6e18c85e094d1a549b212_225	9852759153cafb8b1c14bf07652dd291_5521	65c2458d12fc0f9c34ea395df0ecc7e6_3253	dd9c211e03c6361d3d0812c7002662e1_4835	06610d21ea78edddd027562d697a2d9e_2573	98b560a45723babd4c3c1dffa0a7c74b_2875	a76c17488e1ee622c03bf422561ecc2c_5827	f51d79669de15b34ca19f2197510b836_6221	6b86dda68cb68eea0dc9804273367258_7417	fd0da98e886433b3db464bc77ad57ede_4021	df63e81dbe030c8e91ef4b7c4e58e203_2981	d918a584bc784dd4677e6f053d050ff0_7133	2ea01914c089577690f3dfc4129c37f4_7633
rpoZ	DNA-directed RNA polymerase subunit omega	74		PROKKA_01623	36fb02208b7ae35face5678a1bd3758a_7385	15c64f9211b05d2a31e0f607ea1b6481_2515	3a3cc6ff343f4460ced911d494900283_8501	97f126d095f40da33d69d056bc6a5037_907	93139b6db97e1a9c7f259acfe01f6f03_3961	9065a13a156c1c9c6b6c1283e1d1d5cf_4875	aa94b5edb4b42b44035d69bbc531763f_3597	fccfd9eb1a2b5a972d8ff90213d79571_6249	9f2466e0822de1ac235b37d8478a6da3_1187	56066113559428e4b750dc6c7e615d20_8185	08835923ec5dbb28f7a92e5e1bc8c40d_8013	2000c371c866d2e775222b1c75beacd7_2957	5157d744e52385b823f606bc98f94b78_3211	d13eaf45b2b8d6097e0c841ef318f66b_5946	4c45036931de3d248c0c0d3888e4a9a1_1479	eef7a2eae111f45007d78c0d2e3505b8_4793	f54cfc46afc0a3f671a24316a82bbb00_8553	5c12034f225c2b39ba05a205b811a7b0_105	79d822373ebc2c6c64d7c8fbf96a00e9_4585	3b0d0bb337c7a534f7dd46cd6fc5cc72_8037	cb8618d6b14cd1b2eb010b85ce294af8_8945	b16afe2b60efd49273e1657ab6147ed6_7741	371e420467da0cbe9e147addc25fe4f3_2413	317cb37b3dcd6d600b4bb0a1e5cb828f_2173	4b0de2ec5cd89dddc50e2165b3a2fe12_81	402cdf47cfec4d7f0a707867d35ba553_455	87fce02d6a82de4c68a55329d2c7ebef_8389	519c3ff50e0c1b895cbbba20ac2689d2_8221	a35c57caad2514fd6b7212b72aa696d6_215	39f12484da880df17466b0e887763f54_7403	a51a668d4127fc1664cd4ceb432601dc_8691	ffb76aeee39a4045f73659d134126e4c_2045	d5dd5b986cb6e18c85e094d1a549b212_1017	9852759153cafb8b1c14bf07652dd291_6103	65c2458d12fc0f9c34ea395df0ecc7e6_3521	dd9c211e03c6361d3d0812c7002662e1_689	06610d21ea78edddd027562d697a2d9e_4633	98b560a45723babd4c3c1dffa0a7c74b_2041	a76c17488e1ee622c03bf422561ecc2c_1737	f51d79669de15b34ca19f2197510b836_4799	6b86dda68cb68eea0dc9804273367258_5637	fd0da98e886433b3db464bc77ad57ede_503	df63e81dbe030c8e91ef4b7c4e58e203_181	d918a584bc784dd4677e6f053d050ff0_4251	2ea01914c089577690f3dfc4129c37f4_2739
hfq	RNA-binding protein Hfq	74		PROKKA_03605	36fb02208b7ae35face5678a1bd3758a_3367	15c64f9211b05d2a31e0f607ea1b6481_5709	3a3cc6ff343f4460ced911d494900283_1463	97f126d095f40da33d69d056bc6a5037_6893	93139b6db97e1a9c7f259acfe01f6f03_7733	9065a13a156c1c9c6b6c1283e1d1d5cf_4101	aa94b5edb4b42b44035d69bbc531763f_8387	fccfd9eb1a2b5a972d8ff90213d79571_6423	9f2466e0822de1ac235b37d8478a6da3_8965	56066113559428e4b750dc6c7e615d20_3015	08835923ec5dbb28f7a92e5e1bc8c40d_7159	2000c371c866d2e775222b1c75beacd7_5173	5157d744e52385b823f606bc98f94b78_5401	d13eaf45b2b8d6097e0c841ef318f66b_2121	4c45036931de3d248c0c0d3888e4a9a1_6775	eef7a2eae111f45007d78c0d2e3505b8_7295	f54cfc46afc0a3f671a24316a82bbb00_1751	5c12034f225c2b39ba05a205b811a7b0_5093	79d822373ebc2c6c64d7c8fbf96a00e9_3257	3b0d0bb337c7a534f7dd46cd6fc5cc72_2937	cb8618d6b14cd1b2eb010b85ce294af8_5711	b16afe2b60efd49273e1657ab6147ed6_2511	371e420467da0cbe9e147addc25fe4f3_1341	317cb37b3dcd6d600b4bb0a1e5cb828f_5739	4b0de2ec5cd89dddc50e2165b3a2fe12_6375	402cdf47cfec4d7f0a707867d35ba553_5075	87fce02d6a82de4c68a55329d2c7ebef_5971	519c3ff50e0c1b895cbbba20ac2689d2_1553	a35c57caad2514fd6b7212b72aa696d6_7269	39f12484da880df17466b0e887763f54_949	a51a668d4127fc1664cd4ceb432601dc_3367	ffb76aeee39a4045f73659d134126e4c_333	d5dd5b986cb6e18c85e094d1a549b212_2047	9852759153cafb8b1c14bf07652dd291_2089	65c2458d12fc0f9c34ea395df0ecc7e6_7701	dd9c211e03c6361d3d0812c7002662e1_8143	06610d21ea78edddd027562d697a2d9e_2303	98b560a45723babd4c3c1dffa0a7c74b_4537	a76c17488e1ee622c03bf422561ecc2c_183	f51d79669de15b34ca19f2197510b836_8547	6b86dda68cb68eea0dc9804273367258_6985	fd0da98e886433b3db464bc77ad57ede_5079	df63e81dbe030c8e91ef4b7c4e58e203_8681	d918a584bc784dd4677e6f053d050ff0_7977	2ea01914c089577690f3dfc4129c37f4_5171
acpP_1	Acyl carrier protein	74		PROKKA_04132	36fb02208b7ae35face5678a1bd3758a_2013	15c64f9211b05d2a31e0f607ea1b6481_1105	3a3cc6ff343f4460ced911d494900283_4271	97f126d095f40da33d69d056bc6a5037_2845	93139b6db97e1a9c7f259acfe01f6f03_2419	9065a13a156c1c9c6b6c1283e1d1d5cf_8341	aa94b5edb4b42b44035d69bbc531763f_135	fccfd9eb1a2b5a972d8ff90213d79571_3841	9f2466e0822de1ac235b37d8478a6da3_5157	56066113559428e4b750dc6c7e615d20_7475	08835923ec5dbb28f7a92e5e1bc8c40d_3029	2000c371c866d2e775222b1c75beacd7_1787	5157d744e52385b823f606bc98f94b78_5615	d13eaf45b2b8d6097e0c841ef318f66b_769	4c45036931de3d248c0c0d3888e4a9a1_3843	eef7a2eae111f45007d78c0d2e3505b8_2185	f54cfc46afc0a3f671a24316a82bbb00_2345	5c12034f225c2b39ba05a205b811a7b0_8623	79d822373ebc2c6c64d7c8fbf96a00e9_7065	3b0d0bb337c7a534f7dd46cd6fc5cc72_4315	cb8618d6b14cd1b2eb010b85ce294af8_6721	b16afe2b60efd49273e1657ab6147ed6_3895	371e420467da0cbe9e147addc25fe4f3_3787	317cb37b3dcd6d600b4bb0a1e5cb828f_1065	4b0de2ec5cd89dddc50e2165b3a2fe12_887	402cdf47cfec4d7f0a707867d35ba553_3071	87fce02d6a82de4c68a55329d2c7ebef_2647	519c3ff50e0c1b895cbbba20ac2689d2_2827	a35c57caad2514fd6b7212b72aa696d6_5977	39f12484da880df17466b0e887763f54_8059	a51a668d4127fc1664cd4ceb432601dc_6393	ffb76aeee39a4045f73659d134126e4c_6379	d5dd5b986cb6e18c85e094d1a549b212_1531	9852759153cafb8b1c14bf07652dd291_8159	65c2458d12fc0f9c34ea395df0ecc7e6_6819	dd9c211e03c6361d3d0812c7002662e1_7171	06610d21ea78edddd027562d697a2d9e_141	98b560a45723babd4c3c1dffa0a7c74b_5595	a76c17488e1ee622c03bf422561ecc2c_2163	f51d79669de15b34ca19f2197510b836_1139	6b86dda68cb68eea0dc9804273367258_7273	fd0da98e886433b3db464bc77ad57ede_3347	df63e81dbe030c8e91ef4b7c4e58e203_2075	d918a584bc784dd4677e6f053d050ff0_5293	2ea01914c089577690f3dfc4129c37f4_6447
prs	Ribose-phosphate pyrophosphokinase	74		PROKKA_01485	36fb02208b7ae35face5678a1bd3758a_1689	15c64f9211b05d2a31e0f607ea1b6481_1589	3a3cc6ff343f4460ced911d494900283_8349	97f126d095f40da33d69d056bc6a5037_1931	93139b6db97e1a9c7f259acfe01f6f03_853	9065a13a156c1c9c6b6c1283e1d1d5cf_1211	aa94b5edb4b42b44035d69bbc531763f_1303	fccfd9eb1a2b5a972d8ff90213d79571_1885	9f2466e0822de1ac235b37d8478a6da3_3941	56066113559428e4b750dc6c7e615d20_2647	08835923ec5dbb28f7a92e5e1bc8c40d_5787	2000c371c866d2e775222b1c75beacd7_8271	5157d744e52385b823f606bc98f94b78_835	d13eaf45b2b8d6097e0c841ef318f66b_435	4c45036931de3d248c0c0d3888e4a9a1_7209	eef7a2eae111f45007d78c0d2e3505b8_6541	f54cfc46afc0a3f671a24316a82bbb00_4759	5c12034f225c2b39ba05a205b811a7b0_311	79d822373ebc2c6c64d7c8fbf96a00e9_6321	3b0d0bb337c7a534f7dd46cd6fc5cc72_1003	cb8618d6b14cd1b2eb010b85ce294af8_6259	b16afe2b60efd49273e1657ab6147ed6_4305	371e420467da0cbe9e147addc25fe4f3_1723	317cb37b3dcd6d600b4bb0a1e5cb828f_6891	4b0de2ec5cd89dddc50e2165b3a2fe12_3265	402cdf47cfec4d7f0a707867d35ba553_3641	87fce02d6a82de4c68a55329d2c7ebef_241	519c3ff50e0c1b895cbbba20ac2689d2_3227	a35c57caad2514fd6b7212b72aa696d6_2825	39f12484da880df17466b0e887763f54_2227	a51a668d4127fc1664cd4ceb432601dc_8505	ffb76aeee39a4045f73659d134126e4c_6151	d5dd5b986cb6e18c85e094d1a549b212_525	9852759153cafb8b1c14bf07652dd291_3387	65c2458d12fc0f9c34ea395df0ecc7e6_1093	dd9c211e03c6361d3d0812c7002662e1_561	06610d21ea78edddd027562d697a2d9e_7937	98b560a45723babd4c3c1dffa0a7c74b_2659	a76c17488e1ee622c03bf422561ecc2c_839	f51d79669de15b34ca19f2197510b836_1447	6b86dda68cb68eea0dc9804273367258_8263	fd0da98e886433b3db464bc77ad57ede_1025	df63e81dbe030c8e91ef4b7c4e58e203_1151	d918a584bc784dd4677e6f053d050ff0_6335	2ea01914c089577690f3dfc4129c37f4_5687
mreD	Rod shape-determining protein MreD	74		PROKKA_01881	36fb02208b7ae35face5678a1bd3758a_7793	15c64f9211b05d2a31e0f607ea1b6481_7673	3a3cc6ff343f4460ced911d494900283_7487	97f126d095f40da33d69d056bc6a5037_6671	93139b6db97e1a9c7f259acfe01f6f03_8427	9065a13a156c1c9c6b6c1283e1d1d5cf_5339	aa94b5edb4b42b44035d69bbc531763f_4609	fccfd9eb1a2b5a972d8ff90213d79571_967	9f2466e0822de1ac235b37d8478a6da3_7647	56066113559428e4b750dc6c7e615d20_5941	08835923ec5dbb28f7a92e5e1bc8c40d_3909	2000c371c866d2e775222b1c75beacd7_4127	5157d744e52385b823f606bc98f94b78_6399	d13eaf45b2b8d6097e0c841ef318f66b_6344	4c45036931de3d248c0c0d3888e4a9a1_1083	eef7a2eae111f45007d78c0d2e3505b8_5875	f54cfc46afc0a3f671a24316a82bbb00_5523	5c12034f225c2b39ba05a205b811a7b0_4123	79d822373ebc2c6c64d7c8fbf96a00e9_5893	3b0d0bb337c7a534f7dd46cd6fc5cc72_4741	cb8618d6b14cd1b2eb010b85ce294af8_2731	b16afe2b60efd49273e1657ab6147ed6_7227	371e420467da0cbe9e147addc25fe4f3_7483	317cb37b3dcd6d600b4bb0a1e5cb828f_5489	4b0de2ec5cd89dddc50e2165b3a2fe12_4959	402cdf47cfec4d7f0a707867d35ba553_6317	87fce02d6a82de4c68a55329d2c7ebef_3801	519c3ff50e0c1b895cbbba20ac2689d2_6303	a35c57caad2514fd6b7212b72aa696d6_3757	39f12484da880df17466b0e887763f54_4039	a51a668d4127fc1664cd4ceb432601dc_1357	ffb76aeee39a4045f73659d134126e4c_8535	d5dd5b986cb6e18c85e094d1a549b212_3985	9852759153cafb8b1c14bf07652dd291_479	65c2458d12fc0f9c34ea395df0ecc7e6_8203	dd9c211e03c6361d3d0812c7002662e1_5315	06610d21ea78edddd027562d697a2d9e_4001	98b560a45723babd4c3c1dffa0a7c74b_1603	a76c17488e1ee622c03bf422561ecc2c_2789	f51d79669de15b34ca19f2197510b836_4397	6b86dda68cb68eea0dc9804273367258_8207	fd0da98e886433b3db464bc77ad57ede_1999	df63e81dbe030c8e91ef4b7c4e58e203_2805	d918a584bc784dd4677e6f053d050ff0_8007	2ea01914c089577690f3dfc4129c37f4_6703
rpmD	50S ribosomal protein L30	74		PROKKA_04317	36fb02208b7ae35face5678a1bd3758a_1785	15c64f9211b05d2a31e0f607ea1b6481_1493	3a3cc6ff343f4460ced911d494900283_8435	97f126d095f40da33d69d056bc6a5037_3925	93139b6db97e1a9c7f259acfe01f6f03_939	9065a13a156c1c9c6b6c1283e1d1d5cf_1297	aa94b5edb4b42b44035d69bbc531763f_1389	fccfd9eb1a2b5a972d8ff90213d79571_1789	9f2466e0822de1ac235b37d8478a6da3_3871	56066113559428e4b750dc6c7e615d20_2551	08835923ec5dbb28f7a92e5e1bc8c40d_5883	2000c371c866d2e775222b1c75beacd7_8185	5157d744e52385b823f606bc98f94b78_931	d13eaf45b2b8d6097e0c841ef318f66b_533	4c45036931de3d248c0c0d3888e4a9a1_7113	eef7a2eae111f45007d78c0d2e3505b8_6445	f54cfc46afc0a3f671a24316a82bbb00_4855	5c12034f225c2b39ba05a205b811a7b0_407	79d822373ebc2c6c64d7c8fbf96a00e9_6417	3b0d0bb337c7a534f7dd46cd6fc5cc72_1099	cb8618d6b14cd1b2eb010b85ce294af8_6163	b16afe2b60efd49273e1657ab6147ed6_4205	371e420467da0cbe9e147addc25fe4f3_1819	317cb37b3dcd6d600b4bb0a1e5cb828f_6795	4b0de2ec5cd89dddc50e2165b3a2fe12_3169	402cdf47cfec4d7f0a707867d35ba553_3737	87fce02d6a82de4c68a55329d2c7ebef_171	519c3ff50e0c1b895cbbba20ac2689d2_3323	a35c57caad2514fd6b7212b72aa696d6_2921	39f12484da880df17466b0e887763f54_2323	a51a668d4127fc1664cd4ceb432601dc_8409	ffb76aeee39a4045f73659d134126e4c_6055	d5dd5b986cb6e18c85e094d1a549b212_455	9852759153cafb8b1c14bf07652dd291_3483	65c2458d12fc0f9c34ea395df0ecc7e6_997	dd9c211e03c6361d3d0812c7002662e1_657	06610d21ea78edddd027562d697a2d9e_8033	98b560a45723babd4c3c1dffa0a7c74b_2755	a76c17488e1ee622c03bf422561ecc2c_935	f51d79669de15b34ca19f2197510b836_1361	6b86dda68cb68eea0dc9804273367258_5299	fd0da98e886433b3db464bc77ad57ede_929	df63e81dbe030c8e91ef4b7c4e58e203_1063	d918a584bc784dd4677e6f053d050ff0_6239	2ea01914c089577690f3dfc4129c37f4_5783
rpsO	30S ribosomal protein S15	74		PROKKA_01931	36fb02208b7ae35face5678a1bd3758a_6511	15c64f9211b05d2a31e0f607ea1b6481_8481	3a3cc6ff343f4460ced911d494900283_5797	97f126d095f40da33d69d056bc6a5037_8121	93139b6db97e1a9c7f259acfe01f6f03_2307	9065a13a156c1c9c6b6c1283e1d1d5cf_6823	aa94b5edb4b42b44035d69bbc531763f_4733	fccfd9eb1a2b5a972d8ff90213d79571_635	9f2466e0822de1ac235b37d8478a6da3_4329	56066113559428e4b750dc6c7e615d20_9065	08835923ec5dbb28f7a92e5e1bc8c40d_231	2000c371c866d2e775222b1c75beacd7_2181	5157d744e52385b823f606bc98f94b78_5269	d13eaf45b2b8d6097e0c841ef318f66b_5073	4c45036931de3d248c0c0d3888e4a9a1_3565	eef7a2eae111f45007d78c0d2e3505b8_4329	f54cfc46afc0a3f671a24316a82bbb00_2125	5c12034f225c2b39ba05a205b811a7b0_6979	79d822373ebc2c6c64d7c8fbf96a00e9_793	3b0d0bb337c7a534f7dd46cd6fc5cc72_5927	cb8618d6b14cd1b2eb010b85ce294af8_939	b16afe2b60efd49273e1657ab6147ed6_8777	371e420467da0cbe9e147addc25fe4f3_8039	317cb37b3dcd6d600b4bb0a1e5cb828f_1285	4b0de2ec5cd89dddc50e2165b3a2fe12_2145	402cdf47cfec4d7f0a707867d35ba553_5833	87fce02d6a82de4c68a55329d2c7ebef_6087	519c3ff50e0c1b895cbbba20ac2689d2_6363	a35c57caad2514fd6b7212b72aa696d6_4757	39f12484da880df17466b0e887763f54_443	a51a668d4127fc1664cd4ceb432601dc_7337	ffb76aeee39a4045f73659d134126e4c_6567	d5dd5b986cb6e18c85e094d1a549b212_6993	9852759153cafb8b1c14bf07652dd291_2421	65c2458d12fc0f9c34ea395df0ecc7e6_1593	dd9c211e03c6361d3d0812c7002662e1_3487	06610d21ea78edddd027562d697a2d9e_5145	98b560a45723babd4c3c1dffa0a7c74b_2373	a76c17488e1ee622c03bf422561ecc2c_1331	f51d79669de15b34ca19f2197510b836_5761	6b86dda68cb68eea0dc9804273367258_2245	fd0da98e886433b3db464bc77ad57ede_6137	df63e81dbe030c8e91ef4b7c4e58e203_4873	d918a584bc784dd4677e6f053d050ff0_831	2ea01914c089577690f3dfc4129c37f4_1331
rplV	50S ribosomal protein L22	74		PROKKA_04330	36fb02208b7ae35face5678a1bd3758a_1759	15c64f9211b05d2a31e0f607ea1b6481_1519	3a3cc6ff343f4460ced911d494900283_8409	97f126d095f40da33d69d056bc6a5037_3899	93139b6db97e1a9c7f259acfe01f6f03_913	9065a13a156c1c9c6b6c1283e1d1d5cf_1271	aa94b5edb4b42b44035d69bbc531763f_1363	fccfd9eb1a2b5a972d8ff90213d79571_1815	9f2466e0822de1ac235b37d8478a6da3_3897	56066113559428e4b750dc6c7e615d20_2577	08835923ec5dbb28f7a92e5e1bc8c40d_5857	2000c371c866d2e775222b1c75beacd7_8211	5157d744e52385b823f606bc98f94b78_905	d13eaf45b2b8d6097e0c841ef318f66b_507	4c45036931de3d248c0c0d3888e4a9a1_7139	eef7a2eae111f45007d78c0d2e3505b8_6471	f54cfc46afc0a3f671a24316a82bbb00_4829	5c12034f225c2b39ba05a205b811a7b0_381	79d822373ebc2c6c64d7c8fbf96a00e9_6391	3b0d0bb337c7a534f7dd46cd6fc5cc72_1073	cb8618d6b14cd1b2eb010b85ce294af8_6189	b16afe2b60efd49273e1657ab6147ed6_4231	371e420467da0cbe9e147addc25fe4f3_1793	317cb37b3dcd6d600b4bb0a1e5cb828f_6821	4b0de2ec5cd89dddc50e2165b3a2fe12_3195	402cdf47cfec4d7f0a707867d35ba553_3711	87fce02d6a82de4c68a55329d2c7ebef_197	519c3ff50e0c1b895cbbba20ac2689d2_3297	a35c57caad2514fd6b7212b72aa696d6_2895	39f12484da880df17466b0e887763f54_2297	a51a668d4127fc1664cd4ceb432601dc_8435	ffb76aeee39a4045f73659d134126e4c_6081	d5dd5b986cb6e18c85e094d1a549b212_481	9852759153cafb8b1c14bf07652dd291_3457	65c2458d12fc0f9c34ea395df0ecc7e6_1023	dd9c211e03c6361d3d0812c7002662e1_631	06610d21ea78edddd027562d697a2d9e_8007	98b560a45723babd4c3c1dffa0a7c74b_2729	a76c17488e1ee622c03bf422561ecc2c_909	f51d79669de15b34ca19f2197510b836_1387	6b86dda68cb68eea0dc9804273367258_5325	fd0da98e886433b3db464bc77ad57ede_955	df63e81dbe030c8e91ef4b7c4e58e203_1089	d918a584bc784dd4677e6f053d050ff0_6265	2ea01914c089577690f3dfc4129c37f4_5757
hslV	ATP-dependent protease subunit HslV	74		PROKKA_01899	36fb02208b7ae35face5678a1bd3758a_7829	15c64f9211b05d2a31e0f607ea1b6481_7711	3a3cc6ff343f4460ced911d494900283_7523	97f126d095f40da33d69d056bc6a5037_6635	93139b6db97e1a9c7f259acfe01f6f03_8463	9065a13a156c1c9c6b6c1283e1d1d5cf_5303	aa94b5edb4b42b44035d69bbc531763f_4647	fccfd9eb1a2b5a972d8ff90213d79571_931	9f2466e0822de1ac235b37d8478a6da3_6865	56066113559428e4b750dc6c7e615d20_5977	08835923ec5dbb28f7a92e5e1bc8c40d_3945	2000c371c866d2e775222b1c75beacd7_4163	5157d744e52385b823f606bc98f94b78_6435	d13eaf45b2b8d6097e0c841ef318f66b_6380	4c45036931de3d248c0c0d3888e4a9a1_1047	eef7a2eae111f45007d78c0d2e3505b8_5911	f54cfc46afc0a3f671a24316a82bbb00_5487	5c12034f225c2b39ba05a205b811a7b0_2107	79d822373ebc2c6c64d7c8fbf96a00e9_5353	3b0d0bb337c7a534f7dd46cd6fc5cc72_4777	cb8618d6b14cd1b2eb010b85ce294af8_2695	b16afe2b60efd49273e1657ab6147ed6_7191	371e420467da0cbe9e147addc25fe4f3_7447	317cb37b3dcd6d600b4bb0a1e5cb828f_5453	4b0de2ec5cd89dddc50e2165b3a2fe12_2535	402cdf47cfec4d7f0a707867d35ba553_6281	87fce02d6a82de4c68a55329d2c7ebef_3837	519c3ff50e0c1b895cbbba20ac2689d2_6267	a35c57caad2514fd6b7212b72aa696d6_3793	39f12484da880df17466b0e887763f54_4003	a51a668d4127fc1664cd4ceb432601dc_1393	ffb76aeee39a4045f73659d134126e4c_3653	d5dd5b986cb6e18c85e094d1a549b212_3949	9852759153cafb8b1c14bf07652dd291_515	65c2458d12fc0f9c34ea395df0ecc7e6_4441	dd9c211e03c6361d3d0812c7002662e1_5351	06610d21ea78edddd027562d697a2d9e_4037	98b560a45723babd4c3c1dffa0a7c74b_1567	a76c17488e1ee622c03bf422561ecc2c_2825	f51d79669de15b34ca19f2197510b836_4359	6b86dda68cb68eea0dc9804273367258_8169	fd0da98e886433b3db464bc77ad57ede_2035	df63e81dbe030c8e91ef4b7c4e58e203_2841	d918a584bc784dd4677e6f053d050ff0_2819	2ea01914c089577690f3dfc4129c37f4_6739
group_12841	hypothetical protein	74		PROKKA_03119	36fb02208b7ae35face5678a1bd3758a_6759	15c64f9211b05d2a31e0f607ea1b6481_7445	3a3cc6ff343f4460ced911d494900283_5253	97f126d095f40da33d69d056bc6a5037_3485	93139b6db97e1a9c7f259acfe01f6f03_4815	9065a13a156c1c9c6b6c1283e1d1d5cf_4773	aa94b5edb4b42b44035d69bbc531763f_6177	fccfd9eb1a2b5a972d8ff90213d79571_8209	9f2466e0822de1ac235b37d8478a6da3_8599	56066113559428e4b750dc6c7e615d20_2029	08835923ec5dbb28f7a92e5e1bc8c40d_1971	2000c371c866d2e775222b1c75beacd7_3719	5157d744e52385b823f606bc98f94b78_6163	d13eaf45b2b8d6097e0c841ef318f66b_5323	4c45036931de3d248c0c0d3888e4a9a1_2583	eef7a2eae111f45007d78c0d2e3505b8_8111	f54cfc46afc0a3f671a24316a82bbb00_1369	5c12034f225c2b39ba05a205b811a7b0_1403	79d822373ebc2c6c64d7c8fbf96a00e9_921	3b0d0bb337c7a534f7dd46cd6fc5cc72_2629	cb8618d6b14cd1b2eb010b85ce294af8_1669	b16afe2b60efd49273e1657ab6147ed6_8519	371e420467da0cbe9e147addc25fe4f3_559	317cb37b3dcd6d600b4bb0a1e5cb828f_4559	4b0de2ec5cd89dddc50e2165b3a2fe12_8295	402cdf47cfec4d7f0a707867d35ba553_8431	87fce02d6a82de4c68a55329d2c7ebef_4027	519c3ff50e0c1b895cbbba20ac2689d2_1095	a35c57caad2514fd6b7212b72aa696d6_6091	39f12484da880df17466b0e887763f54_3885	a51a668d4127fc1664cd4ceb432601dc_567	ffb76aeee39a4045f73659d134126e4c_2329	d5dd5b986cb6e18c85e094d1a549b212_5339	9852759153cafb8b1c14bf07652dd291_313	65c2458d12fc0f9c34ea395df0ecc7e6_7891	dd9c211e03c6361d3d0812c7002662e1_107	06610d21ea78edddd027562d697a2d9e_1815	98b560a45723babd4c3c1dffa0a7c74b_855	a76c17488e1ee622c03bf422561ecc2c_4267	f51d79669de15b34ca19f2197510b836_5507	6b86dda68cb68eea0dc9804273367258_2787	fd0da98e886433b3db464bc77ad57ede_6611	df63e81dbe030c8e91ef4b7c4e58e203_7399	d918a584bc784dd4677e6f053d050ff0_2145	2ea01914c089577690f3dfc4129c37f4_8449
group_12842	hypothetical protein	74		PROKKA_03665	36fb02208b7ae35face5678a1bd3758a_7063	15c64f9211b05d2a31e0f607ea1b6481_4021	3a3cc6ff343f4460ced911d494900283_7119	97f126d095f40da33d69d056bc6a5037_2415	93139b6db97e1a9c7f259acfe01f6f03_1583	9065a13a156c1c9c6b6c1283e1d1d5cf_6561	aa94b5edb4b42b44035d69bbc531763f_7007	fccfd9eb1a2b5a972d8ff90213d79571_7153	9f2466e0822de1ac235b37d8478a6da3_2981	56066113559428e4b750dc6c7e615d20_4149	08835923ec5dbb28f7a92e5e1bc8c40d_669	2000c371c866d2e775222b1c75beacd7_6387	5157d744e52385b823f606bc98f94b78_5291	d13eaf45b2b8d6097e0c841ef318f66b_5625	4c45036931de3d248c0c0d3888e4a9a1_7933	eef7a2eae111f45007d78c0d2e3505b8_1141	f54cfc46afc0a3f671a24316a82bbb00_8705	5c12034f225c2b39ba05a205b811a7b0_3601	79d822373ebc2c6c64d7c8fbf96a00e9_1905	3b0d0bb337c7a534f7dd46cd6fc5cc72_2329	cb8618d6b14cd1b2eb010b85ce294af8_2199	b16afe2b60efd49273e1657ab6147ed6_8215	371e420467da0cbe9e147addc25fe4f3_259	317cb37b3dcd6d600b4bb0a1e5cb828f_4261	4b0de2ec5cd89dddc50e2165b3a2fe12_5367	402cdf47cfec4d7f0a707867d35ba553_4137	87fce02d6a82de4c68a55329d2c7ebef_7367	519c3ff50e0c1b895cbbba20ac2689d2_6151	a35c57caad2514fd6b7212b72aa696d6_3441	39f12484da880df17466b0e887763f54_2999	a51a668d4127fc1664cd4ceb432601dc_195	ffb76aeee39a4045f73659d134126e4c_2621	d5dd5b986cb6e18c85e094d1a549b212_6759	9852759153cafb8b1c14bf07652dd291_6083	65c2458d12fc0f9c34ea395df0ecc7e6_6223	dd9c211e03c6361d3d0812c7002662e1_1695	06610d21ea78edddd027562d697a2d9e_1529	98b560a45723babd4c3c1dffa0a7c74b_67	a76c17488e1ee622c03bf422561ecc2c_8111	f51d79669de15b34ca19f2197510b836_5213	6b86dda68cb68eea0dc9804273367258_1953	fd0da98e886433b3db464bc77ad57ede_6649	df63e81dbe030c8e91ef4b7c4e58e203_8091	d918a584bc784dd4677e6f053d050ff0_2609	2ea01914c089577690f3dfc4129c37f4_5101
lptB	Lipopolysaccharide export system ATP-binding protein LptB	74		PROKKA_04050	36fb02208b7ae35face5678a1bd3758a_2175	15c64f9211b05d2a31e0f607ea1b6481_2933	3a3cc6ff343f4460ced911d494900283_1527	97f126d095f40da33d69d056bc6a5037_2685	93139b6db97e1a9c7f259acfe01f6f03_2185	9065a13a156c1c9c6b6c1283e1d1d5cf_7405	aa94b5edb4b42b44035d69bbc531763f_8051	fccfd9eb1a2b5a972d8ff90213d79571_1421	9f2466e0822de1ac235b37d8478a6da3_5321	56066113559428e4b750dc6c7e615d20_7639	08835923ec5dbb28f7a92e5e1bc8c40d_3193	2000c371c866d2e775222b1c75beacd7_7489	5157d744e52385b823f606bc98f94b78_5797	d13eaf45b2b8d6097e0c841ef318f66b_941	4c45036931de3d248c0c0d3888e4a9a1_4013	eef7a2eae111f45007d78c0d2e3505b8_2021	f54cfc46afc0a3f671a24316a82bbb00_2181	5c12034f225c2b39ba05a205b811a7b0_8787	79d822373ebc2c6c64d7c8fbf96a00e9_7229	3b0d0bb337c7a534f7dd46cd6fc5cc72_8009	cb8618d6b14cd1b2eb010b85ce294af8_8375	b16afe2b60efd49273e1657ab6147ed6_3705	371e420467da0cbe9e147addc25fe4f3_3951	317cb37b3dcd6d600b4bb0a1e5cb828f_901	4b0de2ec5cd89dddc50e2165b3a2fe12_723	402cdf47cfec4d7f0a707867d35ba553_3235	87fce02d6a82de4c68a55329d2c7ebef_2811	519c3ff50e0c1b895cbbba20ac2689d2_7999	a35c57caad2514fd6b7212b72aa696d6_5813	39f12484da880df17466b0e887763f54_8223	a51a668d4127fc1664cd4ceb432601dc_1505	ffb76aeee39a4045f73659d134126e4c_8851	d5dd5b986cb6e18c85e094d1a549b212_8537	9852759153cafb8b1c14bf07652dd291_6835	65c2458d12fc0f9c34ea395df0ecc7e6_7565	dd9c211e03c6361d3d0812c7002662e1_8407	06610d21ea78edddd027562d697a2d9e_2833	98b560a45723babd4c3c1dffa0a7c74b_7585	a76c17488e1ee622c03bf422561ecc2c_223	f51d79669de15b34ca19f2197510b836_971	6b86dda68cb68eea0dc9804273367258_7095	fd0da98e886433b3db464bc77ad57ede_3511	df63e81dbe030c8e91ef4b7c4e58e203_5095	d918a584bc784dd4677e6f053d050ff0_2311	2ea01914c089577690f3dfc4129c37f4_1415
czcR	Transcriptional activator protein CzcR	74		PROKKA_01694	36fb02208b7ae35face5678a1bd3758a_6865	15c64f9211b05d2a31e0f607ea1b6481_4225	3a3cc6ff343f4460ced911d494900283_8739	97f126d095f40da33d69d056bc6a5037_331	93139b6db97e1a9c7f259acfe01f6f03_7605	9065a13a156c1c9c6b6c1283e1d1d5cf_7823	aa94b5edb4b42b44035d69bbc531763f_3069	fccfd9eb1a2b5a972d8ff90213d79571_3031	9f2466e0822de1ac235b37d8478a6da3_8619	56066113559428e4b750dc6c7e615d20_1927	08835923ec5dbb28f7a92e5e1bc8c40d_865	2000c371c866d2e775222b1c75beacd7_2711	5157d744e52385b823f606bc98f94b78_6061	d13eaf45b2b8d6097e0c841ef318f66b_5427	4c45036931de3d248c0c0d3888e4a9a1_7739	eef7a2eae111f45007d78c0d2e3505b8_1337	f54cfc46afc0a3f671a24316a82bbb00_8059	5c12034f225c2b39ba05a205b811a7b0_3797	79d822373ebc2c6c64d7c8fbf96a00e9_6189	3b0d0bb337c7a534f7dd46cd6fc5cc72_2527	cb8618d6b14cd1b2eb010b85ce294af8_4675	b16afe2b60efd49273e1657ab6147ed6_8413	371e420467da0cbe9e147addc25fe4f3_457	317cb37b3dcd6d600b4bb0a1e5cb828f_4457	4b0de2ec5cd89dddc50e2165b3a2fe12_5563	402cdf47cfec4d7f0a707867d35ba553_4335	87fce02d6a82de4c68a55329d2c7ebef_7171	519c3ff50e0c1b895cbbba20ac2689d2_1511	a35c57caad2514fd6b7212b72aa696d6_6585	39f12484da880df17466b0e887763f54_7957	a51a668d4127fc1664cd4ceb432601dc_7137	ffb76aeee39a4045f73659d134126e4c_2431	d5dd5b986cb6e18c85e094d1a549b212_5419	9852759153cafb8b1c14bf07652dd291_1809	65c2458d12fc0f9c34ea395df0ecc7e6_7993	dd9c211e03c6361d3d0812c7002662e1_7429	06610d21ea78edddd027562d697a2d9e_2105	98b560a45723babd4c3c1dffa0a7c74b_7857	a76c17488e1ee622c03bf422561ecc2c_4369	f51d79669de15b34ca19f2197510b836_5405	6b86dda68cb68eea0dc9804273367258_2007	fd0da98e886433b3db464bc77ad57ede_6509	df63e81dbe030c8e91ef4b7c4e58e203_2287	d918a584bc784dd4677e6f053d050ff0_2013	2ea01914c089577690f3dfc4129c37f4_4907
group_12845	hypothetical protein	74		PROKKA_04305	36fb02208b7ae35face5678a1bd3758a_7935	15c64f9211b05d2a31e0f607ea1b6481_4525	3a3cc6ff343f4460ced911d494900283_7629	97f126d095f40da33d69d056bc6a5037_1345	93139b6db97e1a9c7f259acfe01f6f03_4905	9065a13a156c1c9c6b6c1283e1d1d5cf_6983	aa94b5edb4b42b44035d69bbc531763f_7225	fccfd9eb1a2b5a972d8ff90213d79571_7199	9f2466e0822de1ac235b37d8478a6da3_8367	56066113559428e4b750dc6c7e615d20_6083	08835923ec5dbb28f7a92e5e1bc8c40d_7497	2000c371c866d2e775222b1c75beacd7_4269	5157d744e52385b823f606bc98f94b78_6543	d13eaf45b2b8d6097e0c841ef318f66b_6488	4c45036931de3d248c0c0d3888e4a9a1_941	eef7a2eae111f45007d78c0d2e3505b8_6017	f54cfc46afc0a3f671a24316a82bbb00_1901	5c12034f225c2b39ba05a205b811a7b0_7541	79d822373ebc2c6c64d7c8fbf96a00e9_8329	3b0d0bb337c7a534f7dd46cd6fc5cc72_4883	cb8618d6b14cd1b2eb010b85ce294af8_2589	b16afe2b60efd49273e1657ab6147ed6_7083	371e420467da0cbe9e147addc25fe4f3_7341	317cb37b3dcd6d600b4bb0a1e5cb828f_5347	4b0de2ec5cd89dddc50e2165b3a2fe12_2641	402cdf47cfec4d7f0a707867d35ba553_6177	87fce02d6a82de4c68a55329d2c7ebef_3941	519c3ff50e0c1b895cbbba20ac2689d2_6163	a35c57caad2514fd6b7212b72aa696d6_3897	39f12484da880df17466b0e887763f54_3899	a51a668d4127fc1664cd4ceb432601dc_1499	ffb76aeee39a4045f73659d134126e4c_4899	d5dd5b986cb6e18c85e094d1a549b212_3843	9852759153cafb8b1c14bf07652dd291_621	65c2458d12fc0f9c34ea395df0ecc7e6_4547	dd9c211e03c6361d3d0812c7002662e1_5457	06610d21ea78edddd027562d697a2d9e_4143	98b560a45723babd4c3c1dffa0a7c74b_1461	a76c17488e1ee622c03bf422561ecc2c_2931	f51d79669de15b34ca19f2197510b836_4251	6b86dda68cb68eea0dc9804273367258_2671	fd0da98e886433b3db464bc77ad57ede_513	df63e81dbe030c8e91ef4b7c4e58e203_8421	d918a584bc784dd4677e6f053d050ff0_7555	2ea01914c089577690f3dfc4129c37f4_5599
group_12846	hypothetical protein	74		PROKKA_01710	36fb02208b7ae35face5678a1bd3758a_6833	15c64f9211b05d2a31e0f607ea1b6481_4257	3a3cc6ff343f4460ced911d494900283_5015	97f126d095f40da33d69d056bc6a5037_8397	93139b6db97e1a9c7f259acfe01f6f03_4745	9065a13a156c1c9c6b6c1283e1d1d5cf_4843	aa94b5edb4b42b44035d69bbc531763f_6247	fccfd9eb1a2b5a972d8ff90213d79571_8139	9f2466e0822de1ac235b37d8478a6da3_5755	56066113559428e4b750dc6c7e615d20_1959	08835923ec5dbb28f7a92e5e1bc8c40d_2041	2000c371c866d2e775222b1c75beacd7_3789	5157d744e52385b823f606bc98f94b78_6093	d13eaf45b2b8d6097e0c841ef318f66b_5395	4c45036931de3d248c0c0d3888e4a9a1_7707	eef7a2eae111f45007d78c0d2e3505b8_8041	f54cfc46afc0a3f671a24316a82bbb00_6507	5c12034f225c2b39ba05a205b811a7b0_3829	79d822373ebc2c6c64d7c8fbf96a00e9_6157	3b0d0bb337c7a534f7dd46cd6fc5cc72_2559	cb8618d6b14cd1b2eb010b85ce294af8_4707	b16afe2b60efd49273e1657ab6147ed6_8449	371e420467da0cbe9e147addc25fe4f3_489	317cb37b3dcd6d600b4bb0a1e5cb828f_4489	4b0de2ec5cd89dddc50e2165b3a2fe12_8225	402cdf47cfec4d7f0a707867d35ba553_4367	87fce02d6a82de4c68a55329d2c7ebef_3957	519c3ff50e0c1b895cbbba20ac2689d2_1165	a35c57caad2514fd6b7212b72aa696d6_1847	39f12484da880df17466b0e887763f54_8449	a51a668d4127fc1664cd4ceb432601dc_7505	ffb76aeee39a4045f73659d134126e4c_2399	d5dd5b986cb6e18c85e094d1a549b212_5387	9852759153cafb8b1c14bf07652dd291_1777	65c2458d12fc0f9c34ea395df0ecc7e6_7961	dd9c211e03c6361d3d0812c7002662e1_7397	06610d21ea78edddd027562d697a2d9e_2073	98b560a45723babd4c3c1dffa0a7c74b_785	a76c17488e1ee622c03bf422561ecc2c_4337	f51d79669de15b34ca19f2197510b836_5437	6b86dda68cb68eea0dc9804273367258_8335	fd0da98e886433b3db464bc77ad57ede_6541	df63e81dbe030c8e91ef4b7c4e58e203_2255	d918a584bc784dd4677e6f053d050ff0_7435	2ea01914c089577690f3dfc4129c37f4_4875
group_12849	hypothetical protein	74		PROKKA_04241	36fb02208b7ae35face5678a1bd3758a_1829	15c64f9211b05d2a31e0f607ea1b6481_1449	3a3cc6ff343f4460ced911d494900283_6089	97f126d095f40da33d69d056bc6a5037_95	93139b6db97e1a9c7f259acfe01f6f03_1713	9065a13a156c1c9c6b6c1283e1d1d5cf_2135	aa94b5edb4b42b44035d69bbc531763f_8025	fccfd9eb1a2b5a972d8ff90213d79571_6041	9f2466e0822de1ac235b37d8478a6da3_2219	56066113559428e4b750dc6c7e615d20_8953	08835923ec5dbb28f7a92e5e1bc8c40d_5927	2000c371c866d2e775222b1c75beacd7_7527	5157d744e52385b823f606bc98f94b78_975	d13eaf45b2b8d6097e0c841ef318f66b_577	4c45036931de3d248c0c0d3888e4a9a1_7069	eef7a2eae111f45007d78c0d2e3505b8_1123	f54cfc46afc0a3f671a24316a82bbb00_4899	5c12034f225c2b39ba05a205b811a7b0_451	79d822373ebc2c6c64d7c8fbf96a00e9_6461	3b0d0bb337c7a534f7dd46cd6fc5cc72_1891	cb8618d6b14cd1b2eb010b85ce294af8_8785	b16afe2b60efd49273e1657ab6147ed6_4159	371e420467da0cbe9e147addc25fe4f3_8155	317cb37b3dcd6d600b4bb0a1e5cb828f_2049	4b0de2ec5cd89dddc50e2165b3a2fe12_3125	402cdf47cfec4d7f0a707867d35ba553_7617	87fce02d6a82de4c68a55329d2c7ebef_4097	519c3ff50e0c1b895cbbba20ac2689d2_7809	a35c57caad2514fd6b7212b72aa696d6_7881	39f12484da880df17466b0e887763f54_7927	a51a668d4127fc1664cd4ceb432601dc_6801	ffb76aeee39a4045f73659d134126e4c_6025	d5dd5b986cb6e18c85e094d1a549b212_3463	9852759153cafb8b1c14bf07652dd291_4103	65c2458d12fc0f9c34ea395df0ecc7e6_3667	dd9c211e03c6361d3d0812c7002662e1_6711	06610d21ea78edddd027562d697a2d9e_8297	98b560a45723babd4c3c1dffa0a7c74b_7957	a76c17488e1ee622c03bf422561ecc2c_97	f51d79669de15b34ca19f2197510b836_1317	6b86dda68cb68eea0dc9804273367258_6457	fd0da98e886433b3db464bc77ad57ede_205	df63e81dbe030c8e91ef4b7c4e58e203_253	d918a584bc784dd4677e6f053d050ff0_6739	2ea01914c089577690f3dfc4129c37f4_1687
dacA	D-alanyl-D-alanine carboxypeptidase DacA	74		PROKKA_01999	36fb02208b7ae35face5678a1bd3758a_8141	15c64f9211b05d2a31e0f607ea1b6481_4321	3a3cc6ff343f4460ced911d494900283_7439	97f126d095f40da33d69d056bc6a5037_8053	93139b6db97e1a9c7f259acfe01f6f03_4529	9065a13a156c1c9c6b6c1283e1d1d5cf_7193	aa94b5edb4b42b44035d69bbc531763f_5331	fccfd9eb1a2b5a972d8ff90213d79571_2191	9f2466e0822de1ac235b37d8478a6da3_3731	56066113559428e4b750dc6c7e615d20_3387	08835923ec5dbb28f7a92e5e1bc8c40d_7273	2000c371c866d2e775222b1c75beacd7_5651	5157d744e52385b823f606bc98f94b78_7881	d13eaf45b2b8d6097e0c841ef318f66b_6692	4c45036931de3d248c0c0d3888e4a9a1_745	eef7a2eae111f45007d78c0d2e3505b8_6301	f54cfc46afc0a3f671a24316a82bbb00_4287	5c12034f225c2b39ba05a205b811a7b0_2829	79d822373ebc2c6c64d7c8fbf96a00e9_4931	3b0d0bb337c7a534f7dd46cd6fc5cc72_5111	cb8618d6b14cd1b2eb010b85ce294af8_8235	b16afe2b60efd49273e1657ab6147ed6_6883	371e420467da0cbe9e147addc25fe4f3_2761	317cb37b3dcd6d600b4bb0a1e5cb828f_7495	4b0de2ec5cd89dddc50e2165b3a2fe12_2883	402cdf47cfec4d7f0a707867d35ba553_3323	87fce02d6a82de4c68a55329d2c7ebef_5177	519c3ff50e0c1b895cbbba20ac2689d2_3775	a35c57caad2514fd6b7212b72aa696d6_4467	39f12484da880df17466b0e887763f54_6471	a51a668d4127fc1664cd4ceb432601dc_1781	ffb76aeee39a4045f73659d134126e4c_4633	d5dd5b986cb6e18c85e094d1a549b212_3645	9852759153cafb8b1c14bf07652dd291_821	65c2458d12fc0f9c34ea395df0ecc7e6_4747	dd9c211e03c6361d3d0812c7002662e1_5655	06610d21ea78edddd027562d697a2d9e_6343	98b560a45723babd4c3c1dffa0a7c74b_171	a76c17488e1ee622c03bf422561ecc2c_1835	f51d79669de15b34ca19f2197510b836_4009	6b86dda68cb68eea0dc9804273367258_6415	fd0da98e886433b3db464bc77ad57ede_4811	df63e81dbe030c8e91ef4b7c4e58e203_2477	d918a584bc784dd4677e6f053d050ff0_3539	2ea01914c089577690f3dfc4129c37f4_6351
rpsT	30S ribosomal protein S20	74		PROKKA_02979	36fb02208b7ae35face5678a1bd3758a_2595	15c64f9211b05d2a31e0f607ea1b6481_2615	3a3cc6ff343f4460ced911d494900283_5947	97f126d095f40da33d69d056bc6a5037_6941	93139b6db97e1a9c7f259acfe01f6f03_5717	9065a13a156c1c9c6b6c1283e1d1d5cf_6391	aa94b5edb4b42b44035d69bbc531763f_717	fccfd9eb1a2b5a972d8ff90213d79571_7895	9f2466e0822de1ac235b37d8478a6da3_8171	56066113559428e4b750dc6c7e615d20_6807	08835923ec5dbb28f7a92e5e1bc8c40d_1889	2000c371c866d2e775222b1c75beacd7_6523	5157d744e52385b823f606bc98f94b78_4077	d13eaf45b2b8d6097e0c841ef318f66b_1259	4c45036931de3d248c0c0d3888e4a9a1_4335	eef7a2eae111f45007d78c0d2e3505b8_1627	f54cfc46afc0a3f671a24316a82bbb00_2761	5c12034f225c2b39ba05a205b811a7b0_183	79d822373ebc2c6c64d7c8fbf96a00e9_5923	3b0d0bb337c7a534f7dd46cd6fc5cc72_365	cb8618d6b14cd1b2eb010b85ce294af8_3539	b16afe2b60efd49273e1657ab6147ed6_3375	371e420467da0cbe9e147addc25fe4f3_2121	317cb37b3dcd6d600b4bb0a1e5cb828f_3451	4b0de2ec5cd89dddc50e2165b3a2fe12_5901	402cdf47cfec4d7f0a707867d35ba553_4003	87fce02d6a82de4c68a55329d2c7ebef_4813	519c3ff50e0c1b895cbbba20ac2689d2_4363	a35c57caad2514fd6b7212b72aa696d6_613	39f12484da880df17466b0e887763f54_3647	a51a668d4127fc1664cd4ceb432601dc_5443	ffb76aeee39a4045f73659d134126e4c_8101	d5dd5b986cb6e18c85e094d1a549b212_6647	9852759153cafb8b1c14bf07652dd291_3233	65c2458d12fc0f9c34ea395df0ecc7e6_7105	dd9c211e03c6361d3d0812c7002662e1_6969	06610d21ea78edddd027562d697a2d9e_1307	98b560a45723babd4c3c1dffa0a7c74b_2947	a76c17488e1ee622c03bf422561ecc2c_7853	f51d79669de15b34ca19f2197510b836_627	6b86dda68cb68eea0dc9804273367258_2933	fd0da98e886433b3db464bc77ad57ede_8871	df63e81dbe030c8e91ef4b7c4e58e203_635	d918a584bc784dd4677e6f053d050ff0_221	2ea01914c089577690f3dfc4129c37f4_43
atpE	ATP synthase subunit c	74		PROKKA_04292	36fb02208b7ae35face5678a1bd3758a_7909	15c64f9211b05d2a31e0f607ea1b6481_8193	3a3cc6ff343f4460ced911d494900283_7603	97f126d095f40da33d69d056bc6a5037_1319	93139b6db97e1a9c7f259acfe01f6f03_4879	9065a13a156c1c9c6b6c1283e1d1d5cf_6957	aa94b5edb4b42b44035d69bbc531763f_7199	fccfd9eb1a2b5a972d8ff90213d79571_7225	9f2466e0822de1ac235b37d8478a6da3_8341	56066113559428e4b750dc6c7e615d20_6057	08835923ec5dbb28f7a92e5e1bc8c40d_7523	2000c371c866d2e775222b1c75beacd7_4243	5157d744e52385b823f606bc98f94b78_6517	d13eaf45b2b8d6097e0c841ef318f66b_6462	4c45036931de3d248c0c0d3888e4a9a1_967	eef7a2eae111f45007d78c0d2e3505b8_5991	f54cfc46afc0a3f671a24316a82bbb00_1927	5c12034f225c2b39ba05a205b811a7b0_7515	79d822373ebc2c6c64d7c8fbf96a00e9_8355	3b0d0bb337c7a534f7dd46cd6fc5cc72_4857	cb8618d6b14cd1b2eb010b85ce294af8_2615	b16afe2b60efd49273e1657ab6147ed6_7111	371e420467da0cbe9e147addc25fe4f3_7367	317cb37b3dcd6d600b4bb0a1e5cb828f_5373	4b0de2ec5cd89dddc50e2165b3a2fe12_2615	402cdf47cfec4d7f0a707867d35ba553_6203	87fce02d6a82de4c68a55329d2c7ebef_3915	519c3ff50e0c1b895cbbba20ac2689d2_6189	a35c57caad2514fd6b7212b72aa696d6_3871	39f12484da880df17466b0e887763f54_3925	a51a668d4127fc1664cd4ceb432601dc_1473	ffb76aeee39a4045f73659d134126e4c_4925	d5dd5b986cb6e18c85e094d1a549b212_3869	9852759153cafb8b1c14bf07652dd291_595	65c2458d12fc0f9c34ea395df0ecc7e6_4521	dd9c211e03c6361d3d0812c7002662e1_5431	06610d21ea78edddd027562d697a2d9e_4117	98b560a45723babd4c3c1dffa0a7c74b_1487	a76c17488e1ee622c03bf422561ecc2c_2905	f51d79669de15b34ca19f2197510b836_4279	6b86dda68cb68eea0dc9804273367258_2697	fd0da98e886433b3db464bc77ad57ede_539	df63e81dbe030c8e91ef4b7c4e58e203_8449	d918a584bc784dd4677e6f053d050ff0_7581	2ea01914c089577690f3dfc4129c37f4_5625
frmR	Transcriptional repressor FrmR	74		PROKKA_04371	36fb02208b7ae35face5678a1bd3758a_7651	15c64f9211b05d2a31e0f607ea1b6481_2251	3a3cc6ff343f4460ced911d494900283_533	97f126d095f40da33d69d056bc6a5037_797	93139b6db97e1a9c7f259acfe01f6f03_1035	9065a13a156c1c9c6b6c1283e1d1d5cf_867	aa94b5edb4b42b44035d69bbc531763f_1205	fccfd9eb1a2b5a972d8ff90213d79571_8717	9f2466e0822de1ac235b37d8478a6da3_1083	56066113559428e4b750dc6c7e615d20_5809	08835923ec5dbb28f7a92e5e1bc8c40d_3777	2000c371c866d2e775222b1c75beacd7_3993	5157d744e52385b823f606bc98f94b78_6267	d13eaf45b2b8d6097e0c841ef318f66b_6214	4c45036931de3d248c0c0d3888e4a9a1_1217	eef7a2eae111f45007d78c0d2e3505b8_8215	f54cfc46afc0a3f671a24316a82bbb00_1481	5c12034f225c2b39ba05a205b811a7b0_3991	79d822373ebc2c6c64d7c8fbf96a00e9_2481	3b0d0bb337c7a534f7dd46cd6fc5cc72_3497	cb8618d6b14cd1b2eb010b85ce294af8_173	b16afe2b60efd49273e1657ab6147ed6_7367	371e420467da0cbe9e147addc25fe4f3_4409	317cb37b3dcd6d600b4bb0a1e5cb828f_7165	4b0de2ec5cd89dddc50e2165b3a2fe12_4829	402cdf47cfec4d7f0a707867d35ba553_489	87fce02d6a82de4c68a55329d2c7ebef_3671	519c3ff50e0c1b895cbbba20ac2689d2_4049	a35c57caad2514fd6b7212b72aa696d6_5733	39f12484da880df17466b0e887763f54_813	a51a668d4127fc1664cd4ceb432601dc_2195	ffb76aeee39a4045f73659d134126e4c_7659	d5dd5b986cb6e18c85e094d1a549b212_5147	9852759153cafb8b1c14bf07652dd291_2585	65c2458d12fc0f9c34ea395df0ecc7e6_3843	dd9c211e03c6361d3d0812c7002662e1_6557	06610d21ea78edddd027562d697a2d9e_3215	98b560a45723babd4c3c1dffa0a7c74b_1739	a76c17488e1ee622c03bf422561ecc2c_993	f51d79669de15b34ca19f2197510b836_4527	6b86dda68cb68eea0dc9804273367258_1601	fd0da98e886433b3db464bc77ad57ede_7235	df63e81dbe030c8e91ef4b7c4e58e203_5121	d918a584bc784dd4677e6f053d050ff0_1853	2ea01914c089577690f3dfc4129c37f4_1993
sdhB	Succinate dehydrogenase iron-sulfur subunit	74		PROKKA_02217	36fb02208b7ae35face5678a1bd3758a_3497	15c64f9211b05d2a31e0f607ea1b6481_5837	3a3cc6ff343f4460ced911d494900283_3199	97f126d095f40da33d69d056bc6a5037_8425	93139b6db97e1a9c7f259acfe01f6f03_5647	9065a13a156c1c9c6b6c1283e1d1d5cf_3795	aa94b5edb4b42b44035d69bbc531763f_1973	fccfd9eb1a2b5a972d8ff90213d79571_4663	9f2466e0822de1ac235b37d8478a6da3_6421	56066113559428e4b750dc6c7e615d20_2885	08835923ec5dbb28f7a92e5e1bc8c40d_643	2000c371c866d2e775222b1c75beacd7_5305	5157d744e52385b823f606bc98f94b78_3673	d13eaf45b2b8d6097e0c841ef318f66b_2259	4c45036931de3d248c0c0d3888e4a9a1_2397	eef7a2eae111f45007d78c0d2e3505b8_7039	f54cfc46afc0a3f671a24316a82bbb00_1211	5c12034f225c2b39ba05a205b811a7b0_2259	79d822373ebc2c6c64d7c8fbf96a00e9_6129	3b0d0bb337c7a534f7dd46cd6fc5cc72_5635	cb8618d6b14cd1b2eb010b85ce294af8_627	b16afe2b60efd49273e1657ab6147ed6_2375	371e420467da0cbe9e147addc25fe4f3_3027	317cb37b3dcd6d600b4bb0a1e5cb828f_5869	4b0de2ec5cd89dddc50e2165b3a2fe12_7243	402cdf47cfec4d7f0a707867d35ba553_7895	87fce02d6a82de4c68a55329d2c7ebef_7039	519c3ff50e0c1b895cbbba20ac2689d2_6869	a35c57caad2514fd6b7212b72aa696d6_6549	39f12484da880df17466b0e887763f54_1081	a51a668d4127fc1664cd4ceb432601dc_3021	ffb76aeee39a4045f73659d134126e4c_5945	d5dd5b986cb6e18c85e094d1a549b212_5823	9852759153cafb8b1c14bf07652dd291_1957	65c2458d12fc0f9c34ea395df0ecc7e6_959	dd9c211e03c6361d3d0812c7002662e1_2087	06610d21ea78edddd027562d697a2d9e_2983	98b560a45723babd4c3c1dffa0a7c74b_4405	a76c17488e1ee622c03bf422561ecc2c_685	f51d79669de15b34ca19f2197510b836_8415	6b86dda68cb68eea0dc9804273367258_3277	fd0da98e886433b3db464bc77ad57ede_4949	df63e81dbe030c8e91ef4b7c4e58e203_4733	d918a584bc784dd4677e6f053d050ff0_647	2ea01914c089577690f3dfc4129c37f4_5893
panD	Aspartate 1-decarboxylase	74		PROKKA_02235	36fb02208b7ae35face5678a1bd3758a_3461	15c64f9211b05d2a31e0f607ea1b6481_5801	3a3cc6ff343f4460ced911d494900283_3163	97f126d095f40da33d69d056bc6a5037_8459	93139b6db97e1a9c7f259acfe01f6f03_5611	9065a13a156c1c9c6b6c1283e1d1d5cf_3759	aa94b5edb4b42b44035d69bbc531763f_1937	fccfd9eb1a2b5a972d8ff90213d79571_4697	9f2466e0822de1ac235b37d8478a6da3_6455	56066113559428e4b750dc6c7e615d20_2919	08835923ec5dbb28f7a92e5e1bc8c40d_607	2000c371c866d2e775222b1c75beacd7_5269	5157d744e52385b823f606bc98f94b78_3709	d13eaf45b2b8d6097e0c841ef318f66b_2225	4c45036931de3d248c0c0d3888e4a9a1_2363	eef7a2eae111f45007d78c0d2e3505b8_7075	f54cfc46afc0a3f671a24316a82bbb00_1175	5c12034f225c2b39ba05a205b811a7b0_2295	79d822373ebc2c6c64d7c8fbf96a00e9_6093	3b0d0bb337c7a534f7dd46cd6fc5cc72_5669	cb8618d6b14cd1b2eb010b85ce294af8_591	b16afe2b60efd49273e1657ab6147ed6_2411	371e420467da0cbe9e147addc25fe4f3_2991	317cb37b3dcd6d600b4bb0a1e5cb828f_5835	4b0de2ec5cd89dddc50e2165b3a2fe12_7207	402cdf47cfec4d7f0a707867d35ba553_7929	87fce02d6a82de4c68a55329d2c7ebef_7003	519c3ff50e0c1b895cbbba20ac2689d2_6903	a35c57caad2514fd6b7212b72aa696d6_6515	39f12484da880df17466b0e887763f54_1045	a51a668d4127fc1664cd4ceb432601dc_3057	ffb76aeee39a4045f73659d134126e4c_5979	d5dd5b986cb6e18c85e094d1a549b212_5857	9852759153cafb8b1c14bf07652dd291_1993	65c2458d12fc0f9c34ea395df0ecc7e6_923	dd9c211e03c6361d3d0812c7002662e1_2051	06610d21ea78edddd027562d697a2d9e_2947	98b560a45723babd4c3c1dffa0a7c74b_4441	a76c17488e1ee622c03bf422561ecc2c_651	f51d79669de15b34ca19f2197510b836_8451	6b86dda68cb68eea0dc9804273367258_3313	fd0da98e886433b3db464bc77ad57ede_4983	df63e81dbe030c8e91ef4b7c4e58e203_4769	d918a584bc784dd4677e6f053d050ff0_683	2ea01914c089577690f3dfc4129c37f4_5857
rpmG	50S ribosomal protein L33	74		PROKKA_00430	36fb02208b7ae35face5678a1bd3758a_8797	15c64f9211b05d2a31e0f607ea1b6481_3835	3a3cc6ff343f4460ced911d494900283_4083	97f126d095f40da33d69d056bc6a5037_1149	93139b6db97e1a9c7f259acfe01f6f03_3189	9065a13a156c1c9c6b6c1283e1d1d5cf_5829	aa94b5edb4b42b44035d69bbc531763f_935	fccfd9eb1a2b5a972d8ff90213d79571_3637	9f2466e0822de1ac235b37d8478a6da3_5605	56066113559428e4b750dc6c7e615d20_2209	08835923ec5dbb28f7a92e5e1bc8c40d_1379	2000c371c866d2e775222b1c75beacd7_4435	5157d744e52385b823f606bc98f94b78_7327	d13eaf45b2b8d6097e0c841ef318f66b_7354	4c45036931de3d248c0c0d3888e4a9a1_93	eef7a2eae111f45007d78c0d2e3505b8_4065	f54cfc46afc0a3f671a24316a82bbb00_4999	5c12034f225c2b39ba05a205b811a7b0_5463	79d822373ebc2c6c64d7c8fbf96a00e9_5695	3b0d0bb337c7a534f7dd46cd6fc5cc72_4001	cb8618d6b14cd1b2eb010b85ce294af8_3221	b16afe2b60efd49273e1657ab6147ed6_6163	371e420467da0cbe9e147addc25fe4f3_3343	317cb37b3dcd6d600b4bb0a1e5cb828f_6497	4b0de2ec5cd89dddc50e2165b3a2fe12_4579	402cdf47cfec4d7f0a707867d35ba553_6563	87fce02d6a82de4c68a55329d2c7ebef_4427	519c3ff50e0c1b895cbbba20ac2689d2_2209	a35c57caad2514fd6b7212b72aa696d6_789	39f12484da880df17466b0e887763f54_6089	a51a668d4127fc1664cd4ceb432601dc_5019	ffb76aeee39a4045f73659d134126e4c_5191	d5dd5b986cb6e18c85e094d1a549b212_2299	9852759153cafb8b1c14bf07652dd291_7115	65c2458d12fc0f9c34ea395df0ecc7e6_8641	dd9c211e03c6361d3d0812c7002662e1_5167	06610d21ea78edddd027562d697a2d9e_4385	98b560a45723babd4c3c1dffa0a7c74b_3937	a76c17488e1ee622c03bf422561ecc2c_3961	f51d79669de15b34ca19f2197510b836_3255	6b86dda68cb68eea0dc9804273367258_2559	fd0da98e886433b3db464bc77ad57ede_5445	df63e81dbe030c8e91ef4b7c4e58e203_4119	d918a584bc784dd4677e6f053d050ff0_4445	2ea01914c089577690f3dfc4129c37f4_3535
group_12856	hypothetical protein	74		PROKKA_01279	36fb02208b7ae35face5678a1bd3758a_6623	15c64f9211b05d2a31e0f607ea1b6481_5163	3a3cc6ff343f4460ced911d494900283_8063	97f126d095f40da33d69d056bc6a5037_2079	93139b6db97e1a9c7f259acfe01f6f03_6617	9065a13a156c1c9c6b6c1283e1d1d5cf_6057	aa94b5edb4b42b44035d69bbc531763f_2069	fccfd9eb1a2b5a972d8ff90213d79571_4859	9f2466e0822de1ac235b37d8478a6da3_1571	56066113559428e4b750dc6c7e615d20_3645	08835923ec5dbb28f7a92e5e1bc8c40d_8861	2000c371c866d2e775222b1c75beacd7_301	5157d744e52385b823f606bc98f94b78_2307	d13eaf45b2b8d6097e0c841ef318f66b_5185	4c45036931de3d248c0c0d3888e4a9a1_2721	eef7a2eae111f45007d78c0d2e3505b8_8981	f54cfc46afc0a3f671a24316a82bbb00_4547	5c12034f225c2b39ba05a205b811a7b0_1559	79d822373ebc2c6c64d7c8fbf96a00e9_6259	3b0d0bb337c7a534f7dd46cd6fc5cc72_6191	cb8618d6b14cd1b2eb010b85ce294af8_1195	b16afe2b60efd49273e1657ab6147ed6_8663	371e420467da0cbe9e147addc25fe4f3_1255	317cb37b3dcd6d600b4bb0a1e5cb828f_1447	4b0de2ec5cd89dddc50e2165b3a2fe12_7989	402cdf47cfec4d7f0a707867d35ba553_2865	87fce02d6a82de4c68a55329d2c7ebef_1235	519c3ff50e0c1b895cbbba20ac2689d2_5181	a35c57caad2514fd6b7212b72aa696d6_1275	39f12484da880df17466b0e887763f54_1499	a51a668d4127fc1664cd4ceb432601dc_2807	ffb76aeee39a4045f73659d134126e4c_213	d5dd5b986cb6e18c85e094d1a549b212_907	9852759153cafb8b1c14bf07652dd291_1581	65c2458d12fc0f9c34ea395df0ecc7e6_5579	dd9c211e03c6361d3d0812c7002662e1_3601	06610d21ea78edddd027562d697a2d9e_839	98b560a45723babd4c3c1dffa0a7c74b_2223	a76c17488e1ee622c03bf422561ecc2c_5487	f51d79669de15b34ca19f2197510b836_5651	6b86dda68cb68eea0dc9804273367258_7	fd0da98e886433b3db464bc77ad57ede_4325	df63e81dbe030c8e91ef4b7c4e58e203_7737	d918a584bc784dd4677e6f053d050ff0_373	2ea01914c089577690f3dfc4129c37f4_1099
erpA	Iron-sulfur cluster insertion protein ErpA	74		PROKKA_03995	36fb02208b7ae35face5678a1bd3758a_8251	15c64f9211b05d2a31e0f607ea1b6481_3281	3a3cc6ff343f4460ced911d494900283_8667	97f126d095f40da33d69d056bc6a5037_1375	93139b6db97e1a9c7f259acfe01f6f03_1351	9065a13a156c1c9c6b6c1283e1d1d5cf_5441	aa94b5edb4b42b44035d69bbc531763f_1559	fccfd9eb1a2b5a972d8ff90213d79571_6351	9f2466e0822de1ac235b37d8478a6da3_8893	56066113559428e4b750dc6c7e615d20_8925	08835923ec5dbb28f7a92e5e1bc8c40d_6579	2000c371c866d2e775222b1c75beacd7_1085	5157d744e52385b823f606bc98f94b78_8489	d13eaf45b2b8d6097e0c841ef318f66b_6804	4c45036931de3d248c0c0d3888e4a9a1_635	eef7a2eae111f45007d78c0d2e3505b8_8365	f54cfc46afc0a3f671a24316a82bbb00_8235	5c12034f225c2b39ba05a205b811a7b0_6423	79d822373ebc2c6c64d7c8fbf96a00e9_8123	3b0d0bb337c7a534f7dd46cd6fc5cc72_6663	cb8618d6b14cd1b2eb010b85ce294af8_7733	b16afe2b60efd49273e1657ab6147ed6_6769	371e420467da0cbe9e147addc25fe4f3_8227	317cb37b3dcd6d600b4bb0a1e5cb828f_167	4b0de2ec5cd89dddc50e2165b3a2fe12_135	402cdf47cfec4d7f0a707867d35ba553_275	87fce02d6a82de4c68a55329d2c7ebef_8421	519c3ff50e0c1b895cbbba20ac2689d2_8209	a35c57caad2514fd6b7212b72aa696d6_1743	39f12484da880df17466b0e887763f54_7981	a51a668d4127fc1664cd4ceb432601dc_7629	ffb76aeee39a4045f73659d134126e4c_2187	d5dd5b986cb6e18c85e094d1a549b212_3533	9852759153cafb8b1c14bf07652dd291_4375	65c2458d12fc0f9c34ea395df0ecc7e6_33	dd9c211e03c6361d3d0812c7002662e1_1079	06610d21ea78edddd027562d697a2d9e_7803	98b560a45723babd4c3c1dffa0a7c74b_7263	a76c17488e1ee622c03bf422561ecc2c_4905	f51d79669de15b34ca19f2197510b836_3899	6b86dda68cb68eea0dc9804273367258_6841	fd0da98e886433b3db464bc77ad57ede_2845	df63e81dbe030c8e91ef4b7c4e58e203_8337	d918a584bc784dd4677e6f053d050ff0_3969	2ea01914c089577690f3dfc4129c37f4_6901
nuoK	NADH-quinone oxidoreductase subunit K	74		PROKKA_01920	36fb02208b7ae35face5678a1bd3758a_6533	15c64f9211b05d2a31e0f607ea1b6481_7947	3a3cc6ff343f4460ced911d494900283_5777	97f126d095f40da33d69d056bc6a5037_8001	93139b6db97e1a9c7f259acfe01f6f03_2285	9065a13a156c1c9c6b6c1283e1d1d5cf_6801	aa94b5edb4b42b44035d69bbc531763f_4711	fccfd9eb1a2b5a972d8ff90213d79571_613	9f2466e0822de1ac235b37d8478a6da3_4307	56066113559428e4b750dc6c7e615d20_9043	08835923ec5dbb28f7a92e5e1bc8c40d_253	2000c371c866d2e775222b1c75beacd7_2203	5157d744e52385b823f606bc98f94b78_5247	d13eaf45b2b8d6097e0c841ef318f66b_5095	4c45036931de3d248c0c0d3888e4a9a1_3543	eef7a2eae111f45007d78c0d2e3505b8_4351	f54cfc46afc0a3f671a24316a82bbb00_2147	5c12034f225c2b39ba05a205b811a7b0_7001	79d822373ebc2c6c64d7c8fbf96a00e9_813	3b0d0bb337c7a534f7dd46cd6fc5cc72_5907	cb8618d6b14cd1b2eb010b85ce294af8_959	b16afe2b60efd49273e1657ab6147ed6_8755	371e420467da0cbe9e147addc25fe4f3_8061	317cb37b3dcd6d600b4bb0a1e5cb828f_1263	4b0de2ec5cd89dddc50e2165b3a2fe12_2123	402cdf47cfec4d7f0a707867d35ba553_5855	87fce02d6a82de4c68a55329d2c7ebef_6065	519c3ff50e0c1b895cbbba20ac2689d2_6341	a35c57caad2514fd6b7212b72aa696d6_4735	39f12484da880df17466b0e887763f54_423	a51a668d4127fc1664cd4ceb432601dc_7315	ffb76aeee39a4045f73659d134126e4c_6545	d5dd5b986cb6e18c85e094d1a549b212_7015	9852759153cafb8b1c14bf07652dd291_2443	65c2458d12fc0f9c34ea395df0ecc7e6_1571	dd9c211e03c6361d3d0812c7002662e1_3509	06610d21ea78edddd027562d697a2d9e_5123	98b560a45723babd4c3c1dffa0a7c74b_2395	a76c17488e1ee622c03bf422561ecc2c_1309	f51d79669de15b34ca19f2197510b836_5739	6b86dda68cb68eea0dc9804273367258_2225	fd0da98e886433b3db464bc77ad57ede_6159	df63e81dbe030c8e91ef4b7c4e58e203_4895	d918a584bc784dd4677e6f053d050ff0_853	2ea01914c089577690f3dfc4129c37f4_1309
group_12863	hypothetical protein	74		PROKKA_04045	36fb02208b7ae35face5678a1bd3758a_8349	15c64f9211b05d2a31e0f607ea1b6481_3179	3a3cc6ff343f4460ced911d494900283_6569	97f126d095f40da33d69d056bc6a5037_4039	93139b6db97e1a9c7f259acfe01f6f03_1449	9065a13a156c1c9c6b6c1283e1d1d5cf_5539	aa94b5edb4b42b44035d69bbc531763f_1657	fccfd9eb1a2b5a972d8ff90213d79571_7269	9f2466e0822de1ac235b37d8478a6da3_1297	56066113559428e4b750dc6c7e615d20_5411	08835923ec5dbb28f7a92e5e1bc8c40d_7553	2000c371c866d2e775222b1c75beacd7_987	5157d744e52385b823f606bc98f94b78_8585	d13eaf45b2b8d6097e0c841ef318f66b_6900	4c45036931de3d248c0c0d3888e4a9a1_539	eef7a2eae111f45007d78c0d2e3505b8_6027	f54cfc46afc0a3f671a24316a82bbb00_5699	5c12034f225c2b39ba05a205b811a7b0_7699	79d822373ebc2c6c64d7c8fbf96a00e9_385	3b0d0bb337c7a534f7dd46cd6fc5cc72_625	cb8618d6b14cd1b2eb010b85ce294af8_2399	b16afe2b60efd49273e1657ab6147ed6_6671	371e420467da0cbe9e147addc25fe4f3_7869	317cb37b3dcd6d600b4bb0a1e5cb828f_1187	4b0de2ec5cd89dddc50e2165b3a2fe12_389	402cdf47cfec4d7f0a707867d35ba553_8051	87fce02d6a82de4c68a55329d2c7ebef_6441	519c3ff50e0c1b895cbbba20ac2689d2_5949	a35c57caad2514fd6b7212b72aa696d6_7603	39f12484da880df17466b0e887763f54_3265	a51a668d4127fc1664cd4ceb432601dc_3205	ffb76aeee39a4045f73659d134126e4c_8729	d5dd5b986cb6e18c85e094d1a549b212_8229	9852759153cafb8b1c14bf07652dd291_4471	65c2458d12fc0f9c34ea395df0ecc7e6_5343	dd9c211e03c6361d3d0812c7002662e1_983	06610d21ea78edddd027562d697a2d9e_7707	98b560a45723babd4c3c1dffa0a7c74b_7359	a76c17488e1ee622c03bf422561ecc2c_5001	f51d79669de15b34ca19f2197510b836_3799	6b86dda68cb68eea0dc9804273367258_1193	fd0da98e886433b3db464bc77ad57ede_577	df63e81dbe030c8e91ef4b7c4e58e203_8241	d918a584bc784dd4677e6f053d050ff0_4071	2ea01914c089577690f3dfc4129c37f4_6797
group_12864	hypothetical protein	74		PROKKA_03353	36fb02208b7ae35face5678a1bd3758a_719	15c64f9211b05d2a31e0f607ea1b6481_6393	3a3cc6ff343f4460ced911d494900283_1245	97f126d095f40da33d69d056bc6a5037_4873	93139b6db97e1a9c7f259acfe01f6f03_6035	9065a13a156c1c9c6b6c1283e1d1d5cf_8161	aa94b5edb4b42b44035d69bbc531763f_3917	fccfd9eb1a2b5a972d8ff90213d79571_5551	9f2466e0822de1ac235b37d8478a6da3_501	56066113559428e4b750dc6c7e615d20_841	08835923ec5dbb28f7a92e5e1bc8c40d_297	2000c371c866d2e775222b1c75beacd7_2873	5157d744e52385b823f606bc98f94b78_1481	d13eaf45b2b8d6097e0c841ef318f66b_4895	4c45036931de3d248c0c0d3888e4a9a1_2151	eef7a2eae111f45007d78c0d2e3505b8_5003	f54cfc46afc0a3f671a24316a82bbb00_3231	5c12034f225c2b39ba05a205b811a7b0_8935	79d822373ebc2c6c64d7c8fbf96a00e9_8441	3b0d0bb337c7a534f7dd46cd6fc5cc72_2139	cb8618d6b14cd1b2eb010b85ce294af8_4363	b16afe2b60efd49273e1657ab6147ed6_5253	371e420467da0cbe9e147addc25fe4f3_6005	317cb37b3dcd6d600b4bb0a1e5cb828f_3835	4b0de2ec5cd89dddc50e2165b3a2fe12_6683	402cdf47cfec4d7f0a707867d35ba553_5607	87fce02d6a82de4c68a55329d2c7ebef_4231	519c3ff50e0c1b895cbbba20ac2689d2_2419	a35c57caad2514fd6b7212b72aa696d6_3077	39f12484da880df17466b0e887763f54_2791	a51a668d4127fc1664cd4ceb432601dc_4125	ffb76aeee39a4045f73659d134126e4c_3511	d5dd5b986cb6e18c85e094d1a549b212_2407	9852759153cafb8b1c14bf07652dd291_5451	65c2458d12fc0f9c34ea395df0ecc7e6_271	dd9c211e03c6361d3d0812c7002662e1_5981	06610d21ea78edddd027562d697a2d9e_6103	98b560a45723babd4c3c1dffa0a7c74b_741	a76c17488e1ee622c03bf422561ecc2c_6947	f51d79669de15b34ca19f2197510b836_2373	6b86dda68cb68eea0dc9804273367258_4601	fd0da98e886433b3db464bc77ad57ede_3589	df63e81dbe030c8e91ef4b7c4e58e203_3633	d918a584bc784dd4677e6f053d050ff0_4739	2ea01914c089577690f3dfc4129c37f4_4757
group_12865	hypothetical protein	74		PROKKA_04111	36fb02208b7ae35face5678a1bd3758a_2055	15c64f9211b05d2a31e0f607ea1b6481_1063	3a3cc6ff343f4460ced911d494900283_4311	97f126d095f40da33d69d056bc6a5037_2803	93139b6db97e1a9c7f259acfe01f6f03_2461	9065a13a156c1c9c6b6c1283e1d1d5cf_8383	aa94b5edb4b42b44035d69bbc531763f_177	fccfd9eb1a2b5a972d8ff90213d79571_3799	9f2466e0822de1ac235b37d8478a6da3_5199	56066113559428e4b750dc6c7e615d20_7517	08835923ec5dbb28f7a92e5e1bc8c40d_3071	2000c371c866d2e775222b1c75beacd7_1745	5157d744e52385b823f606bc98f94b78_5677	d13eaf45b2b8d6097e0c841ef318f66b_821	4c45036931de3d248c0c0d3888e4a9a1_3889	eef7a2eae111f45007d78c0d2e3505b8_2143	f54cfc46afc0a3f671a24316a82bbb00_2303	5c12034f225c2b39ba05a205b811a7b0_8665	79d822373ebc2c6c64d7c8fbf96a00e9_7107	3b0d0bb337c7a534f7dd46cd6fc5cc72_4357	cb8618d6b14cd1b2eb010b85ce294af8_6679	b16afe2b60efd49273e1657ab6147ed6_3831	371e420467da0cbe9e147addc25fe4f3_3829	317cb37b3dcd6d600b4bb0a1e5cb828f_1023	4b0de2ec5cd89dddc50e2165b3a2fe12_845	402cdf47cfec4d7f0a707867d35ba553_3113	87fce02d6a82de4c68a55329d2c7ebef_2689	519c3ff50e0c1b895cbbba20ac2689d2_2785	a35c57caad2514fd6b7212b72aa696d6_5935	39f12484da880df17466b0e887763f54_8101	a51a668d4127fc1664cd4ceb432601dc_6461	ffb76aeee39a4045f73659d134126e4c_6439	d5dd5b986cb6e18c85e094d1a549b212_1463	9852759153cafb8b1c14bf07652dd291_8091	65c2458d12fc0f9c34ea395df0ecc7e6_6887	dd9c211e03c6361d3d0812c7002662e1_7103	06610d21ea78edddd027562d697a2d9e_713	98b560a45723babd4c3c1dffa0a7c74b_5663	a76c17488e1ee622c03bf422561ecc2c_2231	f51d79669de15b34ca19f2197510b836_1091	6b86dda68cb68eea0dc9804273367258_7219	fd0da98e886433b3db464bc77ad57ede_3389	df63e81dbe030c8e91ef4b7c4e58e203_2117	d918a584bc784dd4677e6f053d050ff0_5347	2ea01914c089577690f3dfc4129c37f4_6501
group_12866	hypothetical protein	74		PROKKA_01501	36fb02208b7ae35face5678a1bd3758a_8243	15c64f9211b05d2a31e0f607ea1b6481_3289	3a3cc6ff343f4460ced911d494900283_2703	97f126d095f40da33d69d056bc6a5037_5429	93139b6db97e1a9c7f259acfe01f6f03_7477	9065a13a156c1c9c6b6c1283e1d1d5cf_5433	aa94b5edb4b42b44035d69bbc531763f_8295	fccfd9eb1a2b5a972d8ff90213d79571_173	9f2466e0822de1ac235b37d8478a6da3_109	56066113559428e4b750dc6c7e615d20_1749	08835923ec5dbb28f7a92e5e1bc8c40d_6587	2000c371c866d2e775222b1c75beacd7_8389	5157d744e52385b823f606bc98f94b78_8481	d13eaf45b2b8d6097e0c841ef318f66b_6794	4c45036931de3d248c0c0d3888e4a9a1_643	eef7a2eae111f45007d78c0d2e3505b8_8357	f54cfc46afc0a3f671a24316a82bbb00_2569	5c12034f225c2b39ba05a205b811a7b0_6415	79d822373ebc2c6c64d7c8fbf96a00e9_2409	3b0d0bb337c7a534f7dd46cd6fc5cc72_6655	cb8618d6b14cd1b2eb010b85ce294af8_129	b16afe2b60efd49273e1657ab6147ed6_6777	371e420467da0cbe9e147addc25fe4f3_7809	317cb37b3dcd6d600b4bb0a1e5cb828f_159	4b0de2ec5cd89dddc50e2165b3a2fe12_143	402cdf47cfec4d7f0a707867d35ba553_8385	87fce02d6a82de4c68a55329d2c7ebef_4613	519c3ff50e0c1b895cbbba20ac2689d2_8279	a35c57caad2514fd6b7212b72aa696d6_8337	39f12484da880df17466b0e887763f54_2691	a51a668d4127fc1664cd4ceb432601dc_8239	ffb76aeee39a4045f73659d134126e4c_2179	d5dd5b986cb6e18c85e094d1a549b212_5377	9852759153cafb8b1c14bf07652dd291_1095	65c2458d12fc0f9c34ea395df0ecc7e6_25	dd9c211e03c6361d3d0812c7002662e1_1287	06610d21ea78edddd027562d697a2d9e_7863	98b560a45723babd4c3c1dffa0a7c74b_7909	a76c17488e1ee622c03bf422561ecc2c_4897	f51d79669de15b34ca19f2197510b836_3907	6b86dda68cb68eea0dc9804273367258_6259	fd0da98e886433b3db464bc77ad57ede_2837	df63e81dbe030c8e91ef4b7c4e58e203_8641	d918a584bc784dd4677e6f053d050ff0_4293	2ea01914c089577690f3dfc4129c37f4_8405
prpC	2-methylcitrate synthase	74		PROKKA_01407	36fb02208b7ae35face5678a1bd3758a_6941	15c64f9211b05d2a31e0f607ea1b6481_4149	3a3cc6ff343f4460ced911d494900283_3253	97f126d095f40da33d69d056bc6a5037_4525	93139b6db97e1a9c7f259acfe01f6f03_7023	9065a13a156c1c9c6b6c1283e1d1d5cf_5199	aa94b5edb4b42b44035d69bbc531763f_6067	fccfd9eb1a2b5a972d8ff90213d79571_1055	9f2466e0822de1ac235b37d8478a6da3_2859	56066113559428e4b750dc6c7e615d20_4027	08835923ec5dbb28f7a92e5e1bc8c40d_791	2000c371c866d2e775222b1c75beacd7_2637	5157d744e52385b823f606bc98f94b78_581	d13eaf45b2b8d6097e0c841ef318f66b_5501	4c45036931de3d248c0c0d3888e4a9a1_7813	eef7a2eae111f45007d78c0d2e3505b8_1263	f54cfc46afc0a3f671a24316a82bbb00_8827	5c12034f225c2b39ba05a205b811a7b0_3723	79d822373ebc2c6c64d7c8fbf96a00e9_7485	3b0d0bb337c7a534f7dd46cd6fc5cc72_2451	cb8618d6b14cd1b2eb010b85ce294af8_2077	b16afe2b60efd49273e1657ab6147ed6_8337	371e420467da0cbe9e147addc25fe4f3_381	317cb37b3dcd6d600b4bb0a1e5cb828f_4383	4b0de2ec5cd89dddc50e2165b3a2fe12_5489	402cdf47cfec4d7f0a707867d35ba553_4259	87fce02d6a82de4c68a55329d2c7ebef_7245	519c3ff50e0c1b895cbbba20ac2689d2_1437	a35c57caad2514fd6b7212b72aa696d6_3563	39f12484da880df17466b0e887763f54_3121	a51a668d4127fc1664cd4ceb432601dc_7211	ffb76aeee39a4045f73659d134126e4c_2505	d5dd5b986cb6e18c85e094d1a549b212_5493	9852759153cafb8b1c14bf07652dd291_6767	65c2458d12fc0f9c34ea395df0ecc7e6_8067	dd9c211e03c6361d3d0812c7002662e1_7503	06610d21ea78edddd027562d697a2d9e_1989	98b560a45723babd4c3c1dffa0a7c74b_4919	a76c17488e1ee622c03bf422561ecc2c_8035	f51d79669de15b34ca19f2197510b836_5331	6b86dda68cb68eea0dc9804273367258_5495	fd0da98e886433b3db464bc77ad57ede_6771	df63e81dbe030c8e91ef4b7c4e58e203_2361	d918a584bc784dd4677e6f053d050ff0_2087	2ea01914c089577690f3dfc4129c37f4_4981
dnaB	Replicative DNA helicase	74		PROKKA_00760	36fb02208b7ae35face5678a1bd3758a_6165	15c64f9211b05d2a31e0f607ea1b6481_4949	3a3cc6ff343f4460ced911d494900283_3763	97f126d095f40da33d69d056bc6a5037_6541	93139b6db97e1a9c7f259acfe01f6f03_8517	9065a13a156c1c9c6b6c1283e1d1d5cf_7983	aa94b5edb4b42b44035d69bbc531763f_2397	fccfd9eb1a2b5a972d8ff90213d79571_7071	9f2466e0822de1ac235b37d8478a6da3_6249	56066113559428e4b750dc6c7e615d20_7211	08835923ec5dbb28f7a92e5e1bc8c40d_2561	2000c371c866d2e775222b1c75beacd7_6841	5157d744e52385b823f606bc98f94b78_2389	d13eaf45b2b8d6097e0c841ef318f66b_4557	4c45036931de3d248c0c0d3888e4a9a1_5981	eef7a2eae111f45007d78c0d2e3505b8_321	f54cfc46afc0a3f671a24316a82bbb00_6289	5c12034f225c2b39ba05a205b811a7b0_7047	79d822373ebc2c6c64d7c8fbf96a00e9_2089	3b0d0bb337c7a534f7dd46cd6fc5cc72_1443	cb8618d6b14cd1b2eb010b85ce294af8_2931	b16afe2b60efd49273e1657ab6147ed6_9139	371e420467da0cbe9e147addc25fe4f3_5261	317cb37b3dcd6d600b4bb0a1e5cb828f_6737	4b0de2ec5cd89dddc50e2165b3a2fe12_1893	402cdf47cfec4d7f0a707867d35ba553_803	87fce02d6a82de4c68a55329d2c7ebef_7885	519c3ff50e0c1b895cbbba20ac2689d2_5101	a35c57caad2514fd6b7212b72aa696d6_1507	39f12484da880df17466b0e887763f54_4925	a51a668d4127fc1664cd4ceb432601dc_1099	ffb76aeee39a4045f73659d134126e4c_7969	d5dd5b986cb6e18c85e094d1a549b212_3509	9852759153cafb8b1c14bf07652dd291_2627	65c2458d12fc0f9c34ea395df0ecc7e6_5961	dd9c211e03c6361d3d0812c7002662e1_4561	06610d21ea78edddd027562d697a2d9e_6827	98b560a45723babd4c3c1dffa0a7c74b_7607	a76c17488e1ee622c03bf422561ecc2c_1491	f51d79669de15b34ca19f2197510b836_6117	6b86dda68cb68eea0dc9804273367258_6865	fd0da98e886433b3db464bc77ad57ede_2423	df63e81dbe030c8e91ef4b7c4e58e203_7997	d918a584bc784dd4677e6f053d050ff0_3677	2ea01914c089577690f3dfc4129c37f4_4287
rplO	50S ribosomal protein L15	74		PROKKA_04316	36fb02208b7ae35face5678a1bd3758a_1787	15c64f9211b05d2a31e0f607ea1b6481_1491	3a3cc6ff343f4460ced911d494900283_8437	97f126d095f40da33d69d056bc6a5037_3927	93139b6db97e1a9c7f259acfe01f6f03_941	9065a13a156c1c9c6b6c1283e1d1d5cf_1299	aa94b5edb4b42b44035d69bbc531763f_1391	fccfd9eb1a2b5a972d8ff90213d79571_1787	9f2466e0822de1ac235b37d8478a6da3_3869	56066113559428e4b750dc6c7e615d20_2549	08835923ec5dbb28f7a92e5e1bc8c40d_5885	2000c371c866d2e775222b1c75beacd7_8183	5157d744e52385b823f606bc98f94b78_933	d13eaf45b2b8d6097e0c841ef318f66b_535	4c45036931de3d248c0c0d3888e4a9a1_7111	eef7a2eae111f45007d78c0d2e3505b8_6443	f54cfc46afc0a3f671a24316a82bbb00_4857	5c12034f225c2b39ba05a205b811a7b0_409	79d822373ebc2c6c64d7c8fbf96a00e9_6419	3b0d0bb337c7a534f7dd46cd6fc5cc72_1101	cb8618d6b14cd1b2eb010b85ce294af8_6161	b16afe2b60efd49273e1657ab6147ed6_4203	371e420467da0cbe9e147addc25fe4f3_1821	317cb37b3dcd6d600b4bb0a1e5cb828f_6793	4b0de2ec5cd89dddc50e2165b3a2fe12_3167	402cdf47cfec4d7f0a707867d35ba553_3739	87fce02d6a82de4c68a55329d2c7ebef_169	519c3ff50e0c1b895cbbba20ac2689d2_3325	a35c57caad2514fd6b7212b72aa696d6_2923	39f12484da880df17466b0e887763f54_2325	a51a668d4127fc1664cd4ceb432601dc_8407	ffb76aeee39a4045f73659d134126e4c_6053	d5dd5b986cb6e18c85e094d1a549b212_453	9852759153cafb8b1c14bf07652dd291_3485	65c2458d12fc0f9c34ea395df0ecc7e6_995	dd9c211e03c6361d3d0812c7002662e1_659	06610d21ea78edddd027562d697a2d9e_8035	98b560a45723babd4c3c1dffa0a7c74b_2757	a76c17488e1ee622c03bf422561ecc2c_937	f51d79669de15b34ca19f2197510b836_1359	6b86dda68cb68eea0dc9804273367258_5297	fd0da98e886433b3db464bc77ad57ede_927	df63e81dbe030c8e91ef4b7c4e58e203_1061	d918a584bc784dd4677e6f053d050ff0_6237	2ea01914c089577690f3dfc4129c37f4_5785
dnaN	DNA polymerase III subunit beta	74		PROKKA_03187	36fb02208b7ae35face5678a1bd3758a_3	15c64f9211b05d2a31e0f607ea1b6481_6847	3a3cc6ff343f4460ced911d494900283_4429	97f126d095f40da33d69d056bc6a5037_1571	93139b6db97e1a9c7f259acfe01f6f03_4969	9065a13a156c1c9c6b6c1283e1d1d5cf_6261	aa94b5edb4b42b44035d69bbc531763f_3287	fccfd9eb1a2b5a972d8ff90213d79571_7413	9f2466e0822de1ac235b37d8478a6da3_7937	56066113559428e4b750dc6c7e615d20_8789	08835923ec5dbb28f7a92e5e1bc8c40d_6021	2000c371c866d2e775222b1c75beacd7_3457	5157d744e52385b823f606bc98f94b78_8109	d13eaf45b2b8d6097e0c841ef318f66b_29	4c45036931de3d248c0c0d3888e4a9a1_3451	eef7a2eae111f45007d78c0d2e3505b8_8833	f54cfc46afc0a3f671a24316a82bbb00_579	5c12034f225c2b39ba05a205b811a7b0_1605	79d822373ebc2c6c64d7c8fbf96a00e9_8025	3b0d0bb337c7a534f7dd46cd6fc5cc72_5591	cb8618d6b14cd1b2eb010b85ce294af8_7531	b16afe2b60efd49273e1657ab6147ed6_5953	371e420467da0cbe9e147addc25fe4f3_5231	317cb37b3dcd6d600b4bb0a1e5cb828f_481	4b0de2ec5cd89dddc50e2165b3a2fe12_521	402cdf47cfec4d7f0a707867d35ba553_5641	87fce02d6a82de4c68a55329d2c7ebef_271	519c3ff50e0c1b895cbbba20ac2689d2_113	a35c57caad2514fd6b7212b72aa696d6_7585	39f12484da880df17466b0e887763f54_7363	a51a668d4127fc1664cd4ceb432601dc_6773	ffb76aeee39a4045f73659d134126e4c_4539	d5dd5b986cb6e18c85e094d1a549b212_5907	9852759153cafb8b1c14bf07652dd291_4821	65c2458d12fc0f9c34ea395df0ecc7e6_8155	dd9c211e03c6361d3d0812c7002662e1_7989	06610d21ea78edddd027562d697a2d9e_1035	98b560a45723babd4c3c1dffa0a7c74b_579	a76c17488e1ee622c03bf422561ecc2c_4871	f51d79669de15b34ca19f2197510b836_3039	6b86dda68cb68eea0dc9804273367258_1041	fd0da98e886433b3db464bc77ad57ede_2393	df63e81dbe030c8e91ef4b7c4e58e203_3293	d918a584bc784dd4677e6f053d050ff0_3321	2ea01914c089577690f3dfc4129c37f4_8805
hpf	Ribosome hibernation promoting factor	74		PROKKA_04052	36fb02208b7ae35face5678a1bd3758a_2171	15c64f9211b05d2a31e0f607ea1b6481_2937	3a3cc6ff343f4460ced911d494900283_1531	97f126d095f40da33d69d056bc6a5037_2689	93139b6db97e1a9c7f259acfe01f6f03_2189	9065a13a156c1c9c6b6c1283e1d1d5cf_7409	aa94b5edb4b42b44035d69bbc531763f_8055	fccfd9eb1a2b5a972d8ff90213d79571_1425	9f2466e0822de1ac235b37d8478a6da3_5317	56066113559428e4b750dc6c7e615d20_7635	08835923ec5dbb28f7a92e5e1bc8c40d_3189	2000c371c866d2e775222b1c75beacd7_7485	5157d744e52385b823f606bc98f94b78_5793	d13eaf45b2b8d6097e0c841ef318f66b_937	4c45036931de3d248c0c0d3888e4a9a1_4009	eef7a2eae111f45007d78c0d2e3505b8_2025	f54cfc46afc0a3f671a24316a82bbb00_2185	5c12034f225c2b39ba05a205b811a7b0_8783	79d822373ebc2c6c64d7c8fbf96a00e9_7225	3b0d0bb337c7a534f7dd46cd6fc5cc72_8005	cb8618d6b14cd1b2eb010b85ce294af8_8379	b16afe2b60efd49273e1657ab6147ed6_3709	371e420467da0cbe9e147addc25fe4f3_3947	317cb37b3dcd6d600b4bb0a1e5cb828f_905	4b0de2ec5cd89dddc50e2165b3a2fe12_727	402cdf47cfec4d7f0a707867d35ba553_3231	87fce02d6a82de4c68a55329d2c7ebef_2807	519c3ff50e0c1b895cbbba20ac2689d2_8003	a35c57caad2514fd6b7212b72aa696d6_5817	39f12484da880df17466b0e887763f54_8219	a51a668d4127fc1664cd4ceb432601dc_1509	ffb76aeee39a4045f73659d134126e4c_8855	d5dd5b986cb6e18c85e094d1a549b212_8541	9852759153cafb8b1c14bf07652dd291_6839	65c2458d12fc0f9c34ea395df0ecc7e6_7569	dd9c211e03c6361d3d0812c7002662e1_8411	06610d21ea78edddd027562d697a2d9e_2837	98b560a45723babd4c3c1dffa0a7c74b_7581	a76c17488e1ee622c03bf422561ecc2c_227	f51d79669de15b34ca19f2197510b836_975	6b86dda68cb68eea0dc9804273367258_7099	fd0da98e886433b3db464bc77ad57ede_3507	df63e81dbe030c8e91ef4b7c4e58e203_5091	d918a584bc784dd4677e6f053d050ff0_2315	2ea01914c089577690f3dfc4129c37f4_1411
group_12872	hypothetical protein	74		PROKKA_01648	36fb02208b7ae35face5678a1bd3758a_7437	15c64f9211b05d2a31e0f607ea1b6481_2467	3a3cc6ff343f4460ced911d494900283_1997	97f126d095f40da33d69d056bc6a5037_7673	93139b6db97e1a9c7f259acfe01f6f03_3811	9065a13a156c1c9c6b6c1283e1d1d5cf_1027	aa94b5edb4b42b44035d69bbc531763f_3545	fccfd9eb1a2b5a972d8ff90213d79571_4263	9f2466e0822de1ac235b37d8478a6da3_4539	56066113559428e4b750dc6c7e615d20_1779	08835923ec5dbb28f7a92e5e1bc8c40d_8921	2000c371c866d2e775222b1c75beacd7_3005	5157d744e52385b823f606bc98f94b78_1841	d13eaf45b2b8d6097e0c841ef318f66b_5998	4c45036931de3d248c0c0d3888e4a9a1_1431	eef7a2eae111f45007d78c0d2e3505b8_4843	f54cfc46afc0a3f671a24316a82bbb00_8531	5c12034f225c2b39ba05a205b811a7b0_1267	79d822373ebc2c6c64d7c8fbf96a00e9_4635	3b0d0bb337c7a534f7dd46cd6fc5cc72_3823	cb8618d6b14cd1b2eb010b85ce294af8_351	b16afe2b60efd49273e1657ab6147ed6_7581	371e420467da0cbe9e147addc25fe4f3_5479	317cb37b3dcd6d600b4bb0a1e5cb828f_2221	4b0de2ec5cd89dddc50e2165b3a2fe12_7579	402cdf47cfec4d7f0a707867d35ba553_1625	87fce02d6a82de4c68a55329d2c7ebef_989	519c3ff50e0c1b895cbbba20ac2689d2_245	a35c57caad2514fd6b7212b72aa696d6_1451	39f12484da880df17466b0e887763f54_2093	a51a668d4127fc1664cd4ceb432601dc_8637	ffb76aeee39a4045f73659d134126e4c_985	d5dd5b986cb6e18c85e094d1a549b212_8509	9852759153cafb8b1c14bf07652dd291_971	65c2458d12fc0f9c34ea395df0ecc7e6_3467	dd9c211e03c6361d3d0812c7002662e1_361	06610d21ea78edddd027562d697a2d9e_4579	98b560a45723babd4c3c1dffa0a7c74b_1949	a76c17488e1ee622c03bf422561ecc2c_5397	f51d79669de15b34ca19f2197510b836_4749	6b86dda68cb68eea0dc9804273367258_1823	fd0da98e886433b3db464bc77ad57ede_8611	df63e81dbe030c8e91ef4b7c4e58e203_4935	d918a584bc784dd4677e6f053d050ff0_4203	2ea01914c089577690f3dfc4129c37f4_2691
rplP	50S ribosomal protein L16	74		PROKKA_04328	36fb02208b7ae35face5678a1bd3758a_1763	15c64f9211b05d2a31e0f607ea1b6481_1515	3a3cc6ff343f4460ced911d494900283_8413	97f126d095f40da33d69d056bc6a5037_3903	93139b6db97e1a9c7f259acfe01f6f03_917	9065a13a156c1c9c6b6c1283e1d1d5cf_1275	aa94b5edb4b42b44035d69bbc531763f_1367	fccfd9eb1a2b5a972d8ff90213d79571_1811	9f2466e0822de1ac235b37d8478a6da3_3893	56066113559428e4b750dc6c7e615d20_2573	08835923ec5dbb28f7a92e5e1bc8c40d_5861	2000c371c866d2e775222b1c75beacd7_8207	5157d744e52385b823f606bc98f94b78_909	d13eaf45b2b8d6097e0c841ef318f66b_511	4c45036931de3d248c0c0d3888e4a9a1_7135	eef7a2eae111f45007d78c0d2e3505b8_6467	f54cfc46afc0a3f671a24316a82bbb00_4833	5c12034f225c2b39ba05a205b811a7b0_385	79d822373ebc2c6c64d7c8fbf96a00e9_6395	3b0d0bb337c7a534f7dd46cd6fc5cc72_1077	cb8618d6b14cd1b2eb010b85ce294af8_6185	b16afe2b60efd49273e1657ab6147ed6_4227	371e420467da0cbe9e147addc25fe4f3_1797	317cb37b3dcd6d600b4bb0a1e5cb828f_6817	4b0de2ec5cd89dddc50e2165b3a2fe12_3191	402cdf47cfec4d7f0a707867d35ba553_3715	87fce02d6a82de4c68a55329d2c7ebef_193	519c3ff50e0c1b895cbbba20ac2689d2_3301	a35c57caad2514fd6b7212b72aa696d6_2899	39f12484da880df17466b0e887763f54_2301	a51a668d4127fc1664cd4ceb432601dc_8431	ffb76aeee39a4045f73659d134126e4c_6077	d5dd5b986cb6e18c85e094d1a549b212_477	9852759153cafb8b1c14bf07652dd291_3461	65c2458d12fc0f9c34ea395df0ecc7e6_1019	dd9c211e03c6361d3d0812c7002662e1_635	06610d21ea78edddd027562d697a2d9e_8011	98b560a45723babd4c3c1dffa0a7c74b_2733	a76c17488e1ee622c03bf422561ecc2c_913	f51d79669de15b34ca19f2197510b836_1383	6b86dda68cb68eea0dc9804273367258_5321	fd0da98e886433b3db464bc77ad57ede_951	df63e81dbe030c8e91ef4b7c4e58e203_1085	d918a584bc784dd4677e6f053d050ff0_6261	2ea01914c089577690f3dfc4129c37f4_5761
yabJ	2-iminobutanoate/2-iminopropanoate deaminase	74		PROKKA_03109	36fb02208b7ae35face5678a1bd3758a_6739	15c64f9211b05d2a31e0f607ea1b6481_7465	3a3cc6ff343f4460ced911d494900283_5233	97f126d095f40da33d69d056bc6a5037_3505	93139b6db97e1a9c7f259acfe01f6f03_4835	9065a13a156c1c9c6b6c1283e1d1d5cf_4753	aa94b5edb4b42b44035d69bbc531763f_6157	fccfd9eb1a2b5a972d8ff90213d79571_243	9f2466e0822de1ac235b37d8478a6da3_8579	56066113559428e4b750dc6c7e615d20_2049	08835923ec5dbb28f7a92e5e1bc8c40d_1951	2000c371c866d2e775222b1c75beacd7_3701	5157d744e52385b823f606bc98f94b78_6183	d13eaf45b2b8d6097e0c841ef318f66b_5303	4c45036931de3d248c0c0d3888e4a9a1_2603	eef7a2eae111f45007d78c0d2e3505b8_8131	f54cfc46afc0a3f671a24316a82bbb00_1349	5c12034f225c2b39ba05a205b811a7b0_1383	79d822373ebc2c6c64d7c8fbf96a00e9_901	3b0d0bb337c7a534f7dd46cd6fc5cc72_2649	cb8618d6b14cd1b2eb010b85ce294af8_1689	b16afe2b60efd49273e1657ab6147ed6_8539	371e420467da0cbe9e147addc25fe4f3_579	317cb37b3dcd6d600b4bb0a1e5cb828f_4579	4b0de2ec5cd89dddc50e2165b3a2fe12_8315	402cdf47cfec4d7f0a707867d35ba553_8451	87fce02d6a82de4c68a55329d2c7ebef_4047	519c3ff50e0c1b895cbbba20ac2689d2_1075	a35c57caad2514fd6b7212b72aa696d6_6111	39f12484da880df17466b0e887763f54_3867	a51a668d4127fc1664cd4ceb432601dc_587	ffb76aeee39a4045f73659d134126e4c_2309	d5dd5b986cb6e18c85e094d1a549b212_5359	9852759153cafb8b1c14bf07652dd291_293	65c2458d12fc0f9c34ea395df0ecc7e6_7871	dd9c211e03c6361d3d0812c7002662e1_87	06610d21ea78edddd027562d697a2d9e_1835	98b560a45723babd4c3c1dffa0a7c74b_875	a76c17488e1ee622c03bf422561ecc2c_4247	f51d79669de15b34ca19f2197510b836_5527	6b86dda68cb68eea0dc9804273367258_2807	fd0da98e886433b3db464bc77ad57ede_6631	df63e81dbe030c8e91ef4b7c4e58e203_7419	d918a584bc784dd4677e6f053d050ff0_2165	2ea01914c089577690f3dfc4129c37f4_8429
rpmA	50S ribosomal protein L27	74		PROKKA_02981	36fb02208b7ae35face5678a1bd3758a_2497	15c64f9211b05d2a31e0f607ea1b6481_2619	3a3cc6ff343f4460ced911d494900283_3803	97f126d095f40da33d69d056bc6a5037_6937	93139b6db97e1a9c7f259acfe01f6f03_5721	9065a13a156c1c9c6b6c1283e1d1d5cf_6395	aa94b5edb4b42b44035d69bbc531763f_713	fccfd9eb1a2b5a972d8ff90213d79571_7899	9f2466e0822de1ac235b37d8478a6da3_8167	56066113559428e4b750dc6c7e615d20_6803	08835923ec5dbb28f7a92e5e1bc8c40d_1885	2000c371c866d2e775222b1c75beacd7_6527	5157d744e52385b823f606bc98f94b78_4081	d13eaf45b2b8d6097e0c841ef318f66b_1255	4c45036931de3d248c0c0d3888e4a9a1_4331	eef7a2eae111f45007d78c0d2e3505b8_1631	f54cfc46afc0a3f671a24316a82bbb00_2757	5c12034f225c2b39ba05a205b811a7b0_179	79d822373ebc2c6c64d7c8fbf96a00e9_5919	3b0d0bb337c7a534f7dd46cd6fc5cc72_369	cb8618d6b14cd1b2eb010b85ce294af8_3543	b16afe2b60efd49273e1657ab6147ed6_3379	371e420467da0cbe9e147addc25fe4f3_2117	317cb37b3dcd6d600b4bb0a1e5cb828f_3447	4b0de2ec5cd89dddc50e2165b3a2fe12_5897	402cdf47cfec4d7f0a707867d35ba553_3999	87fce02d6a82de4c68a55329d2c7ebef_4809	519c3ff50e0c1b895cbbba20ac2689d2_4359	a35c57caad2514fd6b7212b72aa696d6_617	39f12484da880df17466b0e887763f54_3643	a51a668d4127fc1664cd4ceb432601dc_5439	ffb76aeee39a4045f73659d134126e4c_8105	d5dd5b986cb6e18c85e094d1a549b212_6643	9852759153cafb8b1c14bf07652dd291_3237	65c2458d12fc0f9c34ea395df0ecc7e6_7101	dd9c211e03c6361d3d0812c7002662e1_6965	06610d21ea78edddd027562d697a2d9e_1311	98b560a45723babd4c3c1dffa0a7c74b_2943	a76c17488e1ee622c03bf422561ecc2c_7849	f51d79669de15b34ca19f2197510b836_631	6b86dda68cb68eea0dc9804273367258_5351	fd0da98e886433b3db464bc77ad57ede_8875	df63e81dbe030c8e91ef4b7c4e58e203_5529	d918a584bc784dd4677e6f053d050ff0_225	2ea01914c089577690f3dfc4129c37f4_39
group_12878	hypothetical protein	74		PROKKA_00517	36fb02208b7ae35face5678a1bd3758a_1107	15c64f9211b05d2a31e0f607ea1b6481_1957	3a3cc6ff343f4460ced911d494900283_5601	97f126d095f40da33d69d056bc6a5037_233	93139b6db97e1a9c7f259acfe01f6f03_397	9065a13a156c1c9c6b6c1283e1d1d5cf_5665	aa94b5edb4b42b44035d69bbc531763f_5507	fccfd9eb1a2b5a972d8ff90213d79571_3969	9f2466e0822de1ac235b37d8478a6da3_8651	56066113559428e4b750dc6c7e615d20_5081	08835923ec5dbb28f7a92e5e1bc8c40d_455	2000c371c866d2e775222b1c75beacd7_591	5157d744e52385b823f606bc98f94b78_2199	d13eaf45b2b8d6097e0c841ef318f66b_7840	4c45036931de3d248c0c0d3888e4a9a1_8147	eef7a2eae111f45007d78c0d2e3505b8_3541	f54cfc46afc0a3f671a24316a82bbb00_6157	5c12034f225c2b39ba05a205b811a7b0_7479	79d822373ebc2c6c64d7c8fbf96a00e9_4431	3b0d0bb337c7a534f7dd46cd6fc5cc72_785	cb8618d6b14cd1b2eb010b85ce294af8_7069	b16afe2b60efd49273e1657ab6147ed6_4867	371e420467da0cbe9e147addc25fe4f3_7965	317cb37b3dcd6d600b4bb0a1e5cb828f_8341	4b0de2ec5cd89dddc50e2165b3a2fe12_8623	402cdf47cfec4d7f0a707867d35ba553_771	87fce02d6a82de4c68a55329d2c7ebef_3225	519c3ff50e0c1b895cbbba20ac2689d2_8391	a35c57caad2514fd6b7212b72aa696d6_305	39f12484da880df17466b0e887763f54_6683	a51a668d4127fc1664cd4ceb432601dc_967	ffb76aeee39a4045f73659d134126e4c_105	d5dd5b986cb6e18c85e094d1a549b212_4927	9852759153cafb8b1c14bf07652dd291_5909	65c2458d12fc0f9c34ea395df0ecc7e6_1785	dd9c211e03c6361d3d0812c7002662e1_1097	06610d21ea78edddd027562d697a2d9e_2227	98b560a45723babd4c3c1dffa0a7c74b_2483	a76c17488e1ee622c03bf422561ecc2c_1169	f51d79669de15b34ca19f2197510b836_1991	6b86dda68cb68eea0dc9804273367258_159	fd0da98e886433b3db464bc77ad57ede_2253	df63e81dbe030c8e91ef4b7c4e58e203_1783	d918a584bc784dd4677e6f053d050ff0_3223	2ea01914c089577690f3dfc4129c37f4_845
rpmF	50S ribosomal protein L32	74		PROKKA_04137	36fb02208b7ae35face5678a1bd3758a_2003	15c64f9211b05d2a31e0f607ea1b6481_1115	3a3cc6ff343f4460ced911d494900283_4261	97f126d095f40da33d69d056bc6a5037_2855	93139b6db97e1a9c7f259acfe01f6f03_2409	9065a13a156c1c9c6b6c1283e1d1d5cf_8331	aa94b5edb4b42b44035d69bbc531763f_125	fccfd9eb1a2b5a972d8ff90213d79571_3851	9f2466e0822de1ac235b37d8478a6da3_5147	56066113559428e4b750dc6c7e615d20_7465	08835923ec5dbb28f7a92e5e1bc8c40d_3019	2000c371c866d2e775222b1c75beacd7_1797	5157d744e52385b823f606bc98f94b78_5605	d13eaf45b2b8d6097e0c841ef318f66b_759	4c45036931de3d248c0c0d3888e4a9a1_3833	eef7a2eae111f45007d78c0d2e3505b8_2195	f54cfc46afc0a3f671a24316a82bbb00_2355	5c12034f225c2b39ba05a205b811a7b0_8613	79d822373ebc2c6c64d7c8fbf96a00e9_7055	3b0d0bb337c7a534f7dd46cd6fc5cc72_4305	cb8618d6b14cd1b2eb010b85ce294af8_6731	b16afe2b60efd49273e1657ab6147ed6_3905	371e420467da0cbe9e147addc25fe4f3_3777	317cb37b3dcd6d600b4bb0a1e5cb828f_1075	4b0de2ec5cd89dddc50e2165b3a2fe12_897	402cdf47cfec4d7f0a707867d35ba553_3061	87fce02d6a82de4c68a55329d2c7ebef_2637	519c3ff50e0c1b895cbbba20ac2689d2_2837	a35c57caad2514fd6b7212b72aa696d6_5987	39f12484da880df17466b0e887763f54_8049	a51a668d4127fc1664cd4ceb432601dc_6383	ffb76aeee39a4045f73659d134126e4c_6369	d5dd5b986cb6e18c85e094d1a549b212_1541	9852759153cafb8b1c14bf07652dd291_8169	65c2458d12fc0f9c34ea395df0ecc7e6_6809	dd9c211e03c6361d3d0812c7002662e1_7179	06610d21ea78edddd027562d697a2d9e_131	98b560a45723babd4c3c1dffa0a7c74b_5585	a76c17488e1ee622c03bf422561ecc2c_2153	f51d79669de15b34ca19f2197510b836_1149	6b86dda68cb68eea0dc9804273367258_7283	fd0da98e886433b3db464bc77ad57ede_3337	df63e81dbe030c8e91ef4b7c4e58e203_2065	d918a584bc784dd4677e6f053d050ff0_5283	2ea01914c089577690f3dfc4129c37f4_6437
group_1288	hypothetical protein	74		PROKKA_02011	36fb02208b7ae35face5678a1bd3758a_8165	15c64f9211b05d2a31e0f607ea1b6481_4297	3a3cc6ff343f4460ced911d494900283_7463	97f126d095f40da33d69d056bc6a5037_8077	93139b6db97e1a9c7f259acfe01f6f03_4553	9065a13a156c1c9c6b6c1283e1d1d5cf_7217	aa94b5edb4b42b44035d69bbc531763f_5355	fccfd9eb1a2b5a972d8ff90213d79571_2167	9f2466e0822de1ac235b37d8478a6da3_3755	56066113559428e4b750dc6c7e615d20_3411	08835923ec5dbb28f7a92e5e1bc8c40d_7249	2000c371c866d2e775222b1c75beacd7_5675	5157d744e52385b823f606bc98f94b78_7857	d13eaf45b2b8d6097e0c841ef318f66b_6716	4c45036931de3d248c0c0d3888e4a9a1_721	eef7a2eae111f45007d78c0d2e3505b8_6325	f54cfc46afc0a3f671a24316a82bbb00_4263	5c12034f225c2b39ba05a205b811a7b0_2853	79d822373ebc2c6c64d7c8fbf96a00e9_4907	3b0d0bb337c7a534f7dd46cd6fc5cc72_5135	cb8618d6b14cd1b2eb010b85ce294af8_8259	b16afe2b60efd49273e1657ab6147ed6_6859	371e420467da0cbe9e147addc25fe4f3_2785	317cb37b3dcd6d600b4bb0a1e5cb828f_7519	4b0de2ec5cd89dddc50e2165b3a2fe12_2907	402cdf47cfec4d7f0a707867d35ba553_3299	87fce02d6a82de4c68a55329d2c7ebef_5201	519c3ff50e0c1b895cbbba20ac2689d2_3751	a35c57caad2514fd6b7212b72aa696d6_4443	39f12484da880df17466b0e887763f54_6495	a51a668d4127fc1664cd4ceb432601dc_1805	ffb76aeee39a4045f73659d134126e4c_4609	d5dd5b986cb6e18c85e094d1a549b212_3621	9852759153cafb8b1c14bf07652dd291_845	65c2458d12fc0f9c34ea395df0ecc7e6_4771	dd9c211e03c6361d3d0812c7002662e1_5679	06610d21ea78edddd027562d697a2d9e_6319	98b560a45723babd4c3c1dffa0a7c74b_147	a76c17488e1ee622c03bf422561ecc2c_1811	f51d79669de15b34ca19f2197510b836_3985	6b86dda68cb68eea0dc9804273367258_6391	fd0da98e886433b3db464bc77ad57ede_4835	df63e81dbe030c8e91ef4b7c4e58e203_2453	d918a584bc784dd4677e6f053d050ff0_3565	2ea01914c089577690f3dfc4129c37f4_6377
atpC	ATP synthase epsilon chain	74		PROKKA_04286	36fb02208b7ae35face5678a1bd3758a_7897	15c64f9211b05d2a31e0f607ea1b6481_8181	3a3cc6ff343f4460ced911d494900283_7591	97f126d095f40da33d69d056bc6a5037_1307	93139b6db97e1a9c7f259acfe01f6f03_4867	9065a13a156c1c9c6b6c1283e1d1d5cf_6945	aa94b5edb4b42b44035d69bbc531763f_7187	fccfd9eb1a2b5a972d8ff90213d79571_7237	9f2466e0822de1ac235b37d8478a6da3_8329	56066113559428e4b750dc6c7e615d20_6045	08835923ec5dbb28f7a92e5e1bc8c40d_7535	2000c371c866d2e775222b1c75beacd7_4231	5157d744e52385b823f606bc98f94b78_6505	d13eaf45b2b8d6097e0c841ef318f66b_6450	4c45036931de3d248c0c0d3888e4a9a1_979	eef7a2eae111f45007d78c0d2e3505b8_5979	f54cfc46afc0a3f671a24316a82bbb00_1939	5c12034f225c2b39ba05a205b811a7b0_7503	79d822373ebc2c6c64d7c8fbf96a00e9_8367	3b0d0bb337c7a534f7dd46cd6fc5cc72_4845	cb8618d6b14cd1b2eb010b85ce294af8_2627	b16afe2b60efd49273e1657ab6147ed6_7123	371e420467da0cbe9e147addc25fe4f3_7379	317cb37b3dcd6d600b4bb0a1e5cb828f_5385	4b0de2ec5cd89dddc50e2165b3a2fe12_2603	402cdf47cfec4d7f0a707867d35ba553_6215	87fce02d6a82de4c68a55329d2c7ebef_3903	519c3ff50e0c1b895cbbba20ac2689d2_6201	a35c57caad2514fd6b7212b72aa696d6_3859	39f12484da880df17466b0e887763f54_3937	a51a668d4127fc1664cd4ceb432601dc_1461	ffb76aeee39a4045f73659d134126e4c_4937	d5dd5b986cb6e18c85e094d1a549b212_3881	9852759153cafb8b1c14bf07652dd291_583	65c2458d12fc0f9c34ea395df0ecc7e6_4509	dd9c211e03c6361d3d0812c7002662e1_5419	06610d21ea78edddd027562d697a2d9e_4105	98b560a45723babd4c3c1dffa0a7c74b_1499	a76c17488e1ee622c03bf422561ecc2c_2893	f51d79669de15b34ca19f2197510b836_4291	6b86dda68cb68eea0dc9804273367258_2709	fd0da98e886433b3db464bc77ad57ede_551	df63e81dbe030c8e91ef4b7c4e58e203_8461	d918a584bc784dd4677e6f053d050ff0_7593	2ea01914c089577690f3dfc4129c37f4_5637
ruvA	Holliday junction ATP-dependent DNA helicase RuvA	74		PROKKA_01179	36fb02208b7ae35face5678a1bd3758a_7143	15c64f9211b05d2a31e0f607ea1b6481_6081	3a3cc6ff343f4460ced911d494900283_2851	97f126d095f40da33d69d056bc6a5037_7457	93139b6db97e1a9c7f259acfe01f6f03_6655	9065a13a156c1c9c6b6c1283e1d1d5cf_6681	aa94b5edb4b42b44035d69bbc531763f_1115	fccfd9eb1a2b5a972d8ff90213d79571_7321	9f2466e0822de1ac235b37d8478a6da3_2725	56066113559428e4b750dc6c7e615d20_1311	08835923ec5dbb28f7a92e5e1bc8c40d_4025	2000c371c866d2e775222b1c75beacd7_3689	5157d744e52385b823f606bc98f94b78_7197	d13eaf45b2b8d6097e0c841ef318f66b_5705	4c45036931de3d248c0c0d3888e4a9a1_1723	eef7a2eae111f45007d78c0d2e3505b8_8263	f54cfc46afc0a3f671a24316a82bbb00_8183	5c12034f225c2b39ba05a205b811a7b0_1703	79d822373ebc2c6c64d7c8fbf96a00e9_677	3b0d0bb337c7a534f7dd46cd6fc5cc72_8899	cb8618d6b14cd1b2eb010b85ce294af8_5593	b16afe2b60efd49273e1657ab6147ed6_7989	371e420467da0cbe9e147addc25fe4f3_7293	317cb37b3dcd6d600b4bb0a1e5cb828f_7443	4b0de2ec5cd89dddc50e2165b3a2fe12_675	402cdf47cfec4d7f0a707867d35ba553_5309	87fce02d6a82de4c68a55329d2c7ebef_8229	519c3ff50e0c1b895cbbba20ac2689d2_7889	a35c57caad2514fd6b7212b72aa696d6_8155	39f12484da880df17466b0e887763f54_8343	a51a668d4127fc1664cd4ceb432601dc_867	ffb76aeee39a4045f73659d134126e4c_3251	d5dd5b986cb6e18c85e094d1a549b212_8715	9852759153cafb8b1c14bf07652dd291_6313	65c2458d12fc0f9c34ea395df0ecc7e6_6457	dd9c211e03c6361d3d0812c7002662e1_3275	06610d21ea78edddd027562d697a2d9e_2311	98b560a45723babd4c3c1dffa0a7c74b_289	a76c17488e1ee622c03bf422561ecc2c_6263	f51d79669de15b34ca19f2197510b836_5049	6b86dda68cb68eea0dc9804273367258_3749	fd0da98e886433b3db464bc77ad57ede_1897	df63e81dbe030c8e91ef4b7c4e58e203_827	d918a584bc784dd4677e6f053d050ff0_6357	2ea01914c089577690f3dfc4129c37f4_765
group_12882	hypothetical protein	74		PROKKA_01641	36fb02208b7ae35face5678a1bd3758a_7423	15c64f9211b05d2a31e0f607ea1b6481_2481	3a3cc6ff343f4460ced911d494900283_1901	97f126d095f40da33d69d056bc6a5037_167	93139b6db97e1a9c7f259acfe01f6f03_3797	9065a13a156c1c9c6b6c1283e1d1d5cf_1041	aa94b5edb4b42b44035d69bbc531763f_3559	fccfd9eb1a2b5a972d8ff90213d79571_6285	9f2466e0822de1ac235b37d8478a6da3_4553	56066113559428e4b750dc6c7e615d20_8149	08835923ec5dbb28f7a92e5e1bc8c40d_7977	2000c371c866d2e775222b1c75beacd7_2991	5157d744e52385b823f606bc98f94b78_3245	d13eaf45b2b8d6097e0c841ef318f66b_5984	4c45036931de3d248c0c0d3888e4a9a1_1445	eef7a2eae111f45007d78c0d2e3505b8_4829	f54cfc46afc0a3f671a24316a82bbb00_8353	5c12034f225c2b39ba05a205b811a7b0_3295	79d822373ebc2c6c64d7c8fbf96a00e9_4621	3b0d0bb337c7a534f7dd46cd6fc5cc72_7859	cb8618d6b14cd1b2eb010b85ce294af8_8591	b16afe2b60efd49273e1657ab6147ed6_7703	371e420467da0cbe9e147addc25fe4f3_5493	317cb37b3dcd6d600b4bb0a1e5cb828f_2207	4b0de2ec5cd89dddc50e2165b3a2fe12_7565	402cdf47cfec4d7f0a707867d35ba553_1639	87fce02d6a82de4c68a55329d2c7ebef_975	519c3ff50e0c1b895cbbba20ac2689d2_231	a35c57caad2514fd6b7212b72aa696d6_1465	39f12484da880df17466b0e887763f54_2079	a51a668d4127fc1664cd4ceb432601dc_8653	ffb76aeee39a4045f73659d134126e4c_971	d5dd5b986cb6e18c85e094d1a549b212_1055	9852759153cafb8b1c14bf07652dd291_7271	65c2458d12fc0f9c34ea395df0ecc7e6_3483	dd9c211e03c6361d3d0812c7002662e1_3725	06610d21ea78edddd027562d697a2d9e_4595	98b560a45723babd4c3c1dffa0a7c74b_7941	a76c17488e1ee622c03bf422561ecc2c_5413	f51d79669de15b34ca19f2197510b836_4763	6b86dda68cb68eea0dc9804273367258_3195	fd0da98e886433b3db464bc77ad57ede_467	df63e81dbe030c8e91ef4b7c4e58e203_3513	d918a584bc784dd4677e6f053d050ff0_4217	2ea01914c089577690f3dfc4129c37f4_2705
ndhC	NAD(P)H-quinone oxidoreductase subunit 3	74		PROKKA_01910	36fb02208b7ae35face5678a1bd3758a_6553	15c64f9211b05d2a31e0f607ea1b6481_7927	3a3cc6ff343f4460ced911d494900283_5757	97f126d095f40da33d69d056bc6a5037_7981	93139b6db97e1a9c7f259acfe01f6f03_2265	9065a13a156c1c9c6b6c1283e1d1d5cf_6781	aa94b5edb4b42b44035d69bbc531763f_4691	fccfd9eb1a2b5a972d8ff90213d79571_593	9f2466e0822de1ac235b37d8478a6da3_4287	56066113559428e4b750dc6c7e615d20_9023	08835923ec5dbb28f7a92e5e1bc8c40d_273	2000c371c866d2e775222b1c75beacd7_2223	5157d744e52385b823f606bc98f94b78_5227	d13eaf45b2b8d6097e0c841ef318f66b_5115	4c45036931de3d248c0c0d3888e4a9a1_3523	eef7a2eae111f45007d78c0d2e3505b8_4371	f54cfc46afc0a3f671a24316a82bbb00_2167	5c12034f225c2b39ba05a205b811a7b0_7021	79d822373ebc2c6c64d7c8fbf96a00e9_833	3b0d0bb337c7a534f7dd46cd6fc5cc72_5887	cb8618d6b14cd1b2eb010b85ce294af8_979	b16afe2b60efd49273e1657ab6147ed6_8735	371e420467da0cbe9e147addc25fe4f3_8081	317cb37b3dcd6d600b4bb0a1e5cb828f_1243	4b0de2ec5cd89dddc50e2165b3a2fe12_2103	402cdf47cfec4d7f0a707867d35ba553_5875	87fce02d6a82de4c68a55329d2c7ebef_6045	519c3ff50e0c1b895cbbba20ac2689d2_6321	a35c57caad2514fd6b7212b72aa696d6_4715	39f12484da880df17466b0e887763f54_403	a51a668d4127fc1664cd4ceb432601dc_7295	ffb76aeee39a4045f73659d134126e4c_6525	d5dd5b986cb6e18c85e094d1a549b212_7035	9852759153cafb8b1c14bf07652dd291_2463	65c2458d12fc0f9c34ea395df0ecc7e6_1551	dd9c211e03c6361d3d0812c7002662e1_3529	06610d21ea78edddd027562d697a2d9e_5103	98b560a45723babd4c3c1dffa0a7c74b_2415	a76c17488e1ee622c03bf422561ecc2c_1289	f51d79669de15b34ca19f2197510b836_5719	6b86dda68cb68eea0dc9804273367258_2205	fd0da98e886433b3db464bc77ad57ede_6179	df63e81dbe030c8e91ef4b7c4e58e203_4915	d918a584bc784dd4677e6f053d050ff0_873	2ea01914c089577690f3dfc4129c37f4_1289
rpoA	DNA-directed RNA polymerase subunit alpha	74		PROKKA_04311	36fb02208b7ae35face5678a1bd3758a_1797	15c64f9211b05d2a31e0f607ea1b6481_1481	3a3cc6ff343f4460ced911d494900283_8447	97f126d095f40da33d69d056bc6a5037_3937	93139b6db97e1a9c7f259acfe01f6f03_951	9065a13a156c1c9c6b6c1283e1d1d5cf_1309	aa94b5edb4b42b44035d69bbc531763f_1401	fccfd9eb1a2b5a972d8ff90213d79571_1777	9f2466e0822de1ac235b37d8478a6da3_3859	56066113559428e4b750dc6c7e615d20_2539	08835923ec5dbb28f7a92e5e1bc8c40d_5895	2000c371c866d2e775222b1c75beacd7_8173	5157d744e52385b823f606bc98f94b78_943	d13eaf45b2b8d6097e0c841ef318f66b_545	4c45036931de3d248c0c0d3888e4a9a1_7101	eef7a2eae111f45007d78c0d2e3505b8_6433	f54cfc46afc0a3f671a24316a82bbb00_4867	5c12034f225c2b39ba05a205b811a7b0_419	79d822373ebc2c6c64d7c8fbf96a00e9_6429	3b0d0bb337c7a534f7dd46cd6fc5cc72_1111	cb8618d6b14cd1b2eb010b85ce294af8_6151	b16afe2b60efd49273e1657ab6147ed6_4193	371e420467da0cbe9e147addc25fe4f3_1831	317cb37b3dcd6d600b4bb0a1e5cb828f_6783	4b0de2ec5cd89dddc50e2165b3a2fe12_3157	402cdf47cfec4d7f0a707867d35ba553_3749	87fce02d6a82de4c68a55329d2c7ebef_159	519c3ff50e0c1b895cbbba20ac2689d2_3335	a35c57caad2514fd6b7212b72aa696d6_2933	39f12484da880df17466b0e887763f54_2335	a51a668d4127fc1664cd4ceb432601dc_8397	ffb76aeee39a4045f73659d134126e4c_6043	d5dd5b986cb6e18c85e094d1a549b212_443	9852759153cafb8b1c14bf07652dd291_3495	65c2458d12fc0f9c34ea395df0ecc7e6_985	dd9c211e03c6361d3d0812c7002662e1_669	06610d21ea78edddd027562d697a2d9e_8045	98b560a45723babd4c3c1dffa0a7c74b_2767	a76c17488e1ee622c03bf422561ecc2c_947	f51d79669de15b34ca19f2197510b836_1349	6b86dda68cb68eea0dc9804273367258_5287	fd0da98e886433b3db464bc77ad57ede_917	df63e81dbe030c8e91ef4b7c4e58e203_1051	d918a584bc784dd4677e6f053d050ff0_6227	2ea01914c089577690f3dfc4129c37f4_5795
ybaB	Nucleoid-associated protein YbaB	74		PROKKA_04147	36fb02208b7ae35face5678a1bd3758a_1983	15c64f9211b05d2a31e0f607ea1b6481_1135	3a3cc6ff343f4460ced911d494900283_4241	97f126d095f40da33d69d056bc6a5037_2875	93139b6db97e1a9c7f259acfe01f6f03_2389	9065a13a156c1c9c6b6c1283e1d1d5cf_8311	aa94b5edb4b42b44035d69bbc531763f_103	fccfd9eb1a2b5a972d8ff90213d79571_3871	9f2466e0822de1ac235b37d8478a6da3_5127	56066113559428e4b750dc6c7e615d20_7445	08835923ec5dbb28f7a92e5e1bc8c40d_2999	2000c371c866d2e775222b1c75beacd7_1817	5157d744e52385b823f606bc98f94b78_5585	d13eaf45b2b8d6097e0c841ef318f66b_739	4c45036931de3d248c0c0d3888e4a9a1_6851	eef7a2eae111f45007d78c0d2e3505b8_2215	f54cfc46afc0a3f671a24316a82bbb00_2375	5c12034f225c2b39ba05a205b811a7b0_8593	79d822373ebc2c6c64d7c8fbf96a00e9_7035	3b0d0bb337c7a534f7dd46cd6fc5cc72_4285	cb8618d6b14cd1b2eb010b85ce294af8_6751	b16afe2b60efd49273e1657ab6147ed6_3925	371e420467da0cbe9e147addc25fe4f3_3757	317cb37b3dcd6d600b4bb0a1e5cb828f_1095	4b0de2ec5cd89dddc50e2165b3a2fe12_917	402cdf47cfec4d7f0a707867d35ba553_3041	87fce02d6a82de4c68a55329d2c7ebef_2617	519c3ff50e0c1b895cbbba20ac2689d2_2857	a35c57caad2514fd6b7212b72aa696d6_6007	39f12484da880df17466b0e887763f54_8029	a51a668d4127fc1664cd4ceb432601dc_6363	ffb76aeee39a4045f73659d134126e4c_8919	d5dd5b986cb6e18c85e094d1a549b212_1561	9852759153cafb8b1c14bf07652dd291_8189	65c2458d12fc0f9c34ea395df0ecc7e6_6789	dd9c211e03c6361d3d0812c7002662e1_7199	06610d21ea78edddd027562d697a2d9e_111	98b560a45723babd4c3c1dffa0a7c74b_5565	a76c17488e1ee622c03bf422561ecc2c_2133	f51d79669de15b34ca19f2197510b836_1169	6b86dda68cb68eea0dc9804273367258_7303	fd0da98e886433b3db464bc77ad57ede_3317	df63e81dbe030c8e91ef4b7c4e58e203_8057	d918a584bc784dd4677e6f053d050ff0_5263	2ea01914c089577690f3dfc4129c37f4_6417
group_12886	hypothetical protein	74		PROKKA_02543	36fb02208b7ae35face5678a1bd3758a_3273	15c64f9211b05d2a31e0f607ea1b6481_3485	3a3cc6ff343f4460ced911d494900283_4693	97f126d095f40da33d69d056bc6a5037_4799	93139b6db97e1a9c7f259acfe01f6f03_2807	9065a13a156c1c9c6b6c1283e1d1d5cf_4195	aa94b5edb4b42b44035d69bbc531763f_2963	fccfd9eb1a2b5a972d8ff90213d79571_6515	9f2466e0822de1ac235b37d8478a6da3_7459	56066113559428e4b750dc6c7e615d20_3107	08835923ec5dbb28f7a92e5e1bc8c40d_6945	2000c371c866d2e775222b1c75beacd7_5885	5157d744e52385b823f606bc98f94b78_2013	d13eaf45b2b8d6097e0c841ef318f66b_2029	4c45036931de3d248c0c0d3888e4a9a1_6683	eef7a2eae111f45007d78c0d2e3505b8_7387	f54cfc46afc0a3f671a24316a82bbb00_7655	5c12034f225c2b39ba05a205b811a7b0_5001	79d822373ebc2c6c64d7c8fbf96a00e9_7759	3b0d0bb337c7a534f7dd46cd6fc5cc72_2845	cb8618d6b14cd1b2eb010b85ce294af8_1791	b16afe2b60efd49273e1657ab6147ed6_2605	371e420467da0cbe9e147addc25fe4f3_6437	317cb37b3dcd6d600b4bb0a1e5cb828f_643	4b0de2ec5cd89dddc50e2165b3a2fe12_6283	402cdf47cfec4d7f0a707867d35ba553_7535	87fce02d6a82de4c68a55329d2c7ebef_1745	519c3ff50e0c1b895cbbba20ac2689d2_1645	a35c57caad2514fd6b7212b72aa696d6_4885	39f12484da880df17466b0e887763f54_1643	a51a668d4127fc1664cd4ceb432601dc_229	ffb76aeee39a4045f73659d134126e4c_7061	d5dd5b986cb6e18c85e094d1a549b212_2591	9852759153cafb8b1c14bf07652dd291_7385	65c2458d12fc0f9c34ea395df0ecc7e6_1503	dd9c211e03c6361d3d0812c7002662e1_4375	06610d21ea78edddd027562d697a2d9e_5559	98b560a45723babd4c3c1dffa0a7c74b_4567	a76c17488e1ee622c03bf422561ecc2c_2401	f51d79669de15b34ca19f2197510b836_8639	6b86dda68cb68eea0dc9804273367258_5241	fd0da98e886433b3db464bc77ad57ede_5289	df63e81dbe030c8e91ef4b7c4e58e203_5983	d918a584bc784dd4677e6f053d050ff0_569	2ea01914c089577690f3dfc4129c37f4_5263
phoP_2	Alkaline phosphatase synthesis transcriptional regulatory protein PhoP	74		PROKKA_01396	36fb02208b7ae35face5678a1bd3758a_6919	15c64f9211b05d2a31e0f607ea1b6481_4173	3a3cc6ff343f4460ced911d494900283_7321	97f126d095f40da33d69d056bc6a5037_4503	93139b6db97e1a9c7f259acfe01f6f03_7045	9065a13a156c1c9c6b6c1283e1d1d5cf_5221	aa94b5edb4b42b44035d69bbc531763f_6089	fccfd9eb1a2b5a972d8ff90213d79571_1077	9f2466e0822de1ac235b37d8478a6da3_2837	56066113559428e4b750dc6c7e615d20_4005	08835923ec5dbb28f7a92e5e1bc8c40d_813	2000c371c866d2e775222b1c75beacd7_2659	5157d744e52385b823f606bc98f94b78_603	d13eaf45b2b8d6097e0c841ef318f66b_5477	4c45036931de3d248c0c0d3888e4a9a1_7791	eef7a2eae111f45007d78c0d2e3505b8_1285	f54cfc46afc0a3f671a24316a82bbb00_8849	5c12034f225c2b39ba05a205b811a7b0_3745	79d822373ebc2c6c64d7c8fbf96a00e9_7463	3b0d0bb337c7a534f7dd46cd6fc5cc72_2473	cb8618d6b14cd1b2eb010b85ce294af8_2055	b16afe2b60efd49273e1657ab6147ed6_8361	371e420467da0cbe9e147addc25fe4f3_403	317cb37b3dcd6d600b4bb0a1e5cb828f_4405	4b0de2ec5cd89dddc50e2165b3a2fe12_5511	402cdf47cfec4d7f0a707867d35ba553_4281	87fce02d6a82de4c68a55329d2c7ebef_7223	519c3ff50e0c1b895cbbba20ac2689d2_1459	a35c57caad2514fd6b7212b72aa696d6_3585	39f12484da880df17466b0e887763f54_3143	a51a668d4127fc1664cd4ceb432601dc_7189	ffb76aeee39a4045f73659d134126e4c_2483	d5dd5b986cb6e18c85e094d1a549b212_5471	9852759153cafb8b1c14bf07652dd291_6789	65c2458d12fc0f9c34ea395df0ecc7e6_8045	dd9c211e03c6361d3d0812c7002662e1_7481	06610d21ea78edddd027562d697a2d9e_1967	98b560a45723babd4c3c1dffa0a7c74b_4941	a76c17488e1ee622c03bf422561ecc2c_8057	f51d79669de15b34ca19f2197510b836_5353	6b86dda68cb68eea0dc9804273367258_5473	fd0da98e886433b3db464bc77ad57ede_6793	df63e81dbe030c8e91ef4b7c4e58e203_2339	d918a584bc784dd4677e6f053d050ff0_2065	2ea01914c089577690f3dfc4129c37f4_4959
phoP_1	Alkaline phosphatase synthesis transcriptional regulatory protein PhoP	74		PROKKA_03667	36fb02208b7ae35face5678a1bd3758a_7067	15c64f9211b05d2a31e0f607ea1b6481_4017	3a3cc6ff343f4460ced911d494900283_7123	97f126d095f40da33d69d056bc6a5037_2419	93139b6db97e1a9c7f259acfe01f6f03_1587	9065a13a156c1c9c6b6c1283e1d1d5cf_6565	aa94b5edb4b42b44035d69bbc531763f_7003	fccfd9eb1a2b5a972d8ff90213d79571_7149	9f2466e0822de1ac235b37d8478a6da3_2985	56066113559428e4b750dc6c7e615d20_4153	08835923ec5dbb28f7a92e5e1bc8c40d_665	2000c371c866d2e775222b1c75beacd7_6383	5157d744e52385b823f606bc98f94b78_5287	d13eaf45b2b8d6097e0c841ef318f66b_5629	4c45036931de3d248c0c0d3888e4a9a1_7937	eef7a2eae111f45007d78c0d2e3505b8_1137	f54cfc46afc0a3f671a24316a82bbb00_8701	5c12034f225c2b39ba05a205b811a7b0_3597	79d822373ebc2c6c64d7c8fbf96a00e9_1901	3b0d0bb337c7a534f7dd46cd6fc5cc72_2325	cb8618d6b14cd1b2eb010b85ce294af8_2203	b16afe2b60efd49273e1657ab6147ed6_8211	371e420467da0cbe9e147addc25fe4f3_255	317cb37b3dcd6d600b4bb0a1e5cb828f_4257	4b0de2ec5cd89dddc50e2165b3a2fe12_5363	402cdf47cfec4d7f0a707867d35ba553_4133	87fce02d6a82de4c68a55329d2c7ebef_7371	519c3ff50e0c1b895cbbba20ac2689d2_6155	a35c57caad2514fd6b7212b72aa696d6_3437	39f12484da880df17466b0e887763f54_2995	a51a668d4127fc1664cd4ceb432601dc_199	ffb76aeee39a4045f73659d134126e4c_2625	d5dd5b986cb6e18c85e094d1a549b212_6763	9852759153cafb8b1c14bf07652dd291_6087	65c2458d12fc0f9c34ea395df0ecc7e6_6219	dd9c211e03c6361d3d0812c7002662e1_1691	06610d21ea78edddd027562d697a2d9e_1525	98b560a45723babd4c3c1dffa0a7c74b_63	a76c17488e1ee622c03bf422561ecc2c_8107	f51d79669de15b34ca19f2197510b836_5209	6b86dda68cb68eea0dc9804273367258_1957	fd0da98e886433b3db464bc77ad57ede_6645	df63e81dbe030c8e91ef4b7c4e58e203_8087	d918a584bc784dd4677e6f053d050ff0_2605	2ea01914c089577690f3dfc4129c37f4_5105
group_12889	hypothetical protein	74		PROKKA_00655	36fb02208b7ae35face5678a1bd3758a_5827	15c64f9211b05d2a31e0f607ea1b6481_4641	3a3cc6ff343f4460ced911d494900283_6311	97f126d095f40da33d69d056bc6a5037_5897	93139b6db97e1a9c7f259acfe01f6f03_4229	9065a13a156c1c9c6b6c1283e1d1d5cf_2769	aa94b5edb4b42b44035d69bbc531763f_4021	fccfd9eb1a2b5a972d8ff90213d79571_4139	9f2466e0822de1ac235b37d8478a6da3_2753	56066113559428e4b750dc6c7e615d20_8427	08835923ec5dbb28f7a92e5e1bc8c40d_8493	2000c371c866d2e775222b1c75beacd7_8035	5157d744e52385b823f606bc98f94b78_1745	d13eaf45b2b8d6097e0c841ef318f66b_4327	4c45036931de3d248c0c0d3888e4a9a1_5753	eef7a2eae111f45007d78c0d2e3505b8_7745	f54cfc46afc0a3f671a24316a82bbb00_449	5c12034f225c2b39ba05a205b811a7b0_709	79d822373ebc2c6c64d7c8fbf96a00e9_6741	3b0d0bb337c7a534f7dd46cd6fc5cc72_7457	cb8618d6b14cd1b2eb010b85ce294af8_1405	b16afe2b60efd49273e1657ab6147ed6_193	371e420467da0cbe9e147addc25fe4f3_4053	317cb37b3dcd6d600b4bb0a1e5cb828f_3617	4b0de2ec5cd89dddc50e2165b3a2fe12_6919	402cdf47cfec4d7f0a707867d35ba553_7297	87fce02d6a82de4c68a55329d2c7ebef_6713	519c3ff50e0c1b895cbbba20ac2689d2_1959	a35c57caad2514fd6b7212b72aa696d6_439	39f12484da880df17466b0e887763f54_2539	a51a668d4127fc1664cd4ceb432601dc_3503	ffb76aeee39a4045f73659d134126e4c_8227	d5dd5b986cb6e18c85e094d1a549b212_4699	9852759153cafb8b1c14bf07652dd291_5683	65c2458d12fc0f9c34ea395df0ecc7e6_7295	dd9c211e03c6361d3d0812c7002662e1_4673	06610d21ea78edddd027562d697a2d9e_1639	98b560a45723babd4c3c1dffa0a7c74b_4283	a76c17488e1ee622c03bf422561ecc2c_5665	f51d79669de15b34ca19f2197510b836_6341	6b86dda68cb68eea0dc9804273367258_2179	fd0da98e886433b3db464bc77ad57ede_4141	df63e81dbe030c8e91ef4b7c4e58e203_5457	d918a584bc784dd4677e6f053d050ff0_6475	2ea01914c089577690f3dfc4129c37f4_1259
rpsQ	30S ribosomal protein S17	74		PROKKA_04326	36fb02208b7ae35face5678a1bd3758a_1767	15c64f9211b05d2a31e0f607ea1b6481_1511	3a3cc6ff343f4460ced911d494900283_8417	97f126d095f40da33d69d056bc6a5037_3907	93139b6db97e1a9c7f259acfe01f6f03_921	9065a13a156c1c9c6b6c1283e1d1d5cf_1279	aa94b5edb4b42b44035d69bbc531763f_1371	fccfd9eb1a2b5a972d8ff90213d79571_1807	9f2466e0822de1ac235b37d8478a6da3_3889	56066113559428e4b750dc6c7e615d20_2569	08835923ec5dbb28f7a92e5e1bc8c40d_5865	2000c371c866d2e775222b1c75beacd7_8203	5157d744e52385b823f606bc98f94b78_913	d13eaf45b2b8d6097e0c841ef318f66b_515	4c45036931de3d248c0c0d3888e4a9a1_7131	eef7a2eae111f45007d78c0d2e3505b8_6463	f54cfc46afc0a3f671a24316a82bbb00_4837	5c12034f225c2b39ba05a205b811a7b0_389	79d822373ebc2c6c64d7c8fbf96a00e9_6399	3b0d0bb337c7a534f7dd46cd6fc5cc72_1081	cb8618d6b14cd1b2eb010b85ce294af8_6181	b16afe2b60efd49273e1657ab6147ed6_4223	371e420467da0cbe9e147addc25fe4f3_1801	317cb37b3dcd6d600b4bb0a1e5cb828f_6813	4b0de2ec5cd89dddc50e2165b3a2fe12_3187	402cdf47cfec4d7f0a707867d35ba553_3719	87fce02d6a82de4c68a55329d2c7ebef_189	519c3ff50e0c1b895cbbba20ac2689d2_3305	a35c57caad2514fd6b7212b72aa696d6_2903	39f12484da880df17466b0e887763f54_2305	a51a668d4127fc1664cd4ceb432601dc_8427	ffb76aeee39a4045f73659d134126e4c_6073	d5dd5b986cb6e18c85e094d1a549b212_473	9852759153cafb8b1c14bf07652dd291_3465	65c2458d12fc0f9c34ea395df0ecc7e6_1015	dd9c211e03c6361d3d0812c7002662e1_639	06610d21ea78edddd027562d697a2d9e_8015	98b560a45723babd4c3c1dffa0a7c74b_2737	a76c17488e1ee622c03bf422561ecc2c_917	f51d79669de15b34ca19f2197510b836_1379	6b86dda68cb68eea0dc9804273367258_5317	fd0da98e886433b3db464bc77ad57ede_947	df63e81dbe030c8e91ef4b7c4e58e203_1081	d918a584bc784dd4677e6f053d050ff0_6257	2ea01914c089577690f3dfc4129c37f4_5765
glpQ	Glycerophosphoryl diester phosphodiesterase	74		PROKKA_03194	36fb02208b7ae35face5678a1bd3758a_8997	15c64f9211b05d2a31e0f607ea1b6481_6861	3a3cc6ff343f4460ced911d494900283_4447	97f126d095f40da33d69d056bc6a5037_1585	93139b6db97e1a9c7f259acfe01f6f03_4955	9065a13a156c1c9c6b6c1283e1d1d5cf_6275	aa94b5edb4b42b44035d69bbc531763f_3273	fccfd9eb1a2b5a972d8ff90213d79571_7427	9f2466e0822de1ac235b37d8478a6da3_7951	56066113559428e4b750dc6c7e615d20_8775	08835923ec5dbb28f7a92e5e1bc8c40d_6007	2000c371c866d2e775222b1c75beacd7_3443	5157d744e52385b823f606bc98f94b78_8095	d13eaf45b2b8d6097e0c841ef318f66b_15	4c45036931de3d248c0c0d3888e4a9a1_3437	eef7a2eae111f45007d78c0d2e3505b8_8819	f54cfc46afc0a3f671a24316a82bbb00_593	5c12034f225c2b39ba05a205b811a7b0_1619	79d822373ebc2c6c64d7c8fbf96a00e9_8011	3b0d0bb337c7a534f7dd46cd6fc5cc72_5577	cb8618d6b14cd1b2eb010b85ce294af8_7517	b16afe2b60efd49273e1657ab6147ed6_5967	371e420467da0cbe9e147addc25fe4f3_5217	317cb37b3dcd6d600b4bb0a1e5cb828f_467	4b0de2ec5cd89dddc50e2165b3a2fe12_507	402cdf47cfec4d7f0a707867d35ba553_5655	87fce02d6a82de4c68a55329d2c7ebef_285	519c3ff50e0c1b895cbbba20ac2689d2_127	a35c57caad2514fd6b7212b72aa696d6_7571	39f12484da880df17466b0e887763f54_7377	a51a668d4127fc1664cd4ceb432601dc_5127	ffb76aeee39a4045f73659d134126e4c_4525	d5dd5b986cb6e18c85e094d1a549b212_5681	9852759153cafb8b1c14bf07652dd291_7921	65c2458d12fc0f9c34ea395df0ecc7e6_8363	dd9c211e03c6361d3d0812c7002662e1_3369	06610d21ea78edddd027562d697a2d9e_8137	98b560a45723babd4c3c1dffa0a7c74b_767	a76c17488e1ee622c03bf422561ecc2c_7545	f51d79669de15b34ca19f2197510b836_3057	6b86dda68cb68eea0dc9804273367258_1055	fd0da98e886433b3db464bc77ad57ede_2379	df63e81dbe030c8e91ef4b7c4e58e203_3279	d918a584bc784dd4677e6f053d050ff0_3335	2ea01914c089577690f3dfc4129c37f4_8791
tdh	L-threonine 3-dehydrogenase	74		PROKKA_04231	36fb02208b7ae35face5678a1bd3758a_1851	15c64f9211b05d2a31e0f607ea1b6481_1429	3a3cc6ff343f4460ced911d494900283_6069	97f126d095f40da33d69d056bc6a5037_75	93139b6db97e1a9c7f259acfe01f6f03_7583	9065a13a156c1c9c6b6c1283e1d1d5cf_6175	aa94b5edb4b42b44035d69bbc531763f_8003	fccfd9eb1a2b5a972d8ff90213d79571_2579	9f2466e0822de1ac235b37d8478a6da3_8037	56066113559428e4b750dc6c7e615d20_3893	08835923ec5dbb28f7a92e5e1bc8c40d_2715	2000c371c866d2e775222b1c75beacd7_3357	5157d744e52385b823f606bc98f94b78_8617	d13eaf45b2b8d6097e0c841ef318f66b_597	4c45036931de3d248c0c0d3888e4a9a1_7047	eef7a2eae111f45007d78c0d2e3505b8_8943	f54cfc46afc0a3f671a24316a82bbb00_2535	5c12034f225c2b39ba05a205b811a7b0_7183	79d822373ebc2c6c64d7c8fbf96a00e9_217	3b0d0bb337c7a534f7dd46cd6fc5cc72_7931	cb8618d6b14cd1b2eb010b85ce294af8_2909	b16afe2b60efd49273e1657ab6147ed6_4135	371e420467da0cbe9e147addc25fe4f3_5119	317cb37b3dcd6d600b4bb0a1e5cb828f_4963	4b0de2ec5cd89dddc50e2165b3a2fe12_1315	402cdf47cfec4d7f0a707867d35ba553_2793	87fce02d6a82de4c68a55329d2c7ebef_2241	519c3ff50e0c1b895cbbba20ac2689d2_3403	a35c57caad2514fd6b7212b72aa696d6_1203	39f12484da880df17466b0e887763f54_3627	a51a668d4127fc1664cd4ceb432601dc_6109	ffb76aeee39a4045f73659d134126e4c_617	d5dd5b986cb6e18c85e094d1a549b212_1815	9852759153cafb8b1c14bf07652dd291_8525	65c2458d12fc0f9c34ea395df0ecc7e6_2557	dd9c211e03c6361d3d0812c7002662e1_1479	06610d21ea78edddd027562d697a2d9e_8557	98b560a45723babd4c3c1dffa0a7c74b_6045	a76c17488e1ee622c03bf422561ecc2c_6513	f51d79669de15b34ca19f2197510b836_1297	6b86dda68cb68eea0dc9804273367258_6477	fd0da98e886433b3db464bc77ad57ede_5727	df63e81dbe030c8e91ef4b7c4e58e203_5255	d918a584bc784dd4677e6f053d050ff0_1991	2ea01914c089577690f3dfc4129c37f4_3423
oprP_2	Porin P	74		PROKKA_02772	36fb02208b7ae35face5678a1bd3758a_3007	15c64f9211b05d2a31e0f607ea1b6481_5519	3a3cc6ff343f4460ced911d494900283_6599	97f126d095f40da33d69d056bc6a5037_8665	93139b6db97e1a9c7f259acfe01f6f03_8195	9065a13a156c1c9c6b6c1283e1d1d5cf_4447	aa94b5edb4b42b44035d69bbc531763f_5157	fccfd9eb1a2b5a972d8ff90213d79571_2605	9f2466e0822de1ac235b37d8478a6da3_4083	56066113559428e4b750dc6c7e615d20_375	08835923ec5dbb28f7a92e5e1bc8c40d_2283	2000c371c866d2e775222b1c75beacd7_7201	5157d744e52385b823f606bc98f94b78_7557	d13eaf45b2b8d6097e0c841ef318f66b_1779	4c45036931de3d248c0c0d3888e4a9a1_6441	eef7a2eae111f45007d78c0d2e3505b8_5711	f54cfc46afc0a3f671a24316a82bbb00_7365	5c12034f225c2b39ba05a205b811a7b0_1079	79d822373ebc2c6c64d7c8fbf96a00e9_3459	3b0d0bb337c7a534f7dd46cd6fc5cc72_3235	cb8618d6b14cd1b2eb010b85ce294af8_3913	b16afe2b60efd49273e1657ab6147ed6_2883	371e420467da0cbe9e147addc25fe4f3_1123	317cb37b3dcd6d600b4bb0a1e5cb828f_2153	4b0de2ec5cd89dddc50e2165b3a2fe12_3023	402cdf47cfec4d7f0a707867d35ba553_4527	87fce02d6a82de4c68a55329d2c7ebef_399	519c3ff50e0c1b895cbbba20ac2689d2_2955	a35c57caad2514fd6b7212b72aa696d6_7155	39f12484da880df17466b0e887763f54_5905	a51a668d4127fc1664cd4ceb432601dc_5851	ffb76aeee39a4045f73659d134126e4c_6691	d5dd5b986cb6e18c85e094d1a549b212_7811	9852759153cafb8b1c14bf07652dd291_3885	65c2458d12fc0f9c34ea395df0ecc7e6_2071	dd9c211e03c6361d3d0812c7002662e1_8573	06610d21ea78edddd027562d697a2d9e_3903	98b560a45723babd4c3c1dffa0a7c74b_6283	a76c17488e1ee622c03bf422561ecc2c_8369	f51d79669de15b34ca19f2197510b836_53	6b86dda68cb68eea0dc9804273367258_2821	fd0da98e886433b3db464bc77ad57ede_2907	df63e81dbe030c8e91ef4b7c4e58e203_293	d918a584bc784dd4677e6f053d050ff0_8181	2ea01914c089577690f3dfc4129c37f4_953
group_12895	Sensor protein QseC	74		PROKKA_02318	36fb02208b7ae35face5678a1bd3758a_1545	15c64f9211b05d2a31e0f607ea1b6481_8463	3a3cc6ff343f4460ced911d494900283_2657	97f126d095f40da33d69d056bc6a5037_2931	93139b6db97e1a9c7f259acfe01f6f03_595	9065a13a156c1c9c6b6c1283e1d1d5cf_3081	aa94b5edb4b42b44035d69bbc531763f_4231	fccfd9eb1a2b5a972d8ff90213d79571_8609	9f2466e0822de1ac235b37d8478a6da3_3497	56066113559428e4b750dc6c7e615d20_8289	08835923ec5dbb28f7a92e5e1bc8c40d_8587	2000c371c866d2e775222b1c75beacd7_5785	5157d744e52385b823f606bc98f94b78_5849	d13eaf45b2b8d6097e0c841ef318f66b_295	4c45036931de3d248c0c0d3888e4a9a1_7345	eef7a2eae111f45007d78c0d2e3505b8_5379	f54cfc46afc0a3f671a24316a82bbb00_1317	5c12034f225c2b39ba05a205b811a7b0_8193	79d822373ebc2c6c64d7c8fbf96a00e9_355	3b0d0bb337c7a534f7dd46cd6fc5cc72_6635	cb8618d6b14cd1b2eb010b85ce294af8_7849	b16afe2b60efd49273e1657ab6147ed6_4447	371e420467da0cbe9e147addc25fe4f3_2393	317cb37b3dcd6d600b4bb0a1e5cb828f_3197	4b0de2ec5cd89dddc50e2165b3a2fe12_5321	402cdf47cfec4d7f0a707867d35ba553_7215	87fce02d6a82de4c68a55329d2c7ebef_5505	519c3ff50e0c1b895cbbba20ac2689d2_5491	a35c57caad2514fd6b7212b72aa696d6_2615	39f12484da880df17466b0e887763f54_4155	a51a668d4127fc1664cd4ceb432601dc_3819	ffb76aeee39a4045f73659d134126e4c_5551	d5dd5b986cb6e18c85e094d1a549b212_6153	9852759153cafb8b1c14bf07652dd291_4361	65c2458d12fc0f9c34ea395df0ecc7e6_4283	dd9c211e03c6361d3d0812c7002662e1_1745	06610d21ea78edddd027562d697a2d9e_3483	98b560a45723babd4c3c1dffa0a7c74b_8699	a76c17488e1ee622c03bf422561ecc2c_2965	f51d79669de15b34ca19f2197510b836_1583	6b86dda68cb68eea0dc9804273367258_337	fd0da98e886433b3db464bc77ad57ede_173	df63e81dbe030c8e91ef4b7c4e58e203_8033	d918a584bc784dd4677e6f053d050ff0_7651	2ea01914c089577690f3dfc4129c37f4_3085
ansA	L-asparaginase 1	74		PROKKA_02170	36fb02208b7ae35face5678a1bd3758a_1663	15c64f9211b05d2a31e0f607ea1b6481_1613	3a3cc6ff343f4460ced911d494900283_8171	97f126d095f40da33d69d056bc6a5037_1905	93139b6db97e1a9c7f259acfe01f6f03_6859	9065a13a156c1c9c6b6c1283e1d1d5cf_7297	aa94b5edb4b42b44035d69bbc531763f_3037	fccfd9eb1a2b5a972d8ff90213d79571_741	9f2466e0822de1ac235b37d8478a6da3_3967	56066113559428e4b750dc6c7e615d20_2673	08835923ec5dbb28f7a92e5e1bc8c40d_6741	2000c371c866d2e775222b1c75beacd7_8297	5157d744e52385b823f606bc98f94b78_807	d13eaf45b2b8d6097e0c841ef318f66b_407	4c45036931de3d248c0c0d3888e4a9a1_7235	eef7a2eae111f45007d78c0d2e3505b8_9093	f54cfc46afc0a3f671a24316a82bbb00_7913	5c12034f225c2b39ba05a205b811a7b0_285	79d822373ebc2c6c64d7c8fbf96a00e9_7725	3b0d0bb337c7a534f7dd46cd6fc5cc72_7099	cb8618d6b14cd1b2eb010b85ce294af8_7253	b16afe2b60efd49273e1657ab6147ed6_4333	371e420467da0cbe9e147addc25fe4f3_7797	317cb37b3dcd6d600b4bb0a1e5cb828f_717	4b0de2ec5cd89dddc50e2165b3a2fe12_3293	402cdf47cfec4d7f0a707867d35ba553_3613	87fce02d6a82de4c68a55329d2c7ebef_7395	519c3ff50e0c1b895cbbba20ac2689d2_3199	a35c57caad2514fd6b7212b72aa696d6_7543	39f12484da880df17466b0e887763f54_1187	a51a668d4127fc1664cd4ceb432601dc_6087	ffb76aeee39a4045f73659d134126e4c_6177	d5dd5b986cb6e18c85e094d1a549b212_7413	9852759153cafb8b1c14bf07652dd291_6231	65c2458d12fc0f9c34ea395df0ecc7e6_7715	dd9c211e03c6361d3d0812c7002662e1_7313	06610d21ea78edddd027562d697a2d9e_8193	98b560a45723babd4c3c1dffa0a7c74b_49	a76c17488e1ee622c03bf422561ecc2c_7599	f51d79669de15b34ca19f2197510b836_1473	6b86dda68cb68eea0dc9804273367258_2415	fd0da98e886433b3db464bc77ad57ede_1051	df63e81dbe030c8e91ef4b7c4e58e203_1177	d918a584bc784dd4677e6f053d050ff0_1463	2ea01914c089577690f3dfc4129c37f4_8223
group_12897	hypothetical protein	74		PROKKA_03724	36fb02208b7ae35face5678a1bd3758a_273	15c64f9211b05d2a31e0f607ea1b6481_5583	3a3cc6ff343f4460ced911d494900283_7907	97f126d095f40da33d69d056bc6a5037_5385	93139b6db97e1a9c7f259acfe01f6f03_277	9065a13a156c1c9c6b6c1283e1d1d5cf_3915	aa94b5edb4b42b44035d69bbc531763f_1805	fccfd9eb1a2b5a972d8ff90213d79571_2073	9f2466e0822de1ac235b37d8478a6da3_4721	56066113559428e4b750dc6c7e615d20_7711	08835923ec5dbb28f7a92e5e1bc8c40d_8227	2000c371c866d2e775222b1c75beacd7_5059	5157d744e52385b823f606bc98f94b78_5091	d13eaf45b2b8d6097e0c841ef318f66b_225	4c45036931de3d248c0c0d3888e4a9a1_3321	eef7a2eae111f45007d78c0d2e3505b8_811	f54cfc46afc0a3f671a24316a82bbb00_5373	5c12034f225c2b39ba05a205b811a7b0_2921	79d822373ebc2c6c64d7c8fbf96a00e9_1257	3b0d0bb337c7a534f7dd46cd6fc5cc72_6377	cb8618d6b14cd1b2eb010b85ce294af8_8855	b16afe2b60efd49273e1657ab6147ed6_5665	371e420467da0cbe9e147addc25fe4f3_6353	317cb37b3dcd6d600b4bb0a1e5cb828f_8203	4b0de2ec5cd89dddc50e2165b3a2fe12_1467	402cdf47cfec4d7f0a707867d35ba553_2167	87fce02d6a82de4c68a55329d2c7ebef_4767	519c3ff50e0c1b895cbbba20ac2689d2_4621	a35c57caad2514fd6b7212b72aa696d6_5321	39f12484da880df17466b0e887763f54_4747	a51a668d4127fc1664cd4ceb432601dc_4523	ffb76aeee39a4045f73659d134126e4c_4409	d5dd5b986cb6e18c85e094d1a549b212_4415	9852759153cafb8b1c14bf07652dd291_3055	65c2458d12fc0f9c34ea395df0ecc7e6_3021	dd9c211e03c6361d3d0812c7002662e1_1619	06610d21ea78edddd027562d697a2d9e_7457	98b560a45723babd4c3c1dffa0a7c74b_1261	a76c17488e1ee622c03bf422561ecc2c_7343	f51d79669de15b34ca19f2197510b836_2847	6b86dda68cb68eea0dc9804273367258_5919	fd0da98e886433b3db464bc77ad57ede_2161	df63e81dbe030c8e91ef4b7c4e58e203_777	d918a584bc784dd4677e6f053d050ff0_8411	2ea01914c089577690f3dfc4129c37f4_2045
gyrA	DNA gyrase subunit A	74		PROKKA_03263	36fb02208b7ae35face5678a1bd3758a_6041	15c64f9211b05d2a31e0f607ea1b6481_4825	3a3cc6ff343f4460ced911d494900283_1719	97f126d095f40da33d69d056bc6a5037_5789	93139b6db97e1a9c7f259acfe01f6f03_4123	9065a13a156c1c9c6b6c1283e1d1d5cf_2875	aa94b5edb4b42b44035d69bbc531763f_4127	fccfd9eb1a2b5a972d8ff90213d79571_7999	9f2466e0822de1ac235b37d8478a6da3_2585	56066113559428e4b750dc6c7e615d20_5545	08835923ec5dbb28f7a92e5e1bc8c40d_3609	2000c371c866d2e775222b1c75beacd7_149	5157d744e52385b823f606bc98f94b78_747	d13eaf45b2b8d6097e0c841ef318f66b_4435	4c45036931de3d248c0c0d3888e4a9a1_5859	eef7a2eae111f45007d78c0d2e3505b8_4493	f54cfc46afc0a3f671a24316a82bbb00_3483	5c12034f225c2b39ba05a205b811a7b0_4587	79d822373ebc2c6c64d7c8fbf96a00e9_1513	3b0d0bb337c7a534f7dd46cd6fc5cc72_8501	cb8618d6b14cd1b2eb010b85ce294af8_5967	b16afe2b60efd49273e1657ab6147ed6_57	371e420467da0cbe9e147addc25fe4f3_4163	317cb37b3dcd6d600b4bb0a1e5cb828f_3727	4b0de2ec5cd89dddc50e2165b3a2fe12_6809	402cdf47cfec4d7f0a707867d35ba553_7407	87fce02d6a82de4c68a55329d2c7ebef_6919	519c3ff50e0c1b895cbbba20ac2689d2_1849	a35c57caad2514fd6b7212b72aa696d6_329	39f12484da880df17466b0e887763f54_2429	a51a668d4127fc1664cd4ceb432601dc_3645	ffb76aeee39a4045f73659d134126e4c_7769	d5dd5b986cb6e18c85e094d1a549b212_245	9852759153cafb8b1c14bf07652dd291_5541	65c2458d12fc0f9c34ea395df0ecc7e6_3273	dd9c211e03c6361d3d0812c7002662e1_4815	06610d21ea78edddd027562d697a2d9e_2593	98b560a45723babd4c3c1dffa0a7c74b_2895	a76c17488e1ee622c03bf422561ecc2c_5807	f51d79669de15b34ca19f2197510b836_6241	6b86dda68cb68eea0dc9804273367258_7437	fd0da98e886433b3db464bc77ad57ede_4041	df63e81dbe030c8e91ef4b7c4e58e203_3001	d918a584bc784dd4677e6f053d050ff0_149	2ea01914c089577690f3dfc4129c37f4_7653
bamC	Outer membrane protein assembly factor BamC	74		PROKKA_01217	36fb02208b7ae35face5678a1bd3758a_3443	15c64f9211b05d2a31e0f607ea1b6481_5783	3a3cc6ff343f4460ced911d494900283_3145	97f126d095f40da33d69d056bc6a5037_8477	93139b6db97e1a9c7f259acfe01f6f03_5593	9065a13a156c1c9c6b6c1283e1d1d5cf_3741	aa94b5edb4b42b44035d69bbc531763f_1919	fccfd9eb1a2b5a972d8ff90213d79571_1127	9f2466e0822de1ac235b37d8478a6da3_6473	56066113559428e4b750dc6c7e615d20_2937	08835923ec5dbb28f7a92e5e1bc8c40d_589	2000c371c866d2e775222b1c75beacd7_5251	5157d744e52385b823f606bc98f94b78_3727	d13eaf45b2b8d6097e0c841ef318f66b_2207	4c45036931de3d248c0c0d3888e4a9a1_2345	eef7a2eae111f45007d78c0d2e3505b8_7093	f54cfc46afc0a3f671a24316a82bbb00_1157	5c12034f225c2b39ba05a205b811a7b0_2313	79d822373ebc2c6c64d7c8fbf96a00e9_6075	3b0d0bb337c7a534f7dd46cd6fc5cc72_5687	cb8618d6b14cd1b2eb010b85ce294af8_573	b16afe2b60efd49273e1657ab6147ed6_2429	371e420467da0cbe9e147addc25fe4f3_2973	317cb37b3dcd6d600b4bb0a1e5cb828f_5817	4b0de2ec5cd89dddc50e2165b3a2fe12_7189	402cdf47cfec4d7f0a707867d35ba553_7947	87fce02d6a82de4c68a55329d2c7ebef_6985	519c3ff50e0c1b895cbbba20ac2689d2_6921	a35c57caad2514fd6b7212b72aa696d6_6497	39f12484da880df17466b0e887763f54_1027	a51a668d4127fc1664cd4ceb432601dc_3075	ffb76aeee39a4045f73659d134126e4c_5997	d5dd5b986cb6e18c85e094d1a549b212_5875	9852759153cafb8b1c14bf07652dd291_2011	65c2458d12fc0f9c34ea395df0ecc7e6_905	dd9c211e03c6361d3d0812c7002662e1_2033	06610d21ea78edddd027562d697a2d9e_2929	98b560a45723babd4c3c1dffa0a7c74b_4459	a76c17488e1ee622c03bf422561ecc2c_633	f51d79669de15b34ca19f2197510b836_8469	6b86dda68cb68eea0dc9804273367258_6225	fd0da98e886433b3db464bc77ad57ede_5001	df63e81dbe030c8e91ef4b7c4e58e203_4787	d918a584bc784dd4677e6f053d050ff0_699	2ea01914c089577690f3dfc4129c37f4_6911
bamB	Outer membrane protein assembly factor BamB	74		PROKKA_00964	36fb02208b7ae35face5678a1bd3758a_4017	15c64f9211b05d2a31e0f607ea1b6481_6247	3a3cc6ff343f4460ced911d494900283_2601	97f126d095f40da33d69d056bc6a5037_6901	93139b6db97e1a9c7f259acfe01f6f03_57	9065a13a156c1c9c6b6c1283e1d1d5cf_6005	aa94b5edb4b42b44035d69bbc531763f_5983	fccfd9eb1a2b5a972d8ff90213d79571_8545	9f2466e0822de1ac235b37d8478a6da3_1999	56066113559428e4b750dc6c7e615d20_3465	08835923ec5dbb28f7a92e5e1bc8c40d_8623	2000c371c866d2e775222b1c75beacd7_411	5157d744e52385b823f606bc98f94b78_3853	d13eaf45b2b8d6097e0c841ef318f66b_2495	4c45036931de3d248c0c0d3888e4a9a1_3035	eef7a2eae111f45007d78c0d2e3505b8_8431	f54cfc46afc0a3f671a24316a82bbb00_8141	5c12034f225c2b39ba05a205b811a7b0_1295	79d822373ebc2c6c64d7c8fbf96a00e9_2061	3b0d0bb337c7a534f7dd46cd6fc5cc72_7623	cb8618d6b14cd1b2eb010b85ce294af8_7991	b16afe2b60efd49273e1657ab6147ed6_1843	371e420467da0cbe9e147addc25fe4f3_4569	317cb37b3dcd6d600b4bb0a1e5cb828f_7813	4b0de2ec5cd89dddc50e2165b3a2fe12_8041	402cdf47cfec4d7f0a707867d35ba553_187	87fce02d6a82de4c68a55329d2c7ebef_1513	519c3ff50e0c1b895cbbba20ac2689d2_8167	a35c57caad2514fd6b7212b72aa696d6_5095	39f12484da880df17466b0e887763f54_8517	a51a668d4127fc1664cd4ceb432601dc_5201	ffb76aeee39a4045f73659d134126e4c_8001	d5dd5b986cb6e18c85e094d1a549b212_7111	9852759153cafb8b1c14bf07652dd291_4903	65c2458d12fc0f9c34ea395df0ecc7e6_1123	dd9c211e03c6361d3d0812c7002662e1_2329	06610d21ea78edddd027562d697a2d9e_489	98b560a45723babd4c3c1dffa0a7c74b_3127	a76c17488e1ee622c03bf422561ecc2c_5905	f51d79669de15b34ca19f2197510b836_7967	6b86dda68cb68eea0dc9804273367258_6209	fd0da98e886433b3db464bc77ad57ede_109	df63e81dbe030c8e91ef4b7c4e58e203_7615	d918a584bc784dd4677e6f053d050ff0_477	2ea01914c089577690f3dfc4129c37f4_985
group_12901	hypothetical protein	74		PROKKA_01761	36fb02208b7ae35face5678a1bd3758a_203	15c64f9211b05d2a31e0f607ea1b6481_6827	3a3cc6ff343f4460ced911d494900283_7975	97f126d095f40da33d69d056bc6a5037_7771	93139b6db97e1a9c7f259acfe01f6f03_347	9065a13a156c1c9c6b6c1283e1d1d5cf_3845	aa94b5edb4b42b44035d69bbc531763f_7375	fccfd9eb1a2b5a972d8ff90213d79571_6345	9f2466e0822de1ac235b37d8478a6da3_3849	56066113559428e4b750dc6c7e615d20_8099	08835923ec5dbb28f7a92e5e1bc8c40d_6297	2000c371c866d2e775222b1c75beacd7_1131	5157d744e52385b823f606bc98f94b78_1789	d13eaf45b2b8d6097e0c841ef318f66b_153	4c45036931de3d248c0c0d3888e4a9a1_4647	eef7a2eae111f45007d78c0d2e3505b8_881	f54cfc46afc0a3f671a24316a82bbb00_8431	5c12034f225c2b39ba05a205b811a7b0_969	79d822373ebc2c6c64d7c8fbf96a00e9_91	3b0d0bb337c7a534f7dd46cd6fc5cc72_135	cb8618d6b14cd1b2eb010b85ce294af8_7471	b16afe2b60efd49273e1657ab6147ed6_5739	371e420467da0cbe9e147addc25fe4f3_93	317cb37b3dcd6d600b4bb0a1e5cb828f_8273	4b0de2ec5cd89dddc50e2165b3a2fe12_2403	402cdf47cfec4d7f0a707867d35ba553_4997	87fce02d6a82de4c68a55329d2c7ebef_781	519c3ff50e0c1b895cbbba20ac2689d2_4551	a35c57caad2514fd6b7212b72aa696d6_5391	39f12484da880df17466b0e887763f54_5527	a51a668d4127fc1664cd4ceb432601dc_7597	ffb76aeee39a4045f73659d134126e4c_8655	d5dd5b986cb6e18c85e094d1a549b212_4485	9852759153cafb8b1c14bf07652dd291_3125	65c2458d12fc0f9c34ea395df0ecc7e6_3091	dd9c211e03c6361d3d0812c7002662e1_429	06610d21ea78edddd027562d697a2d9e_297	98b560a45723babd4c3c1dffa0a7c74b_6573	a76c17488e1ee622c03bf422561ecc2c_6493	f51d79669de15b34ca19f2197510b836_2917	6b86dda68cb68eea0dc9804273367258_239	fd0da98e886433b3db464bc77ad57ede_7041	df63e81dbe030c8e91ef4b7c4e58e203_2657	d918a584bc784dd4677e6f053d050ff0_7519	2ea01914c089577690f3dfc4129c37f4_449
ispH	4-hydroxy-3-methylbut-2-enyl diphosphate reductase	74		PROKKA_02974	36fb02208b7ae35face5678a1bd3758a_2605	15c64f9211b05d2a31e0f607ea1b6481_2605	3a3cc6ff343f4460ced911d494900283_5937	97f126d095f40da33d69d056bc6a5037_6951	93139b6db97e1a9c7f259acfe01f6f03_5707	9065a13a156c1c9c6b6c1283e1d1d5cf_6381	aa94b5edb4b42b44035d69bbc531763f_727	fccfd9eb1a2b5a972d8ff90213d79571_7885	9f2466e0822de1ac235b37d8478a6da3_8181	56066113559428e4b750dc6c7e615d20_6817	08835923ec5dbb28f7a92e5e1bc8c40d_1899	2000c371c866d2e775222b1c75beacd7_6513	5157d744e52385b823f606bc98f94b78_4067	d13eaf45b2b8d6097e0c841ef318f66b_1269	4c45036931de3d248c0c0d3888e4a9a1_4345	eef7a2eae111f45007d78c0d2e3505b8_1617	f54cfc46afc0a3f671a24316a82bbb00_2771	5c12034f225c2b39ba05a205b811a7b0_193	79d822373ebc2c6c64d7c8fbf96a00e9_5933	3b0d0bb337c7a534f7dd46cd6fc5cc72_355	cb8618d6b14cd1b2eb010b85ce294af8_3529	b16afe2b60efd49273e1657ab6147ed6_3365	371e420467da0cbe9e147addc25fe4f3_2131	317cb37b3dcd6d600b4bb0a1e5cb828f_3461	4b0de2ec5cd89dddc50e2165b3a2fe12_5911	402cdf47cfec4d7f0a707867d35ba553_4013	87fce02d6a82de4c68a55329d2c7ebef_4823	519c3ff50e0c1b895cbbba20ac2689d2_4373	a35c57caad2514fd6b7212b72aa696d6_603	39f12484da880df17466b0e887763f54_3657	a51a668d4127fc1664cd4ceb432601dc_5453	ffb76aeee39a4045f73659d134126e4c_8091	d5dd5b986cb6e18c85e094d1a549b212_6657	9852759153cafb8b1c14bf07652dd291_3223	65c2458d12fc0f9c34ea395df0ecc7e6_7115	dd9c211e03c6361d3d0812c7002662e1_6979	06610d21ea78edddd027562d697a2d9e_1297	98b560a45723babd4c3c1dffa0a7c74b_2957	a76c17488e1ee622c03bf422561ecc2c_7863	f51d79669de15b34ca19f2197510b836_617	6b86dda68cb68eea0dc9804273367258_2923	fd0da98e886433b3db464bc77ad57ede_8861	df63e81dbe030c8e91ef4b7c4e58e203_625	d918a584bc784dd4677e6f053d050ff0_211	2ea01914c089577690f3dfc4129c37f4_53
aspS	Aspartate--tRNA(Asp/Asn) ligase	74		PROKKA_01185	36fb02208b7ae35face5678a1bd3758a_7155	15c64f9211b05d2a31e0f607ea1b6481_6093	3a3cc6ff343f4460ced911d494900283_2863	97f126d095f40da33d69d056bc6a5037_7469	93139b6db97e1a9c7f259acfe01f6f03_6667	9065a13a156c1c9c6b6c1283e1d1d5cf_6693	aa94b5edb4b42b44035d69bbc531763f_1103	fccfd9eb1a2b5a972d8ff90213d79571_7333	9f2466e0822de1ac235b37d8478a6da3_2713	56066113559428e4b750dc6c7e615d20_1299	08835923ec5dbb28f7a92e5e1bc8c40d_4013	2000c371c866d2e775222b1c75beacd7_3677	5157d744e52385b823f606bc98f94b78_7185	d13eaf45b2b8d6097e0c841ef318f66b_5717	4c45036931de3d248c0c0d3888e4a9a1_1711	eef7a2eae111f45007d78c0d2e3505b8_8251	f54cfc46afc0a3f671a24316a82bbb00_8171	5c12034f225c2b39ba05a205b811a7b0_1715	79d822373ebc2c6c64d7c8fbf96a00e9_689	3b0d0bb337c7a534f7dd46cd6fc5cc72_8911	cb8618d6b14cd1b2eb010b85ce294af8_5605	b16afe2b60efd49273e1657ab6147ed6_7977	371e420467da0cbe9e147addc25fe4f3_7305	317cb37b3dcd6d600b4bb0a1e5cb828f_7455	4b0de2ec5cd89dddc50e2165b3a2fe12_687	402cdf47cfec4d7f0a707867d35ba553_5321	87fce02d6a82de4c68a55329d2c7ebef_8217	519c3ff50e0c1b895cbbba20ac2689d2_7877	a35c57caad2514fd6b7212b72aa696d6_8143	39f12484da880df17466b0e887763f54_8355	a51a668d4127fc1664cd4ceb432601dc_879	ffb76aeee39a4045f73659d134126e4c_3263	d5dd5b986cb6e18c85e094d1a549b212_8727	9852759153cafb8b1c14bf07652dd291_6301	65c2458d12fc0f9c34ea395df0ecc7e6_6469	dd9c211e03c6361d3d0812c7002662e1_3287	06610d21ea78edddd027562d697a2d9e_2323	98b560a45723babd4c3c1dffa0a7c74b_277	a76c17488e1ee622c03bf422561ecc2c_6275	f51d79669de15b34ca19f2197510b836_5037	6b86dda68cb68eea0dc9804273367258_3761	fd0da98e886433b3db464bc77ad57ede_1909	df63e81dbe030c8e91ef4b7c4e58e203_815	d918a584bc784dd4677e6f053d050ff0_6369	2ea01914c089577690f3dfc4129c37f4_753
cymR	Putative HTH-type transcriptional regulator	74		PROKKA_01316	36fb02208b7ae35face5678a1bd3758a_2265	15c64f9211b05d2a31e0f607ea1b6481_2845	3a3cc6ff343f4460ced911d494900283_8235	97f126d095f40da33d69d056bc6a5037_7143	93139b6db97e1a9c7f259acfe01f6f03_5947	9065a13a156c1c9c6b6c1283e1d1d5cf_2087	aa94b5edb4b42b44035d69bbc531763f_7963	fccfd9eb1a2b5a972d8ff90213d79571_5737	9f2466e0822de1ac235b37d8478a6da3_4057	56066113559428e4b750dc6c7e615d20_6575	08835923ec5dbb28f7a92e5e1bc8c40d_1657	2000c371c866d2e775222b1c75beacd7_6757	5157d744e52385b823f606bc98f94b78_8273	d13eaf45b2b8d6097e0c841ef318f66b_1031	4c45036931de3d248c0c0d3888e4a9a1_4103	eef7a2eae111f45007d78c0d2e3505b8_1859	f54cfc46afc0a3f671a24316a82bbb00_6897	5c12034f225c2b39ba05a205b811a7b0_5929	79d822373ebc2c6c64d7c8fbf96a00e9_8513	3b0d0bb337c7a534f7dd46cd6fc5cc72_1913	cb8618d6b14cd1b2eb010b85ce294af8_3771	b16afe2b60efd49273e1657ab6147ed6_3611	371e420467da0cbe9e147addc25fe4f3_1489	317cb37b3dcd6d600b4bb0a1e5cb828f_3219	4b0de2ec5cd89dddc50e2165b3a2fe12_5669	402cdf47cfec4d7f0a707867d35ba553_3771	87fce02d6a82de4c68a55329d2c7ebef_2209	519c3ff50e0c1b895cbbba20ac2689d2_4131	a35c57caad2514fd6b7212b72aa696d6_4197	39f12484da880df17466b0e887763f54_659	a51a668d4127fc1664cd4ceb432601dc_2489	ffb76aeee39a4045f73659d134126e4c_1693	d5dd5b986cb6e18c85e094d1a549b212_6415	9852759153cafb8b1c14bf07652dd291_7219	65c2458d12fc0f9c34ea395df0ecc7e6_7639	dd9c211e03c6361d3d0812c7002662e1_6737	06610d21ea78edddd027562d697a2d9e_5883	98b560a45723babd4c3c1dffa0a7c74b_7245	a76c17488e1ee622c03bf422561ecc2c_7621	f51d79669de15b34ca19f2197510b836_881	6b86dda68cb68eea0dc9804273367258_1485	fd0da98e886433b3db464bc77ad57ede_2813	df63e81dbe030c8e91ef4b7c4e58e203_4355	d918a584bc784dd4677e6f053d050ff0_1105	2ea01914c089577690f3dfc4129c37f4_3783
sdhC	Succinate dehydrogenase cytochrome b556 subunit	74		PROKKA_02220	36fb02208b7ae35face5678a1bd3758a_3491	15c64f9211b05d2a31e0f607ea1b6481_5831	3a3cc6ff343f4460ced911d494900283_3193	97f126d095f40da33d69d056bc6a5037_8431	93139b6db97e1a9c7f259acfe01f6f03_5641	9065a13a156c1c9c6b6c1283e1d1d5cf_3789	aa94b5edb4b42b44035d69bbc531763f_1967	fccfd9eb1a2b5a972d8ff90213d79571_4669	9f2466e0822de1ac235b37d8478a6da3_6427	56066113559428e4b750dc6c7e615d20_2891	08835923ec5dbb28f7a92e5e1bc8c40d_637	2000c371c866d2e775222b1c75beacd7_5299	5157d744e52385b823f606bc98f94b78_3679	d13eaf45b2b8d6097e0c841ef318f66b_2253	4c45036931de3d248c0c0d3888e4a9a1_2391	eef7a2eae111f45007d78c0d2e3505b8_7045	f54cfc46afc0a3f671a24316a82bbb00_1205	5c12034f225c2b39ba05a205b811a7b0_2265	79d822373ebc2c6c64d7c8fbf96a00e9_6123	3b0d0bb337c7a534f7dd46cd6fc5cc72_5641	cb8618d6b14cd1b2eb010b85ce294af8_621	b16afe2b60efd49273e1657ab6147ed6_2381	371e420467da0cbe9e147addc25fe4f3_3021	317cb37b3dcd6d600b4bb0a1e5cb828f_5863	4b0de2ec5cd89dddc50e2165b3a2fe12_7237	402cdf47cfec4d7f0a707867d35ba553_7901	87fce02d6a82de4c68a55329d2c7ebef_7033	519c3ff50e0c1b895cbbba20ac2689d2_6875	a35c57caad2514fd6b7212b72aa696d6_6543	39f12484da880df17466b0e887763f54_1075	a51a668d4127fc1664cd4ceb432601dc_3027	ffb76aeee39a4045f73659d134126e4c_5951	d5dd5b986cb6e18c85e094d1a549b212_5829	9852759153cafb8b1c14bf07652dd291_1963	65c2458d12fc0f9c34ea395df0ecc7e6_953	dd9c211e03c6361d3d0812c7002662e1_2081	06610d21ea78edddd027562d697a2d9e_2977	98b560a45723babd4c3c1dffa0a7c74b_4411	a76c17488e1ee622c03bf422561ecc2c_679	f51d79669de15b34ca19f2197510b836_8421	6b86dda68cb68eea0dc9804273367258_3283	fd0da98e886433b3db464bc77ad57ede_4955	df63e81dbe030c8e91ef4b7c4e58e203_4739	d918a584bc784dd4677e6f053d050ff0_653	2ea01914c089577690f3dfc4129c37f4_5887
pdxK	Pyridoxine kinase	74		PROKKA_01020	36fb02208b7ae35face5678a1bd3758a_3903	15c64f9211b05d2a31e0f607ea1b6481_7491	3a3cc6ff343f4460ced911d494900283_1831	97f126d095f40da33d69d056bc6a5037_7661	93139b6db97e1a9c7f259acfe01f6f03_1223	9065a13a156c1c9c6b6c1283e1d1d5cf_1859	aa94b5edb4b42b44035d69bbc531763f_3387	fccfd9eb1a2b5a972d8ff90213d79571_1379	9f2466e0822de1ac235b37d8478a6da3_229	56066113559428e4b750dc6c7e615d20_6321	08835923ec5dbb28f7a92e5e1bc8c40d_1031	2000c371c866d2e775222b1c75beacd7_1291	5157d744e52385b823f606bc98f94b78_3395	d13eaf45b2b8d6097e0c841ef318f66b_2383	4c45036931de3d248c0c0d3888e4a9a1_2523	eef7a2eae111f45007d78c0d2e3505b8_6733	f54cfc46afc0a3f671a24316a82bbb00_6669	5c12034f225c2b39ba05a205b811a7b0_6375	79d822373ebc2c6c64d7c8fbf96a00e9_2975	3b0d0bb337c7a534f7dd46cd6fc5cc72_3783	cb8618d6b14cd1b2eb010b85ce294af8_5467	b16afe2b60efd49273e1657ab6147ed6_1953	371e420467da0cbe9e147addc25fe4f3_3151	317cb37b3dcd6d600b4bb0a1e5cb828f_5993	4b0de2ec5cd89dddc50e2165b3a2fe12_7367	402cdf47cfec4d7f0a707867d35ba553_7771	87fce02d6a82de4c68a55329d2c7ebef_5369	519c3ff50e0c1b895cbbba20ac2689d2_5851	a35c57caad2514fd6b7212b72aa696d6_2385	39f12484da880df17466b0e887763f54_7703	a51a668d4127fc1664cd4ceb432601dc_5317	ffb76aeee39a4045f73659d134126e4c_5819	d5dd5b986cb6e18c85e094d1a549b212_5697	9852759153cafb8b1c14bf07652dd291_1149	65c2458d12fc0f9c34ea395df0ecc7e6_7525	dd9c211e03c6361d3d0812c7002662e1_2213	06610d21ea78edddd027562d697a2d9e_1243	98b560a45723babd4c3c1dffa0a7c74b_3243	a76c17488e1ee622c03bf422561ecc2c_811	f51d79669de15b34ca19f2197510b836_8079	6b86dda68cb68eea0dc9804273367258_5765	fd0da98e886433b3db464bc77ad57ede_6297	df63e81dbe030c8e91ef4b7c4e58e203_4457	d918a584bc784dd4677e6f053d050ff0_6583	2ea01914c089577690f3dfc4129c37f4_6019
oxyR	Hydrogen peroxide-inducible genes activator	74		PROKKA_02148	36fb02208b7ae35face5678a1bd3758a_1619	15c64f9211b05d2a31e0f607ea1b6481_1657	3a3cc6ff343f4460ced911d494900283_8127	97f126d095f40da33d69d056bc6a5037_6923	93139b6db97e1a9c7f259acfe01f6f03_6815	9065a13a156c1c9c6b6c1283e1d1d5cf_7253	aa94b5edb4b42b44035d69bbc531763f_2993	fccfd9eb1a2b5a972d8ff90213d79571_697	9f2466e0822de1ac235b37d8478a6da3_4011	56066113559428e4b750dc6c7e615d20_2717	08835923ec5dbb28f7a92e5e1bc8c40d_6697	2000c371c866d2e775222b1c75beacd7_8341	5157d744e52385b823f606bc98f94b78_763	d13eaf45b2b8d6097e0c841ef318f66b_361	4c45036931de3d248c0c0d3888e4a9a1_7279	eef7a2eae111f45007d78c0d2e3505b8_9049	f54cfc46afc0a3f671a24316a82bbb00_7869	5c12034f225c2b39ba05a205b811a7b0_241	79d822373ebc2c6c64d7c8fbf96a00e9_7681	3b0d0bb337c7a534f7dd46cd6fc5cc72_7055	cb8618d6b14cd1b2eb010b85ce294af8_7209	b16afe2b60efd49273e1657ab6147ed6_4377	371e420467da0cbe9e147addc25fe4f3_7753	317cb37b3dcd6d600b4bb0a1e5cb828f_673	4b0de2ec5cd89dddc50e2165b3a2fe12_3337	402cdf47cfec4d7f0a707867d35ba553_3569	87fce02d6a82de4c68a55329d2c7ebef_7439	519c3ff50e0c1b895cbbba20ac2689d2_3155	a35c57caad2514fd6b7212b72aa696d6_7499	39f12484da880df17466b0e887763f54_1231	a51a668d4127fc1664cd4ceb432601dc_6043	ffb76aeee39a4045f73659d134126e4c_6221	d5dd5b986cb6e18c85e094d1a549b212_7369	9852759153cafb8b1c14bf07652dd291_6187	65c2458d12fc0f9c34ea395df0ecc7e6_7759	dd9c211e03c6361d3d0812c7002662e1_7269	06610d21ea78edddd027562d697a2d9e_8149	98b560a45723babd4c3c1dffa0a7c74b_5	a76c17488e1ee622c03bf422561ecc2c_7555	f51d79669de15b34ca19f2197510b836_1517	6b86dda68cb68eea0dc9804273367258_2459	fd0da98e886433b3db464bc77ad57ede_1095	df63e81dbe030c8e91ef4b7c4e58e203_1227	d918a584bc784dd4677e6f053d050ff0_1507	2ea01914c089577690f3dfc4129c37f4_8267
ampC_2	Beta-lactamase	74		PROKKA_03646	36fb02208b7ae35face5678a1bd3758a_7025	15c64f9211b05d2a31e0f607ea1b6481_4059	3a3cc6ff343f4460ced911d494900283_3835	97f126d095f40da33d69d056bc6a5037_2469	93139b6db97e1a9c7f259acfe01f6f03_7219	9065a13a156c1c9c6b6c1283e1d1d5cf_6523	aa94b5edb4b42b44035d69bbc531763f_7045	fccfd9eb1a2b5a972d8ff90213d79571_7191	9f2466e0822de1ac235b37d8478a6da3_2943	56066113559428e4b750dc6c7e615d20_4111	08835923ec5dbb28f7a92e5e1bc8c40d_707	2000c371c866d2e775222b1c75beacd7_6425	5157d744e52385b823f606bc98f94b78_5329	d13eaf45b2b8d6097e0c841ef318f66b_5585	4c45036931de3d248c0c0d3888e4a9a1_7895	eef7a2eae111f45007d78c0d2e3505b8_1179	f54cfc46afc0a3f671a24316a82bbb00_8743	5c12034f225c2b39ba05a205b811a7b0_3639	79d822373ebc2c6c64d7c8fbf96a00e9_1943	3b0d0bb337c7a534f7dd46cd6fc5cc72_2367	cb8618d6b14cd1b2eb010b85ce294af8_2161	b16afe2b60efd49273e1657ab6147ed6_8253	371e420467da0cbe9e147addc25fe4f3_297	317cb37b3dcd6d600b4bb0a1e5cb828f_4299	4b0de2ec5cd89dddc50e2165b3a2fe12_5405	402cdf47cfec4d7f0a707867d35ba553_4175	87fce02d6a82de4c68a55329d2c7ebef_7329	519c3ff50e0c1b895cbbba20ac2689d2_1353	a35c57caad2514fd6b7212b72aa696d6_3479	39f12484da880df17466b0e887763f54_3037	a51a668d4127fc1664cd4ceb432601dc_157	ffb76aeee39a4045f73659d134126e4c_2583	d5dd5b986cb6e18c85e094d1a549b212_6721	9852759153cafb8b1c14bf07652dd291_6045	65c2458d12fc0f9c34ea395df0ecc7e6_6261	dd9c211e03c6361d3d0812c7002662e1_1733	06610d21ea78edddd027562d697a2d9e_1567	98b560a45723babd4c3c1dffa0a7c74b_105	a76c17488e1ee622c03bf422561ecc2c_8149	f51d79669de15b34ca19f2197510b836_5251	6b86dda68cb68eea0dc9804273367258_1915	fd0da98e886433b3db464bc77ad57ede_6687	df63e81dbe030c8e91ef4b7c4e58e203_83	d918a584bc784dd4677e6f053d050ff0_2647	2ea01914c089577690f3dfc4129c37f4_5063
recR	Recombination protein RecR	74		PROKKA_04146	36fb02208b7ae35face5678a1bd3758a_1985	15c64f9211b05d2a31e0f607ea1b6481_1133	3a3cc6ff343f4460ced911d494900283_4243	97f126d095f40da33d69d056bc6a5037_2873	93139b6db97e1a9c7f259acfe01f6f03_2391	9065a13a156c1c9c6b6c1283e1d1d5cf_8313	aa94b5edb4b42b44035d69bbc531763f_105	fccfd9eb1a2b5a972d8ff90213d79571_3869	9f2466e0822de1ac235b37d8478a6da3_5129	56066113559428e4b750dc6c7e615d20_7447	08835923ec5dbb28f7a92e5e1bc8c40d_3001	2000c371c866d2e775222b1c75beacd7_1815	5157d744e52385b823f606bc98f94b78_5587	d13eaf45b2b8d6097e0c841ef318f66b_741	4c45036931de3d248c0c0d3888e4a9a1_6849	eef7a2eae111f45007d78c0d2e3505b8_2213	f54cfc46afc0a3f671a24316a82bbb00_2373	5c12034f225c2b39ba05a205b811a7b0_8595	79d822373ebc2c6c64d7c8fbf96a00e9_7037	3b0d0bb337c7a534f7dd46cd6fc5cc72_4287	cb8618d6b14cd1b2eb010b85ce294af8_6749	b16afe2b60efd49273e1657ab6147ed6_3923	371e420467da0cbe9e147addc25fe4f3_3759	317cb37b3dcd6d600b4bb0a1e5cb828f_1093	4b0de2ec5cd89dddc50e2165b3a2fe12_915	402cdf47cfec4d7f0a707867d35ba553_3043	87fce02d6a82de4c68a55329d2c7ebef_2619	519c3ff50e0c1b895cbbba20ac2689d2_2855	a35c57caad2514fd6b7212b72aa696d6_6005	39f12484da880df17466b0e887763f54_8031	a51a668d4127fc1664cd4ceb432601dc_6365	ffb76aeee39a4045f73659d134126e4c_8921	d5dd5b986cb6e18c85e094d1a549b212_1559	9852759153cafb8b1c14bf07652dd291_8187	65c2458d12fc0f9c34ea395df0ecc7e6_6791	dd9c211e03c6361d3d0812c7002662e1_7197	06610d21ea78edddd027562d697a2d9e_113	98b560a45723babd4c3c1dffa0a7c74b_5567	a76c17488e1ee622c03bf422561ecc2c_2135	f51d79669de15b34ca19f2197510b836_1167	6b86dda68cb68eea0dc9804273367258_7301	fd0da98e886433b3db464bc77ad57ede_3319	df63e81dbe030c8e91ef4b7c4e58e203_8055	d918a584bc784dd4677e6f053d050ff0_5265	2ea01914c089577690f3dfc4129c37f4_6419
uvrB	UvrABC system protein B	74		PROKKA_02700	36fb02208b7ae35face5678a1bd3758a_3151	15c64f9211b05d2a31e0f607ea1b6481_3607	3a3cc6ff343f4460ced911d494900283_4591	97f126d095f40da33d69d056bc6a5037_4695	93139b6db97e1a9c7f259acfe01f6f03_2701	9065a13a156c1c9c6b6c1283e1d1d5cf_4303	aa94b5edb4b42b44035d69bbc531763f_2857	fccfd9eb1a2b5a972d8ff90213d79571_6621	9f2466e0822de1ac235b37d8478a6da3_7353	56066113559428e4b750dc6c7e615d20_1539	08835923ec5dbb28f7a92e5e1bc8c40d_6839	2000c371c866d2e775222b1c75beacd7_6153	5157d744e52385b823f606bc98f94b78_1295	d13eaf45b2b8d6097e0c841ef318f66b_1925	4c45036931de3d248c0c0d3888e4a9a1_6585	eef7a2eae111f45007d78c0d2e3505b8_7491	f54cfc46afc0a3f671a24316a82bbb00_8649	5c12034f225c2b39ba05a205b811a7b0_4897	79d822373ebc2c6c64d7c8fbf96a00e9_1719	3b0d0bb337c7a534f7dd46cd6fc5cc72_8777	cb8618d6b14cd1b2eb010b85ce294af8_1895	b16afe2b60efd49273e1657ab6147ed6_2729	371e420467da0cbe9e147addc25fe4f3_6541	317cb37b3dcd6d600b4bb0a1e5cb828f_7037	4b0de2ec5cd89dddc50e2165b3a2fe12_6179	402cdf47cfec4d7f0a707867d35ba553_983	87fce02d6a82de4c68a55329d2c7ebef_1641	519c3ff50e0c1b895cbbba20ac2689d2_1749	a35c57caad2514fd6b7212b72aa696d6_4989	39f12484da880df17466b0e887763f54_1747	a51a668d4127fc1664cd4ceb432601dc_5997	ffb76aeee39a4045f73659d134126e4c_7173	d5dd5b986cb6e18c85e094d1a549b212_7959	9852759153cafb8b1c14bf07652dd291_8743	65c2458d12fc0f9c34ea395df0ecc7e6_1925	dd9c211e03c6361d3d0812c7002662e1_8719	06610d21ea78edddd027562d697a2d9e_3757	98b560a45723babd4c3c1dffa0a7c74b_6997	a76c17488e1ee622c03bf422561ecc2c_8515	f51d79669de15b34ca19f2197510b836_8741	6b86dda68cb68eea0dc9804273367258_5115	fd0da98e886433b3db464bc77ad57ede_1215	df63e81dbe030c8e91ef4b7c4e58e203_6327	d918a584bc784dd4677e6f053d050ff0_1731	2ea01914c089577690f3dfc4129c37f4_5367
group_12912	hypothetical protein	74		PROKKA_00732	36fb02208b7ae35face5678a1bd3758a_8613	15c64f9211b05d2a31e0f607ea1b6481_7875	3a3cc6ff343f4460ced911d494900283_4511	97f126d095f40da33d69d056bc6a5037_3011	93139b6db97e1a9c7f259acfe01f6f03_1855	9065a13a156c1c9c6b6c1283e1d1d5cf_283	aa94b5edb4b42b44035d69bbc531763f_1465	fccfd9eb1a2b5a972d8ff90213d79571_6123	9f2466e0822de1ac235b37d8478a6da3_5399	56066113559428e4b750dc6c7e615d20_5349	08835923ec5dbb28f7a92e5e1bc8c40d_6429	2000c371c866d2e775222b1c75beacd7_4623	5157d744e52385b823f606bc98f94b78_8359	d13eaf45b2b8d6097e0c841ef318f66b_7178	4c45036931de3d248c0c0d3888e4a9a1_279	eef7a2eae111f45007d78c0d2e3505b8_3889	f54cfc46afc0a3f671a24316a82bbb00_5175	5c12034f225c2b39ba05a205b811a7b0_5287	79d822373ebc2c6c64d7c8fbf96a00e9_5139	3b0d0bb337c7a534f7dd46cd6fc5cc72_4177	cb8618d6b14cd1b2eb010b85ce294af8_3045	b16afe2b60efd49273e1657ab6147ed6_6353	371e420467da0cbe9e147addc25fe4f3_203	317cb37b3dcd6d600b4bb0a1e5cb828f_8429	4b0de2ec5cd89dddc50e2165b3a2fe12_4401	402cdf47cfec4d7f0a707867d35ba553_39	87fce02d6a82de4c68a55329d2c7ebef_3487	519c3ff50e0c1b895cbbba20ac2689d2_2031	a35c57caad2514fd6b7212b72aa696d6_103	39f12484da880df17466b0e887763f54_1571	a51a668d4127fc1664cd4ceb432601dc_4827	ffb76aeee39a4045f73659d134126e4c_2701	d5dd5b986cb6e18c85e094d1a549b212_2109	9852759153cafb8b1c14bf07652dd291_6923	65c2458d12fc0f9c34ea395df0ecc7e6_8449	dd9c211e03c6361d3d0812c7002662e1_4975	06610d21ea78edddd027562d697a2d9e_4193	98b560a45723babd4c3c1dffa0a7c74b_4129	a76c17488e1ee622c03bf422561ecc2c_3767	f51d79669de15b34ca19f2197510b836_3433	6b86dda68cb68eea0dc9804273367258_1701	fd0da98e886433b3db464bc77ad57ede_5673	df63e81dbe030c8e91ef4b7c4e58e203_4297	d918a584bc784dd4677e6f053d050ff0_1209	2ea01914c089577690f3dfc4129c37f4_3715
ybdL	Methionine aminotransferase	74		PROKKA_00878	36fb02208b7ae35face5678a1bd3758a_6287	15c64f9211b05d2a31e0f607ea1b6481_6959	3a3cc6ff343f4460ced911d494900283_7691	97f126d095f40da33d69d056bc6a5037_2259	93139b6db97e1a9c7f259acfe01f6f03_8641	9065a13a156c1c9c6b6c1283e1d1d5cf_8107	aa94b5edb4b42b44035d69bbc531763f_511	fccfd9eb1a2b5a972d8ff90213d79571_835	9f2466e0822de1ac235b37d8478a6da3_6127	56066113559428e4b750dc6c7e615d20_7089	08835923ec5dbb28f7a92e5e1bc8c40d_2439	2000c371c866d2e775222b1c75beacd7_6963	5157d744e52385b823f606bc98f94b78_2509	d13eaf45b2b8d6097e0c841ef318f66b_4677	4c45036931de3d248c0c0d3888e4a9a1_6103	eef7a2eae111f45007d78c0d2e3505b8_201	f54cfc46afc0a3f671a24316a82bbb00_1021	5c12034f225c2b39ba05a205b811a7b0_7167	79d822373ebc2c6c64d7c8fbf96a00e9_2209	3b0d0bb337c7a534f7dd46cd6fc5cc72_1563	cb8618d6b14cd1b2eb010b85ce294af8_1593	b16afe2b60efd49273e1657ab6147ed6_9015	371e420467da0cbe9e147addc25fe4f3_5381	317cb37b3dcd6d600b4bb0a1e5cb828f_1677	4b0de2ec5cd89dddc50e2165b3a2fe12_1773	402cdf47cfec4d7f0a707867d35ba553_923	87fce02d6a82de4c68a55329d2c7ebef_7765	519c3ff50e0c1b895cbbba20ac2689d2_4981	a35c57caad2514fd6b7212b72aa696d6_1627	39f12484da880df17466b0e887763f54_5045	a51a668d4127fc1664cd4ceb432601dc_1221	ffb76aeee39a4045f73659d134126e4c_7847	d5dd5b986cb6e18c85e094d1a549b212_7279	9852759153cafb8b1c14bf07652dd291_2749	65c2458d12fc0f9c34ea395df0ecc7e6_5839	dd9c211e03c6361d3d0812c7002662e1_4439	06610d21ea78edddd027562d697a2d9e_6705	98b560a45723babd4c3c1dffa0a7c74b_7729	a76c17488e1ee622c03bf422561ecc2c_1613	f51d79669de15b34ca19f2197510b836_5991	6b86dda68cb68eea0dc9804273367258_3539	fd0da98e886433b3db464bc77ad57ede_2545	df63e81dbe030c8e91ef4b7c4e58e203_8865	d918a584bc784dd4677e6f053d050ff0_3801	2ea01914c089577690f3dfc4129c37f4_4411
exbD_1	Biopolymer transport protein ExbD	74		PROKKA_01388	36fb02208b7ae35face5678a1bd3758a_7133	15c64f9211b05d2a31e0f607ea1b6481_6071	3a3cc6ff343f4460ced911d494900283_2841	97f126d095f40da33d69d056bc6a5037_143	93139b6db97e1a9c7f259acfe01f6f03_4675	9065a13a156c1c9c6b6c1283e1d1d5cf_6671	aa94b5edb4b42b44035d69bbc531763f_1125	fccfd9eb1a2b5a972d8ff90213d79571_1939	9f2466e0822de1ac235b37d8478a6da3_8563	56066113559428e4b750dc6c7e615d20_1321	08835923ec5dbb28f7a92e5e1bc8c40d_4035	2000c371c866d2e775222b1c75beacd7_817	5157d744e52385b823f606bc98f94b78_7133	d13eaf45b2b8d6097e0c841ef318f66b_5695	4c45036931de3d248c0c0d3888e4a9a1_1733	eef7a2eae111f45007d78c0d2e3505b8_8273	f54cfc46afc0a3f671a24316a82bbb00_7133	5c12034f225c2b39ba05a205b811a7b0_1693	79d822373ebc2c6c64d7c8fbf96a00e9_667	3b0d0bb337c7a534f7dd46cd6fc5cc72_8889	cb8618d6b14cd1b2eb010b85ce294af8_5583	b16afe2b60efd49273e1657ab6147ed6_8007	371e420467da0cbe9e147addc25fe4f3_4317	317cb37b3dcd6d600b4bb0a1e5cb828f_7433	4b0de2ec5cd89dddc50e2165b3a2fe12_665	402cdf47cfec4d7f0a707867d35ba553_5299	87fce02d6a82de4c68a55329d2c7ebef_8567	519c3ff50e0c1b895cbbba20ac2689d2_7899	a35c57caad2514fd6b7212b72aa696d6_7165	39f12484da880df17466b0e887763f54_8333	a51a668d4127fc1664cd4ceb432601dc_857	ffb76aeee39a4045f73659d134126e4c_3241	d5dd5b986cb6e18c85e094d1a549b212_8705	9852759153cafb8b1c14bf07652dd291_6323	65c2458d12fc0f9c34ea395df0ecc7e6_6447	dd9c211e03c6361d3d0812c7002662e1_3265	06610d21ea78edddd027562d697a2d9e_1331	98b560a45723babd4c3c1dffa0a7c74b_299	a76c17488e1ee622c03bf422561ecc2c_571	f51d79669de15b34ca19f2197510b836_5059	6b86dda68cb68eea0dc9804273367258_3739	fd0da98e886433b3db464bc77ad57ede_1887	df63e81dbe030c8e91ef4b7c4e58e203_837	d918a584bc784dd4677e6f053d050ff0_6795	2ea01914c089577690f3dfc4129c37f4_775
group_12915	hypothetical protein	74		PROKKA_01340	36fb02208b7ae35face5678a1bd3758a_2217	15c64f9211b05d2a31e0f607ea1b6481_2891	3a3cc6ff343f4460ced911d494900283_8187	97f126d095f40da33d69d056bc6a5037_7095	93139b6db97e1a9c7f259acfe01f6f03_7415	9065a13a156c1c9c6b6c1283e1d1d5cf_413	aa94b5edb4b42b44035d69bbc531763f_8169	fccfd9eb1a2b5a972d8ff90213d79571_3081	9f2466e0822de1ac235b37d8478a6da3_3025	56066113559428e4b750dc6c7e615d20_8333	08835923ec5dbb28f7a92e5e1bc8c40d_1609	2000c371c866d2e775222b1c75beacd7_693	5157d744e52385b823f606bc98f94b78_4471	d13eaf45b2b8d6097e0c841ef318f66b_983	4c45036931de3d248c0c0d3888e4a9a1_4055	eef7a2eae111f45007d78c0d2e3505b8_1979	f54cfc46afc0a3f671a24316a82bbb00_7037	5c12034f225c2b39ba05a205b811a7b0_3557	79d822373ebc2c6c64d7c8fbf96a00e9_6909	3b0d0bb337c7a534f7dd46cd6fc5cc72_6445	cb8618d6b14cd1b2eb010b85ce294af8_3819	b16afe2b60efd49273e1657ab6147ed6_3661	371e420467da0cbe9e147addc25fe4f3_8361	317cb37b3dcd6d600b4bb0a1e5cb828f_5635	4b0de2ec5cd89dddc50e2165b3a2fe12_5621	402cdf47cfec4d7f0a707867d35ba553_6859	87fce02d6a82de4c68a55329d2c7ebef_4571	519c3ff50e0c1b895cbbba20ac2689d2_7169	a35c57caad2514fd6b7212b72aa696d6_4149	39f12484da880df17466b0e887763f54_707	a51a668d4127fc1664cd4ceb432601dc_2441	ffb76aeee39a4045f73659d134126e4c_1741	d5dd5b986cb6e18c85e094d1a549b212_6367	9852759153cafb8b1c14bf07652dd291_253	65c2458d12fc0f9c34ea395df0ecc7e6_4013	dd9c211e03c6361d3d0812c7002662e1_505	06610d21ea78edddd027562d697a2d9e_7065	98b560a45723babd4c3c1dffa0a7c74b_8109	a76c17488e1ee622c03bf422561ecc2c_2067	f51d79669de15b34ca19f2197510b836_929	6b86dda68cb68eea0dc9804273367258_1533	fd0da98e886433b3db464bc77ad57ede_7081	df63e81dbe030c8e91ef4b7c4e58e203_8185	d918a584bc784dd4677e6f053d050ff0_1155	2ea01914c089577690f3dfc4129c37f4_8715
osmY	Osmotically-inducible protein Y	74		PROKKA_00367	36fb02208b7ae35face5678a1bd3758a_7761	15c64f9211b05d2a31e0f607ea1b6481_2151	3a3cc6ff343f4460ced911d494900283_2973	97f126d095f40da33d69d056bc6a5037_7871	93139b6db97e1a9c7f259acfe01f6f03_8395	9065a13a156c1c9c6b6c1283e1d1d5cf_5371	aa94b5edb4b42b44035d69bbc531763f_4577	fccfd9eb1a2b5a972d8ff90213d79571_8817	9f2466e0822de1ac235b37d8478a6da3_7679	56066113559428e4b750dc6c7e615d20_5909	08835923ec5dbb28f7a92e5e1bc8c40d_3877	2000c371c866d2e775222b1c75beacd7_4095	5157d744e52385b823f606bc98f94b78_6367	d13eaf45b2b8d6097e0c841ef318f66b_6312	4c45036931de3d248c0c0d3888e4a9a1_1115	eef7a2eae111f45007d78c0d2e3505b8_5843	f54cfc46afc0a3f671a24316a82bbb00_5555	5c12034f225c2b39ba05a205b811a7b0_4091	79d822373ebc2c6c64d7c8fbf96a00e9_5861	3b0d0bb337c7a534f7dd46cd6fc5cc72_4709	cb8618d6b14cd1b2eb010b85ce294af8_2763	b16afe2b60efd49273e1657ab6147ed6_7259	371e420467da0cbe9e147addc25fe4f3_7515	317cb37b3dcd6d600b4bb0a1e5cb828f_5521	4b0de2ec5cd89dddc50e2165b3a2fe12_4927	402cdf47cfec4d7f0a707867d35ba553_6349	87fce02d6a82de4c68a55329d2c7ebef_3769	519c3ff50e0c1b895cbbba20ac2689d2_745	a35c57caad2514fd6b7212b72aa696d6_3725	39f12484da880df17466b0e887763f54_4071	a51a668d4127fc1664cd4ceb432601dc_2299	ffb76aeee39a4045f73659d134126e4c_8567	d5dd5b986cb6e18c85e094d1a549b212_5251	9852759153cafb8b1c14bf07652dd291_1493	65c2458d12fc0f9c34ea395df0ecc7e6_3947	dd9c211e03c6361d3d0812c7002662e1_6453	06610d21ea78edddd027562d697a2d9e_3111	98b560a45723babd4c3c1dffa0a7c74b_1635	a76c17488e1ee622c03bf422561ecc2c_2757	f51d79669de15b34ca19f2197510b836_4429	6b86dda68cb68eea0dc9804273367258_8239	fd0da98e886433b3db464bc77ad57ede_1967	df63e81dbe030c8e91ef4b7c4e58e203_2773	d918a584bc784dd4677e6f053d050ff0_285	2ea01914c089577690f3dfc4129c37f4_3271
group_12917	hypothetical protein	74		PROKKA_00813	36fb02208b7ae35face5678a1bd3758a_6273	15c64f9211b05d2a31e0f607ea1b6481_5057	3a3cc6ff343f4460ced911d494900283_7675	97f126d095f40da33d69d056bc6a5037_2245	93139b6db97e1a9c7f259acfe01f6f03_8627	9065a13a156c1c9c6b6c1283e1d1d5cf_8093	aa94b5edb4b42b44035d69bbc531763f_497	fccfd9eb1a2b5a972d8ff90213d79571_821	9f2466e0822de1ac235b37d8478a6da3_6141	56066113559428e4b750dc6c7e615d20_7103	08835923ec5dbb28f7a92e5e1bc8c40d_2453	2000c371c866d2e775222b1c75beacd7_6949	5157d744e52385b823f606bc98f94b78_2495	d13eaf45b2b8d6097e0c841ef318f66b_4663	4c45036931de3d248c0c0d3888e4a9a1_6089	eef7a2eae111f45007d78c0d2e3505b8_215	f54cfc46afc0a3f671a24316a82bbb00_1035	5c12034f225c2b39ba05a205b811a7b0_7153	79d822373ebc2c6c64d7c8fbf96a00e9_2195	3b0d0bb337c7a534f7dd46cd6fc5cc72_1549	cb8618d6b14cd1b2eb010b85ce294af8_1579	b16afe2b60efd49273e1657ab6147ed6_9029	371e420467da0cbe9e147addc25fe4f3_5367	317cb37b3dcd6d600b4bb0a1e5cb828f_1663	4b0de2ec5cd89dddc50e2165b3a2fe12_1787	402cdf47cfec4d7f0a707867d35ba553_909	87fce02d6a82de4c68a55329d2c7ebef_7779	519c3ff50e0c1b895cbbba20ac2689d2_4995	a35c57caad2514fd6b7212b72aa696d6_1613	39f12484da880df17466b0e887763f54_5031	a51a668d4127fc1664cd4ceb432601dc_1207	ffb76aeee39a4045f73659d134126e4c_7861	d5dd5b986cb6e18c85e094d1a549b212_7293	9852759153cafb8b1c14bf07652dd291_2735	65c2458d12fc0f9c34ea395df0ecc7e6_5853	dd9c211e03c6361d3d0812c7002662e1_4453	06610d21ea78edddd027562d697a2d9e_6719	98b560a45723babd4c3c1dffa0a7c74b_7715	a76c17488e1ee622c03bf422561ecc2c_1599	f51d79669de15b34ca19f2197510b836_6009	6b86dda68cb68eea0dc9804273367258_3525	fd0da98e886433b3db464bc77ad57ede_2531	df63e81dbe030c8e91ef4b7c4e58e203_8879	d918a584bc784dd4677e6f053d050ff0_3785	2ea01914c089577690f3dfc4129c37f4_4395
group_12918	hypothetical protein	74		PROKKA_03420	36fb02208b7ae35face5678a1bd3758a_487	15c64f9211b05d2a31e0f607ea1b6481_7335	3a3cc6ff343f4460ced911d494900283_3691	97f126d095f40da33d69d056bc6a5037_6771	93139b6db97e1a9c7f259acfe01f6f03_6139	9065a13a156c1c9c6b6c1283e1d1d5cf_1623	aa94b5edb4b42b44035d69bbc531763f_2163	fccfd9eb1a2b5a972d8ff90213d79571_7557	9f2466e0822de1ac235b37d8478a6da3_831	56066113559428e4b750dc6c7e615d20_3811	08835923ec5dbb28f7a92e5e1bc8c40d_4223	2000c371c866d2e775222b1c75beacd7_2743	5157d744e52385b823f606bc98f94b78_2917	d13eaf45b2b8d6097e0c841ef318f66b_2693	4c45036931de3d248c0c0d3888e4a9a1_2269	eef7a2eae111f45007d78c0d2e3505b8_5235	f54cfc46afc0a3f671a24316a82bbb00_2861	5c12034f225c2b39ba05a205b811a7b0_3071	79d822373ebc2c6c64d7c8fbf96a00e9_4029	3b0d0bb337c7a534f7dd46cd6fc5cc72_1167	cb8618d6b14cd1b2eb010b85ce294af8_4595	b16afe2b60efd49273e1657ab6147ed6_5447	371e420467da0cbe9e147addc25fe4f3_6137	317cb37b3dcd6d600b4bb0a1e5cb828f_3967	4b0de2ec5cd89dddc50e2165b3a2fe12_6551	402cdf47cfec4d7f0a707867d35ba553_5475	87fce02d6a82de4c68a55329d2c7ebef_7679	519c3ff50e0c1b895cbbba20ac2689d2_2551	a35c57caad2514fd6b7212b72aa696d6_3209	39f12484da880df17466b0e887763f54_2923	a51a668d4127fc1664cd4ceb432601dc_4255	ffb76aeee39a4045f73659d134126e4c_3375	d5dd5b986cb6e18c85e094d1a549b212_4149	9852759153cafb8b1c14bf07652dd291_5323	65c2458d12fc0f9c34ea395df0ecc7e6_399	dd9c211e03c6361d3d0812c7002662e1_6109	06610d21ea78edddd027562d697a2d9e_6231	98b560a45723babd4c3c1dffa0a7c74b_995	a76c17488e1ee622c03bf422561ecc2c_7075	f51d79669de15b34ca19f2197510b836_2587	6b86dda68cb68eea0dc9804273367258_4515	fd0da98e886433b3db464bc77ad57ede_3815	df63e81dbe030c8e91ef4b7c4e58e203_1397	d918a584bc784dd4677e6f053d050ff0_8667	2ea01914c089577690f3dfc4129c37f4_4629
pyrG	CTP synthase	74		PROKKA_04340	36fb02208b7ae35face5678a1bd3758a_3321	15c64f9211b05d2a31e0f607ea1b6481_3437	3a3cc6ff343f4460ced911d494900283_1419	97f126d095f40da33d69d056bc6a5037_8545	93139b6db97e1a9c7f259acfe01f6f03_2855	9065a13a156c1c9c6b6c1283e1d1d5cf_4147	aa94b5edb4b42b44035d69bbc531763f_7303	fccfd9eb1a2b5a972d8ff90213d79571_6467	9f2466e0822de1ac235b37d8478a6da3_1883	56066113559428e4b750dc6c7e615d20_3059	08835923ec5dbb28f7a92e5e1bc8c40d_7115	2000c371c866d2e775222b1c75beacd7_53	5157d744e52385b823f606bc98f94b78_1965	d13eaf45b2b8d6097e0c841ef318f66b_2077	4c45036931de3d248c0c0d3888e4a9a1_6731	eef7a2eae111f45007d78c0d2e3505b8_7339	f54cfc46afc0a3f671a24316a82bbb00_1707	5c12034f225c2b39ba05a205b811a7b0_5049	79d822373ebc2c6c64d7c8fbf96a00e9_3213	3b0d0bb337c7a534f7dd46cd6fc5cc72_2893	cb8618d6b14cd1b2eb010b85ce294af8_5667	b16afe2b60efd49273e1657ab6147ed6_2557	371e420467da0cbe9e147addc25fe4f3_4287	317cb37b3dcd6d600b4bb0a1e5cb828f_5695	4b0de2ec5cd89dddc50e2165b3a2fe12_6331	402cdf47cfec4d7f0a707867d35ba553_5119	87fce02d6a82de4c68a55329d2c7ebef_6015	519c3ff50e0c1b895cbbba20ac2689d2_1597	a35c57caad2514fd6b7212b72aa696d6_7225	39f12484da880df17466b0e887763f54_905	a51a668d4127fc1664cd4ceb432601dc_2347	ffb76aeee39a4045f73659d134126e4c_9195	d5dd5b986cb6e18c85e094d1a549b212_2543	9852759153cafb8b1c14bf07652dd291_7337	65c2458d12fc0f9c34ea395df0ecc7e6_7367	dd9c211e03c6361d3d0812c7002662e1_5937	06610d21ea78edddd027562d697a2d9e_5607	98b560a45723babd4c3c1dffa0a7c74b_8189	a76c17488e1ee622c03bf422561ecc2c_2353	f51d79669de15b34ca19f2197510b836_8591	6b86dda68cb68eea0dc9804273367258_8733	fd0da98e886433b3db464bc77ad57ede_5123	df63e81dbe030c8e91ef4b7c4e58e203_5895	d918a584bc784dd4677e6f053d050ff0_521	2ea01914c089577690f3dfc4129c37f4_5215
sucC	Succinyl-CoA ligase [ADP-forming] subunit beta	74		PROKKA_01784	36fb02208b7ae35face5678a1bd3758a_7219	15c64f9211b05d2a31e0f607ea1b6481_6161	3a3cc6ff343f4460ced911d494900283_435	97f126d095f40da33d69d056bc6a5037_3967	93139b6db97e1a9c7f259acfe01f6f03_3655	9065a13a156c1c9c6b6c1283e1d1d5cf_7243	aa94b5edb4b42b44035d69bbc531763f_529	fccfd9eb1a2b5a972d8ff90213d79571_1763	9f2466e0822de1ac235b37d8478a6da3_6275	56066113559428e4b750dc6c7e615d20_4835	08835923ec5dbb28f7a92e5e1bc8c40d_3201	2000c371c866d2e775222b1c75beacd7_5361	5157d744e52385b823f606bc98f94b78_3279	d13eaf45b2b8d6097e0c841ef318f66b_5781	4c45036931de3d248c0c0d3888e4a9a1_1647	eef7a2eae111f45007d78c0d2e3505b8_481	f54cfc46afc0a3f671a24316a82bbb00_3867	5c12034f225c2b39ba05a205b811a7b0_975	79d822373ebc2c6c64d7c8fbf96a00e9_2039	3b0d0bb337c7a534f7dd46cd6fc5cc72_679	cb8618d6b14cd1b2eb010b85ce294af8_6413	b16afe2b60efd49273e1657ab6147ed6_7913	371e420467da0cbe9e147addc25fe4f3_925	317cb37b3dcd6d600b4bb0a1e5cb828f_7581	4b0de2ec5cd89dddc50e2165b3a2fe12_7921	402cdf47cfec4d7f0a707867d35ba553_5229	87fce02d6a82de4c68a55329d2c7ebef_6605	519c3ff50e0c1b895cbbba20ac2689d2_553	a35c57caad2514fd6b7212b72aa696d6_1711	39f12484da880df17466b0e887763f54_5153	a51a668d4127fc1664cd4ceb432601dc_147	ffb76aeee39a4045f73659d134126e4c_9399	d5dd5b986cb6e18c85e094d1a549b212_837	9852759153cafb8b1c14bf07652dd291_1087	65c2458d12fc0f9c34ea395df0ecc7e6_643	dd9c211e03c6361d3d0812c7002662e1_8359	06610d21ea78edddd027562d697a2d9e_237	98b560a45723babd4c3c1dffa0a7c74b_5531	a76c17488e1ee622c03bf422561ecc2c_7451	f51d79669de15b34ca19f2197510b836_4969	6b86dda68cb68eea0dc9804273367258_4943	fd0da98e886433b3db464bc77ad57ede_7479	df63e81dbe030c8e91ef4b7c4e58e203_7531	d918a584bc784dd4677e6f053d050ff0_1367	2ea01914c089577690f3dfc4129c37f4_7337
group_12921	hypothetical protein	74		PROKKA_03998	36fb02208b7ae35face5678a1bd3758a_8257	15c64f9211b05d2a31e0f607ea1b6481_3275	3a3cc6ff343f4460ced911d494900283_8661	97f126d095f40da33d69d056bc6a5037_1381	93139b6db97e1a9c7f259acfe01f6f03_1357	9065a13a156c1c9c6b6c1283e1d1d5cf_5447	aa94b5edb4b42b44035d69bbc531763f_1565	fccfd9eb1a2b5a972d8ff90213d79571_6357	9f2466e0822de1ac235b37d8478a6da3_8899	56066113559428e4b750dc6c7e615d20_8919	08835923ec5dbb28f7a92e5e1bc8c40d_6573	2000c371c866d2e775222b1c75beacd7_1079	5157d744e52385b823f606bc98f94b78_8495	d13eaf45b2b8d6097e0c841ef318f66b_6810	4c45036931de3d248c0c0d3888e4a9a1_629	eef7a2eae111f45007d78c0d2e3505b8_8371	f54cfc46afc0a3f671a24316a82bbb00_8229	5c12034f225c2b39ba05a205b811a7b0_6429	79d822373ebc2c6c64d7c8fbf96a00e9_8117	3b0d0bb337c7a534f7dd46cd6fc5cc72_6669	cb8618d6b14cd1b2eb010b85ce294af8_7727	b16afe2b60efd49273e1657ab6147ed6_6765	371e420467da0cbe9e147addc25fe4f3_8233	317cb37b3dcd6d600b4bb0a1e5cb828f_173	4b0de2ec5cd89dddc50e2165b3a2fe12_129	402cdf47cfec4d7f0a707867d35ba553_281	87fce02d6a82de4c68a55329d2c7ebef_8415	519c3ff50e0c1b895cbbba20ac2689d2_8203	a35c57caad2514fd6b7212b72aa696d6_1737	39f12484da880df17466b0e887763f54_7987	a51a668d4127fc1664cd4ceb432601dc_7623	ffb76aeee39a4045f73659d134126e4c_2193	d5dd5b986cb6e18c85e094d1a549b212_3539	9852759153cafb8b1c14bf07652dd291_4381	65c2458d12fc0f9c34ea395df0ecc7e6_39	dd9c211e03c6361d3d0812c7002662e1_1073	06610d21ea78edddd027562d697a2d9e_7797	98b560a45723babd4c3c1dffa0a7c74b_7269	a76c17488e1ee622c03bf422561ecc2c_4911	f51d79669de15b34ca19f2197510b836_3893	6b86dda68cb68eea0dc9804273367258_6835	fd0da98e886433b3db464bc77ad57ede_2851	df63e81dbe030c8e91ef4b7c4e58e203_8331	d918a584bc784dd4677e6f053d050ff0_3975	2ea01914c089577690f3dfc4129c37f4_6895
group_12922	hypothetical protein	74		PROKKA_03288	36fb02208b7ae35face5678a1bd3758a_6093	15c64f9211b05d2a31e0f607ea1b6481_4877	3a3cc6ff343f4460ced911d494900283_1669	97f126d095f40da33d69d056bc6a5037_5739	93139b6db97e1a9c7f259acfe01f6f03_4073	9065a13a156c1c9c6b6c1283e1d1d5cf_2925	aa94b5edb4b42b44035d69bbc531763f_4177	fccfd9eb1a2b5a972d8ff90213d79571_8049	9f2466e0822de1ac235b37d8478a6da3_2535	56066113559428e4b750dc6c7e615d20_5495	08835923ec5dbb28f7a92e5e1bc8c40d_3559	2000c371c866d2e775222b1c75beacd7_909	5157d744e52385b823f606bc98f94b78_285	d13eaf45b2b8d6097e0c841ef318f66b_4485	4c45036931de3d248c0c0d3888e4a9a1_5909	eef7a2eae111f45007d78c0d2e3505b8_4443	f54cfc46afc0a3f671a24316a82bbb00_3533	5c12034f225c2b39ba05a205b811a7b0_4637	79d822373ebc2c6c64d7c8fbf96a00e9_1563	3b0d0bb337c7a534f7dd46cd6fc5cc72_8451	cb8618d6b14cd1b2eb010b85ce294af8_5917	b16afe2b60efd49273e1657ab6147ed6_7	371e420467da0cbe9e147addc25fe4f3_4213	317cb37b3dcd6d600b4bb0a1e5cb828f_7869	4b0de2ec5cd89dddc50e2165b3a2fe12_6759	402cdf47cfec4d7f0a707867d35ba553_7457	87fce02d6a82de4c68a55329d2c7ebef_1959	519c3ff50e0c1b895cbbba20ac2689d2_1213	a35c57caad2514fd6b7212b72aa696d6_7731	39f12484da880df17466b0e887763f54_2379	a51a668d4127fc1664cd4ceb432601dc_3695	ffb76aeee39a4045f73659d134126e4c_7719	d5dd5b986cb6e18c85e094d1a549b212_195	9852759153cafb8b1c14bf07652dd291_5491	65c2458d12fc0f9c34ea395df0ecc7e6_3223	dd9c211e03c6361d3d0812c7002662e1_4865	06610d21ea78edddd027562d697a2d9e_2543	98b560a45723babd4c3c1dffa0a7c74b_2845	a76c17488e1ee622c03bf422561ecc2c_5857	f51d79669de15b34ca19f2197510b836_6191	6b86dda68cb68eea0dc9804273367258_7387	fd0da98e886433b3db464bc77ad57ede_3991	df63e81dbe030c8e91ef4b7c4e58e203_2951	d918a584bc784dd4677e6f053d050ff0_7103	2ea01914c089577690f3dfc4129c37f4_7603
clpB	Chaperone protein ClpB	74		PROKKA_01198	36fb02208b7ae35face5678a1bd3758a_7181	15c64f9211b05d2a31e0f607ea1b6481_6119	3a3cc6ff343f4460ced911d494900283_2889	97f126d095f40da33d69d056bc6a5037_7495	93139b6db97e1a9c7f259acfe01f6f03_6693	9065a13a156c1c9c6b6c1283e1d1d5cf_7761	aa94b5edb4b42b44035d69bbc531763f_43	fccfd9eb1a2b5a972d8ff90213d79571_8875	9f2466e0822de1ac235b37d8478a6da3_2687	56066113559428e4b750dc6c7e615d20_1273	08835923ec5dbb28f7a92e5e1bc8c40d_6497	2000c371c866d2e775222b1c75beacd7_3651	5157d744e52385b823f606bc98f94b78_8029	d13eaf45b2b8d6097e0c841ef318f66b_5743	4c45036931de3d248c0c0d3888e4a9a1_1685	eef7a2eae111f45007d78c0d2e3505b8_143	f54cfc46afc0a3f671a24316a82bbb00_2551	5c12034f225c2b39ba05a205b811a7b0_1741	79d822373ebc2c6c64d7c8fbf96a00e9_7979	3b0d0bb337c7a534f7dd46cd6fc5cc72_8937	cb8618d6b14cd1b2eb010b85ce294af8_8581	b16afe2b60efd49273e1657ab6147ed6_7951	371e420467da0cbe9e147addc25fe4f3_7331	317cb37b3dcd6d600b4bb0a1e5cb828f_389	4b0de2ec5cd89dddc50e2165b3a2fe12_713	402cdf47cfec4d7f0a707867d35ba553_6983	87fce02d6a82de4c68a55329d2c7ebef_7089	519c3ff50e0c1b895cbbba20ac2689d2_429	a35c57caad2514fd6b7212b72aa696d6_3041	39f12484da880df17466b0e887763f54_8381	a51a668d4127fc1664cd4ceb432601dc_911	ffb76aeee39a4045f73659d134126e4c_3297	d5dd5b986cb6e18c85e094d1a549b212_8759	9852759153cafb8b1c14bf07652dd291_6269	65c2458d12fc0f9c34ea395df0ecc7e6_3695	dd9c211e03c6361d3d0812c7002662e1_3319	06610d21ea78edddd027562d697a2d9e_2355	98b560a45723babd4c3c1dffa0a7c74b_7999	a76c17488e1ee622c03bf422561ecc2c_6307	f51d79669de15b34ca19f2197510b836_5011	6b86dda68cb68eea0dc9804273367258_3789	fd0da98e886433b3db464bc77ad57ede_1935	df63e81dbe030c8e91ef4b7c4e58e203_789	d918a584bc784dd4677e6f053d050ff0_5439	2ea01914c089577690f3dfc4129c37f4_7299
secB	Protein-export protein SecB	74		PROKKA_03088	36fb02208b7ae35face5678a1bd3758a_321	15c64f9211b05d2a31e0f607ea1b6481_5629	3a3cc6ff343f4460ced911d494900283_7849	97f126d095f40da33d69d056bc6a5037_1497	93139b6db97e1a9c7f259acfe01f6f03_227	9065a13a156c1c9c6b6c1283e1d1d5cf_3965	aa94b5edb4b42b44035d69bbc531763f_1755	fccfd9eb1a2b5a972d8ff90213d79571_2121	9f2466e0822de1ac235b37d8478a6da3_4769	56066113559428e4b750dc6c7e615d20_7759	08835923ec5dbb28f7a92e5e1bc8c40d_8275	2000c371c866d2e775222b1c75beacd7_5011	5157d744e52385b823f606bc98f94b78_5045	d13eaf45b2b8d6097e0c841ef318f66b_2527	4c45036931de3d248c0c0d3888e4a9a1_3273	eef7a2eae111f45007d78c0d2e3505b8_763	f54cfc46afc0a3f671a24316a82bbb00_5325	5c12034f225c2b39ba05a205b811a7b0_2969	79d822373ebc2c6c64d7c8fbf96a00e9_1305	3b0d0bb337c7a534f7dd46cd6fc5cc72_6329	cb8618d6b14cd1b2eb010b85ce294af8_8903	b16afe2b60efd49273e1657ab6147ed6_5617	371e420467da0cbe9e147addc25fe4f3_6305	317cb37b3dcd6d600b4bb0a1e5cb828f_4135	4b0de2ec5cd89dddc50e2165b3a2fe12_1419	402cdf47cfec4d7f0a707867d35ba553_2119	87fce02d6a82de4c68a55329d2c7ebef_4719	519c3ff50e0c1b895cbbba20ac2689d2_4669	a35c57caad2514fd6b7212b72aa696d6_5273	39f12484da880df17466b0e887763f54_4699	a51a668d4127fc1664cd4ceb432601dc_4423	ffb76aeee39a4045f73659d134126e4c_4361	d5dd5b986cb6e18c85e094d1a549b212_4317	9852759153cafb8b1c14bf07652dd291_2953	65c2458d12fc0f9c34ea395df0ecc7e6_2921	dd9c211e03c6361d3d0812c7002662e1_1521	06610d21ea78edddd027562d697a2d9e_7359	98b560a45723babd4c3c1dffa0a7c74b_1163	a76c17488e1ee622c03bf422561ecc2c_7243	f51d79669de15b34ca19f2197510b836_2789	6b86dda68cb68eea0dc9804273367258_5871	fd0da98e886433b3db464bc77ad57ede_2209	df63e81dbe030c8e91ef4b7c4e58e203_6209	d918a584bc784dd4677e6f053d050ff0_8461	2ea01914c089577690f3dfc4129c37f4_2095
zipA	Cell division protein ZipA	74		PROKKA_03270	36fb02208b7ae35face5678a1bd3758a_6055	15c64f9211b05d2a31e0f607ea1b6481_4839	3a3cc6ff343f4460ced911d494900283_1705	97f126d095f40da33d69d056bc6a5037_5775	93139b6db97e1a9c7f259acfe01f6f03_4109	9065a13a156c1c9c6b6c1283e1d1d5cf_2889	aa94b5edb4b42b44035d69bbc531763f_4141	fccfd9eb1a2b5a972d8ff90213d79571_8013	9f2466e0822de1ac235b37d8478a6da3_2571	56066113559428e4b750dc6c7e615d20_5531	08835923ec5dbb28f7a92e5e1bc8c40d_3595	2000c371c866d2e775222b1c75beacd7_873	5157d744e52385b823f606bc98f94b78_321	d13eaf45b2b8d6097e0c841ef318f66b_4449	4c45036931de3d248c0c0d3888e4a9a1_5873	eef7a2eae111f45007d78c0d2e3505b8_4479	f54cfc46afc0a3f671a24316a82bbb00_3497	5c12034f225c2b39ba05a205b811a7b0_4601	79d822373ebc2c6c64d7c8fbf96a00e9_1527	3b0d0bb337c7a534f7dd46cd6fc5cc72_8487	cb8618d6b14cd1b2eb010b85ce294af8_5953	b16afe2b60efd49273e1657ab6147ed6_43	371e420467da0cbe9e147addc25fe4f3_4177	317cb37b3dcd6d600b4bb0a1e5cb828f_7833	4b0de2ec5cd89dddc50e2165b3a2fe12_6795	402cdf47cfec4d7f0a707867d35ba553_7421	87fce02d6a82de4c68a55329d2c7ebef_1923	519c3ff50e0c1b895cbbba20ac2689d2_1249	a35c57caad2514fd6b7212b72aa696d6_7695	39f12484da880df17466b0e887763f54_2415	a51a668d4127fc1664cd4ceb432601dc_3659	ffb76aeee39a4045f73659d134126e4c_7755	d5dd5b986cb6e18c85e094d1a549b212_231	9852759153cafb8b1c14bf07652dd291_5527	65c2458d12fc0f9c34ea395df0ecc7e6_3259	dd9c211e03c6361d3d0812c7002662e1_4829	06610d21ea78edddd027562d697a2d9e_2579	98b560a45723babd4c3c1dffa0a7c74b_2881	a76c17488e1ee622c03bf422561ecc2c_5821	f51d79669de15b34ca19f2197510b836_6227	6b86dda68cb68eea0dc9804273367258_7423	fd0da98e886433b3db464bc77ad57ede_4027	df63e81dbe030c8e91ef4b7c4e58e203_2987	d918a584bc784dd4677e6f053d050ff0_7139	2ea01914c089577690f3dfc4129c37f4_7639
group_12926	PhoH-like protein	74		PROKKA_01221	36fb02208b7ae35face5678a1bd3758a_3435	15c64f9211b05d2a31e0f607ea1b6481_5775	3a3cc6ff343f4460ced911d494900283_3137	97f126d095f40da33d69d056bc6a5037_8485	93139b6db97e1a9c7f259acfe01f6f03_5585	9065a13a156c1c9c6b6c1283e1d1d5cf_3733	aa94b5edb4b42b44035d69bbc531763f_1911	fccfd9eb1a2b5a972d8ff90213d79571_1135	9f2466e0822de1ac235b37d8478a6da3_6481	56066113559428e4b750dc6c7e615d20_2945	08835923ec5dbb28f7a92e5e1bc8c40d_581	2000c371c866d2e775222b1c75beacd7_5243	5157d744e52385b823f606bc98f94b78_3735	d13eaf45b2b8d6097e0c841ef318f66b_2199	4c45036931de3d248c0c0d3888e4a9a1_2337	eef7a2eae111f45007d78c0d2e3505b8_7101	f54cfc46afc0a3f671a24316a82bbb00_1149	5c12034f225c2b39ba05a205b811a7b0_2321	79d822373ebc2c6c64d7c8fbf96a00e9_6067	3b0d0bb337c7a534f7dd46cd6fc5cc72_5695	cb8618d6b14cd1b2eb010b85ce294af8_565	b16afe2b60efd49273e1657ab6147ed6_2437	371e420467da0cbe9e147addc25fe4f3_2965	317cb37b3dcd6d600b4bb0a1e5cb828f_5809	4b0de2ec5cd89dddc50e2165b3a2fe12_7181	402cdf47cfec4d7f0a707867d35ba553_7955	87fce02d6a82de4c68a55329d2c7ebef_6977	519c3ff50e0c1b895cbbba20ac2689d2_6929	a35c57caad2514fd6b7212b72aa696d6_6489	39f12484da880df17466b0e887763f54_1019	a51a668d4127fc1664cd4ceb432601dc_3083	ffb76aeee39a4045f73659d134126e4c_6005	d5dd5b986cb6e18c85e094d1a549b212_5883	9852759153cafb8b1c14bf07652dd291_2019	65c2458d12fc0f9c34ea395df0ecc7e6_897	dd9c211e03c6361d3d0812c7002662e1_2025	06610d21ea78edddd027562d697a2d9e_2921	98b560a45723babd4c3c1dffa0a7c74b_4467	a76c17488e1ee622c03bf422561ecc2c_625	f51d79669de15b34ca19f2197510b836_8477	6b86dda68cb68eea0dc9804273367258_6233	fd0da98e886433b3db464bc77ad57ede_5009	df63e81dbe030c8e91ef4b7c4e58e203_4795	d918a584bc784dd4677e6f053d050ff0_707	2ea01914c089577690f3dfc4129c37f4_6919
nqo5	NADH-quinone oxidoreductase chain 5	74		PROKKA_01912	36fb02208b7ae35face5678a1bd3758a_6549	15c64f9211b05d2a31e0f607ea1b6481_7931	3a3cc6ff343f4460ced911d494900283_5761	97f126d095f40da33d69d056bc6a5037_7985	93139b6db97e1a9c7f259acfe01f6f03_2269	9065a13a156c1c9c6b6c1283e1d1d5cf_6785	aa94b5edb4b42b44035d69bbc531763f_4695	fccfd9eb1a2b5a972d8ff90213d79571_597	9f2466e0822de1ac235b37d8478a6da3_4291	56066113559428e4b750dc6c7e615d20_9027	08835923ec5dbb28f7a92e5e1bc8c40d_269	2000c371c866d2e775222b1c75beacd7_2219	5157d744e52385b823f606bc98f94b78_5231	d13eaf45b2b8d6097e0c841ef318f66b_5111	4c45036931de3d248c0c0d3888e4a9a1_3527	eef7a2eae111f45007d78c0d2e3505b8_4367	f54cfc46afc0a3f671a24316a82bbb00_2163	5c12034f225c2b39ba05a205b811a7b0_7017	79d822373ebc2c6c64d7c8fbf96a00e9_829	3b0d0bb337c7a534f7dd46cd6fc5cc72_5891	cb8618d6b14cd1b2eb010b85ce294af8_975	b16afe2b60efd49273e1657ab6147ed6_8739	371e420467da0cbe9e147addc25fe4f3_8077	317cb37b3dcd6d600b4bb0a1e5cb828f_1247	4b0de2ec5cd89dddc50e2165b3a2fe12_2107	402cdf47cfec4d7f0a707867d35ba553_5871	87fce02d6a82de4c68a55329d2c7ebef_6049	519c3ff50e0c1b895cbbba20ac2689d2_6325	a35c57caad2514fd6b7212b72aa696d6_4719	39f12484da880df17466b0e887763f54_407	a51a668d4127fc1664cd4ceb432601dc_7299	ffb76aeee39a4045f73659d134126e4c_6529	d5dd5b986cb6e18c85e094d1a549b212_7031	9852759153cafb8b1c14bf07652dd291_2459	65c2458d12fc0f9c34ea395df0ecc7e6_1555	dd9c211e03c6361d3d0812c7002662e1_3525	06610d21ea78edddd027562d697a2d9e_5107	98b560a45723babd4c3c1dffa0a7c74b_2411	a76c17488e1ee622c03bf422561ecc2c_1293	f51d79669de15b34ca19f2197510b836_5723	6b86dda68cb68eea0dc9804273367258_2209	fd0da98e886433b3db464bc77ad57ede_6175	df63e81dbe030c8e91ef4b7c4e58e203_4911	d918a584bc784dd4677e6f053d050ff0_869	2ea01914c089577690f3dfc4129c37f4_1293
group_12928	hypothetical protein	74		PROKKA_03256	36fb02208b7ae35face5678a1bd3758a_6023	15c64f9211b05d2a31e0f607ea1b6481_4547	3a3cc6ff343f4460ced911d494900283_1517	97f126d095f40da33d69d056bc6a5037_5799	93139b6db97e1a9c7f259acfe01f6f03_4141	9065a13a156c1c9c6b6c1283e1d1d5cf_2857	aa94b5edb4b42b44035d69bbc531763f_4109	fccfd9eb1a2b5a972d8ff90213d79571_7987	9f2466e0822de1ac235b37d8478a6da3_2599	56066113559428e4b750dc6c7e615d20_5559	08835923ec5dbb28f7a92e5e1bc8c40d_3621	2000c371c866d2e775222b1c75beacd7_159	5157d744e52385b823f606bc98f94b78_729	d13eaf45b2b8d6097e0c841ef318f66b_4425	4c45036931de3d248c0c0d3888e4a9a1_5849	eef7a2eae111f45007d78c0d2e3505b8_4505	f54cfc46afc0a3f671a24316a82bbb00_3469	5c12034f225c2b39ba05a205b811a7b0_4573	79d822373ebc2c6c64d7c8fbf96a00e9_1499	3b0d0bb337c7a534f7dd46cd6fc5cc72_8515	cb8618d6b14cd1b2eb010b85ce294af8_5981	b16afe2b60efd49273e1657ab6147ed6_77	371e420467da0cbe9e147addc25fe4f3_4145	317cb37b3dcd6d600b4bb0a1e5cb828f_3709	4b0de2ec5cd89dddc50e2165b3a2fe12_6827	402cdf47cfec4d7f0a707867d35ba553_7389	87fce02d6a82de4c68a55329d2c7ebef_6901	519c3ff50e0c1b895cbbba20ac2689d2_1867	a35c57caad2514fd6b7212b72aa696d6_347	39f12484da880df17466b0e887763f54_2447	a51a668d4127fc1664cd4ceb432601dc_3633	ffb76aeee39a4045f73659d134126e4c_7787	d5dd5b986cb6e18c85e094d1a549b212_257	9852759153cafb8b1c14bf07652dd291_5553	65c2458d12fc0f9c34ea395df0ecc7e6_3285	dd9c211e03c6361d3d0812c7002662e1_4803	06610d21ea78edddd027562d697a2d9e_2605	98b560a45723babd4c3c1dffa0a7c74b_2907	a76c17488e1ee622c03bf422561ecc2c_5795	f51d79669de15b34ca19f2197510b836_6253	6b86dda68cb68eea0dc9804273367258_7447	fd0da98e886433b3db464bc77ad57ede_4053	df63e81dbe030c8e91ef4b7c4e58e203_3013	d918a584bc784dd4677e6f053d050ff0_6443	2ea01914c089577690f3dfc4129c37f4_2597
potH	Putrescine transport system permease protein PotH	74		PROKKA_02743	36fb02208b7ae35face5678a1bd3758a_3065	15c64f9211b05d2a31e0f607ea1b6481_3693	3a3cc6ff343f4460ced911d494900283_8461	97f126d095f40da33d69d056bc6a5037_4609	93139b6db97e1a9c7f259acfe01f6f03_2615	9065a13a156c1c9c6b6c1283e1d1d5cf_4389	aa94b5edb4b42b44035d69bbc531763f_2771	fccfd9eb1a2b5a972d8ff90213d79571_6707	9f2466e0822de1ac235b37d8478a6da3_7267	56066113559428e4b750dc6c7e615d20_1625	08835923ec5dbb28f7a92e5e1bc8c40d_6753	2000c371c866d2e775222b1c75beacd7_543	5157d744e52385b823f606bc98f94b78_1209	d13eaf45b2b8d6097e0c841ef318f66b_1837	4c45036931de3d248c0c0d3888e4a9a1_6499	eef7a2eae111f45007d78c0d2e3505b8_7577	f54cfc46afc0a3f671a24316a82bbb00_8563	5c12034f225c2b39ba05a205b811a7b0_4809	79d822373ebc2c6c64d7c8fbf96a00e9_1633	3b0d0bb337c7a534f7dd46cd6fc5cc72_8691	cb8618d6b14cd1b2eb010b85ce294af8_1981	b16afe2b60efd49273e1657ab6147ed6_2821	371e420467da0cbe9e147addc25fe4f3_6627	317cb37b3dcd6d600b4bb0a1e5cb828f_6951	4b0de2ec5cd89dddc50e2165b3a2fe12_6093	402cdf47cfec4d7f0a707867d35ba553_1069	87fce02d6a82de4c68a55329d2c7ebef_1555	519c3ff50e0c1b895cbbba20ac2689d2_1835	a35c57caad2514fd6b7212b72aa696d6_5075	39f12484da880df17466b0e887763f54_1833	a51a668d4127fc1664cd4ceb432601dc_5911	ffb76aeee39a4045f73659d134126e4c_7259	d5dd5b986cb6e18c85e094d1a549b212_7871	9852759153cafb8b1c14bf07652dd291_445	65c2458d12fc0f9c34ea395df0ecc7e6_2011	dd9c211e03c6361d3d0812c7002662e1_8633	06610d21ea78edddd027562d697a2d9e_3843	98b560a45723babd4c3c1dffa0a7c74b_7083	a76c17488e1ee622c03bf422561ecc2c_8429	f51d79669de15b34ca19f2197510b836_8837	6b86dda68cb68eea0dc9804273367258_3877	fd0da98e886433b3db464bc77ad57ede_1301	df63e81dbe030c8e91ef4b7c4e58e203_6413	d918a584bc784dd4677e6f053d050ff0_1645	2ea01914c089577690f3dfc4129c37f4_5455
group_12930	hypothetical protein	74		PROKKA_01901	36fb02208b7ae35face5678a1bd3758a_7833	15c64f9211b05d2a31e0f607ea1b6481_7715	3a3cc6ff343f4460ced911d494900283_7527	97f126d095f40da33d69d056bc6a5037_6631	93139b6db97e1a9c7f259acfe01f6f03_8467	9065a13a156c1c9c6b6c1283e1d1d5cf_5299	aa94b5edb4b42b44035d69bbc531763f_4651	fccfd9eb1a2b5a972d8ff90213d79571_927	9f2466e0822de1ac235b37d8478a6da3_6861	56066113559428e4b750dc6c7e615d20_5981	08835923ec5dbb28f7a92e5e1bc8c40d_3949	2000c371c866d2e775222b1c75beacd7_4167	5157d744e52385b823f606bc98f94b78_6441	d13eaf45b2b8d6097e0c841ef318f66b_6386	4c45036931de3d248c0c0d3888e4a9a1_1043	eef7a2eae111f45007d78c0d2e3505b8_5915	f54cfc46afc0a3f671a24316a82bbb00_5483	5c12034f225c2b39ba05a205b811a7b0_2103	79d822373ebc2c6c64d7c8fbf96a00e9_8431	3b0d0bb337c7a534f7dd46cd6fc5cc72_4781	cb8618d6b14cd1b2eb010b85ce294af8_2691	b16afe2b60efd49273e1657ab6147ed6_7187	371e420467da0cbe9e147addc25fe4f3_7443	317cb37b3dcd6d600b4bb0a1e5cb828f_5449	4b0de2ec5cd89dddc50e2165b3a2fe12_2539	402cdf47cfec4d7f0a707867d35ba553_6277	87fce02d6a82de4c68a55329d2c7ebef_3841	519c3ff50e0c1b895cbbba20ac2689d2_6263	a35c57caad2514fd6b7212b72aa696d6_3797	39f12484da880df17466b0e887763f54_3999	a51a668d4127fc1664cd4ceb432601dc_1397	ffb76aeee39a4045f73659d134126e4c_3649	d5dd5b986cb6e18c85e094d1a549b212_3945	9852759153cafb8b1c14bf07652dd291_519	65c2458d12fc0f9c34ea395df0ecc7e6_4445	dd9c211e03c6361d3d0812c7002662e1_5355	06610d21ea78edddd027562d697a2d9e_4041	98b560a45723babd4c3c1dffa0a7c74b_1563	a76c17488e1ee622c03bf422561ecc2c_2829	f51d79669de15b34ca19f2197510b836_4355	6b86dda68cb68eea0dc9804273367258_8165	fd0da98e886433b3db464bc77ad57ede_2039	df63e81dbe030c8e91ef4b7c4e58e203_2845	d918a584bc784dd4677e6f053d050ff0_2813	2ea01914c089577690f3dfc4129c37f4_6745
rpiA	Ribose-5-phosphate isomerase A	74		PROKKA_01649	36fb02208b7ae35face5678a1bd3758a_7439	15c64f9211b05d2a31e0f607ea1b6481_2465	3a3cc6ff343f4460ced911d494900283_1995	97f126d095f40da33d69d056bc6a5037_7675	93139b6db97e1a9c7f259acfe01f6f03_3813	9065a13a156c1c9c6b6c1283e1d1d5cf_1025	aa94b5edb4b42b44035d69bbc531763f_3543	fccfd9eb1a2b5a972d8ff90213d79571_4265	9f2466e0822de1ac235b37d8478a6da3_4537	56066113559428e4b750dc6c7e615d20_1781	08835923ec5dbb28f7a92e5e1bc8c40d_8923	2000c371c866d2e775222b1c75beacd7_3007	5157d744e52385b823f606bc98f94b78_1843	d13eaf45b2b8d6097e0c841ef318f66b_6000	4c45036931de3d248c0c0d3888e4a9a1_1429	eef7a2eae111f45007d78c0d2e3505b8_4845	f54cfc46afc0a3f671a24316a82bbb00_8529	5c12034f225c2b39ba05a205b811a7b0_1265	79d822373ebc2c6c64d7c8fbf96a00e9_4637	3b0d0bb337c7a534f7dd46cd6fc5cc72_3825	cb8618d6b14cd1b2eb010b85ce294af8_353	b16afe2b60efd49273e1657ab6147ed6_7579	371e420467da0cbe9e147addc25fe4f3_5477	317cb37b3dcd6d600b4bb0a1e5cb828f_2223	4b0de2ec5cd89dddc50e2165b3a2fe12_7581	402cdf47cfec4d7f0a707867d35ba553_1623	87fce02d6a82de4c68a55329d2c7ebef_991	519c3ff50e0c1b895cbbba20ac2689d2_247	a35c57caad2514fd6b7212b72aa696d6_1449	39f12484da880df17466b0e887763f54_2095	a51a668d4127fc1664cd4ceb432601dc_8635	ffb76aeee39a4045f73659d134126e4c_987	d5dd5b986cb6e18c85e094d1a549b212_8507	9852759153cafb8b1c14bf07652dd291_969	65c2458d12fc0f9c34ea395df0ecc7e6_3465	dd9c211e03c6361d3d0812c7002662e1_359	06610d21ea78edddd027562d697a2d9e_4577	98b560a45723babd4c3c1dffa0a7c74b_1947	a76c17488e1ee622c03bf422561ecc2c_5395	f51d79669de15b34ca19f2197510b836_4747	6b86dda68cb68eea0dc9804273367258_1825	fd0da98e886433b3db464bc77ad57ede_8609	df63e81dbe030c8e91ef4b7c4e58e203_4937	d918a584bc784dd4677e6f053d050ff0_4201	2ea01914c089577690f3dfc4129c37f4_2689
bamD_2	Outer membrane protein assembly factor BamD	74		PROKKA_03610	36fb02208b7ae35face5678a1bd3758a_7211	15c64f9211b05d2a31e0f607ea1b6481_6151	3a3cc6ff343f4460ced911d494900283_443	97f126d095f40da33d69d056bc6a5037_3959	93139b6db97e1a9c7f259acfe01f6f03_2561	9065a13a156c1c9c6b6c1283e1d1d5cf_3685	aa94b5edb4b42b44035d69bbc531763f_73	fccfd9eb1a2b5a972d8ff90213d79571_851	9f2466e0822de1ac235b37d8478a6da3_8777	56066113559428e4b750dc6c7e615d20_8991	08835923ec5dbb28f7a92e5e1bc8c40d_6527	2000c371c866d2e775222b1c75beacd7_5353	5157d744e52385b823f606bc98f94b78_3271	d13eaf45b2b8d6097e0c841ef318f66b_5773	4c45036931de3d248c0c0d3888e4a9a1_1655	eef7a2eae111f45007d78c0d2e3505b8_3309	f54cfc46afc0a3f671a24316a82bbb00_8017	5c12034f225c2b39ba05a205b811a7b0_3901	79d822373ebc2c6c64d7c8fbf96a00e9_7417	3b0d0bb337c7a534f7dd46cd6fc5cc72_7643	cb8618d6b14cd1b2eb010b85ce294af8_8435	b16afe2b60efd49273e1657ab6147ed6_7921	371e420467da0cbe9e147addc25fe4f3_5701	317cb37b3dcd6d600b4bb0a1e5cb828f_359	4b0de2ec5cd89dddc50e2165b3a2fe12_91	402cdf47cfec4d7f0a707867d35ba553_6953	87fce02d6a82de4c68a55329d2c7ebef_7059	519c3ff50e0c1b895cbbba20ac2689d2_459	a35c57caad2514fd6b7212b72aa696d6_8023	39f12484da880df17466b0e887763f54_2009	a51a668d4127fc1664cd4ceb432601dc_941	ffb76aeee39a4045f73659d134126e4c_4961	d5dd5b986cb6e18c85e094d1a549b212_8049	9852759153cafb8b1c14bf07652dd291_5963	65c2458d12fc0f9c34ea395df0ecc7e6_3725	dd9c211e03c6361d3d0812c7002662e1_3349	06610d21ea78edddd027562d697a2d9e_7889	98b560a45723babd4c3c1dffa0a7c74b_8029	a76c17488e1ee622c03bf422561ecc2c_6337	f51d79669de15b34ca19f2197510b836_4979	6b86dda68cb68eea0dc9804273367258_4951	fd0da98e886433b3db464bc77ad57ede_4363	df63e81dbe030c8e91ef4b7c4e58e203_2669	d918a584bc784dd4677e6f053d050ff0_8705	2ea01914c089577690f3dfc4129c37f4_7329
ygdH	LOG family protein YgdH	74		PROKKA_02709	36fb02208b7ae35face5678a1bd3758a_3133	15c64f9211b05d2a31e0f607ea1b6481_3625	3a3cc6ff343f4460ced911d494900283_4573	97f126d095f40da33d69d056bc6a5037_4677	93139b6db97e1a9c7f259acfe01f6f03_2683	9065a13a156c1c9c6b6c1283e1d1d5cf_4321	aa94b5edb4b42b44035d69bbc531763f_2839	fccfd9eb1a2b5a972d8ff90213d79571_6639	9f2466e0822de1ac235b37d8478a6da3_7335	56066113559428e4b750dc6c7e615d20_1557	08835923ec5dbb28f7a92e5e1bc8c40d_6821	2000c371c866d2e775222b1c75beacd7_475	5157d744e52385b823f606bc98f94b78_1277	d13eaf45b2b8d6097e0c841ef318f66b_1905	4c45036931de3d248c0c0d3888e4a9a1_6567	eef7a2eae111f45007d78c0d2e3505b8_7509	f54cfc46afc0a3f671a24316a82bbb00_8631	5c12034f225c2b39ba05a205b811a7b0_4877	79d822373ebc2c6c64d7c8fbf96a00e9_1701	3b0d0bb337c7a534f7dd46cd6fc5cc72_8759	cb8618d6b14cd1b2eb010b85ce294af8_1913	b16afe2b60efd49273e1657ab6147ed6_2753	371e420467da0cbe9e147addc25fe4f3_6559	317cb37b3dcd6d600b4bb0a1e5cb828f_7019	4b0de2ec5cd89dddc50e2165b3a2fe12_6161	402cdf47cfec4d7f0a707867d35ba553_1001	87fce02d6a82de4c68a55329d2c7ebef_1623	519c3ff50e0c1b895cbbba20ac2689d2_1767	a35c57caad2514fd6b7212b72aa696d6_5007	39f12484da880df17466b0e887763f54_1765	a51a668d4127fc1664cd4ceb432601dc_5979	ffb76aeee39a4045f73659d134126e4c_7191	d5dd5b986cb6e18c85e094d1a549b212_7939	9852759153cafb8b1c14bf07652dd291_377	65c2458d12fc0f9c34ea395df0ecc7e6_1943	dd9c211e03c6361d3d0812c7002662e1_8701	06610d21ea78edddd027562d697a2d9e_3775	98b560a45723babd4c3c1dffa0a7c74b_7015	a76c17488e1ee622c03bf422561ecc2c_8497	f51d79669de15b34ca19f2197510b836_8759	6b86dda68cb68eea0dc9804273367258_5097	fd0da98e886433b3db464bc77ad57ede_1233	df63e81dbe030c8e91ef4b7c4e58e203_6345	d918a584bc784dd4677e6f053d050ff0_1713	2ea01914c089577690f3dfc4129c37f4_5387
mtaD	5-methylthioadenosine/S-adenosylhomocysteine deaminase	74		PROKKA_00922	36fb02208b7ae35face5678a1bd3758a_6375	15c64f9211b05d2a31e0f607ea1b6481_7047	3a3cc6ff343f4460ced911d494900283_7175	97f126d095f40da33d69d056bc6a5037_2345	93139b6db97e1a9c7f259acfe01f6f03_7297	9065a13a156c1c9c6b6c1283e1d1d5cf_675	aa94b5edb4b42b44035d69bbc531763f_7675	fccfd9eb1a2b5a972d8ff90213d79571_8273	9f2466e0822de1ac235b37d8478a6da3_725	56066113559428e4b750dc6c7e615d20_151	08835923ec5dbb28f7a92e5e1bc8c40d_2351	2000c371c866d2e775222b1c75beacd7_2039	5157d744e52385b823f606bc98f94b78_2597	d13eaf45b2b8d6097e0c841ef318f66b_4765	4c45036931de3d248c0c0d3888e4a9a1_6191	eef7a2eae111f45007d78c0d2e3505b8_8653	f54cfc46afc0a3f671a24316a82bbb00_715	5c12034f225c2b39ba05a205b811a7b0_899	79d822373ebc2c6c64d7c8fbf96a00e9_2297	3b0d0bb337c7a534f7dd46cd6fc5cc72_1651	cb8618d6b14cd1b2eb010b85ce294af8_6351	b16afe2b60efd49273e1657ab6147ed6_8927	371e420467da0cbe9e147addc25fe4f3_905	317cb37b3dcd6d600b4bb0a1e5cb828f_1765	4b0de2ec5cd89dddc50e2165b3a2fe12_1685	402cdf47cfec4d7f0a707867d35ba553_4439	87fce02d6a82de4c68a55329d2c7ebef_5421	519c3ff50e0c1b895cbbba20ac2689d2_4893	a35c57caad2514fd6b7212b72aa696d6_7981	39f12484da880df17466b0e887763f54_5133	a51a668d4127fc1664cd4ceb432601dc_1309	ffb76aeee39a4045f73659d134126e4c_505	d5dd5b986cb6e18c85e094d1a549b212_2491	9852759153cafb8b1c14bf07652dd291_2837	65c2458d12fc0f9c34ea395df0ecc7e6_5751	dd9c211e03c6361d3d0812c7002662e1_251	06610d21ea78edddd027562d697a2d9e_1849	98b560a45723babd4c3c1dffa0a7c74b_7817	a76c17488e1ee622c03bf422561ecc2c_1701	f51d79669de15b34ca19f2197510b836_5903	6b86dda68cb68eea0dc9804273367258_387	fd0da98e886433b3db464bc77ad57ede_1317	df63e81dbe030c8e91ef4b7c4e58e203_8777	d918a584bc784dd4677e6f053d050ff0_3891	2ea01914c089577690f3dfc4129c37f4_4501
group_12939	hypothetical protein	74		PROKKA_01857	36fb02208b7ae35face5678a1bd3758a_6875	15c64f9211b05d2a31e0f607ea1b6481_4217	3a3cc6ff343f4460ced911d494900283_7277	97f126d095f40da33d69d056bc6a5037_163	93139b6db97e1a9c7f259acfe01f6f03_7089	9065a13a156c1c9c6b6c1283e1d1d5cf_5265	aa94b5edb4b42b44035d69bbc531763f_6133	fccfd9eb1a2b5a972d8ff90213d79571_1121	9f2466e0822de1ac235b37d8478a6da3_8611	56066113559428e4b750dc6c7e615d20_1919	08835923ec5dbb28f7a92e5e1bc8c40d_857	2000c371c866d2e775222b1c75beacd7_2703	5157d744e52385b823f606bc98f94b78_647	d13eaf45b2b8d6097e0c841ef318f66b_5435	4c45036931de3d248c0c0d3888e4a9a1_7747	eef7a2eae111f45007d78c0d2e3505b8_1329	f54cfc46afc0a3f671a24316a82bbb00_8893	5c12034f225c2b39ba05a205b811a7b0_3789	79d822373ebc2c6c64d7c8fbf96a00e9_19	3b0d0bb337c7a534f7dd46cd6fc5cc72_2519	cb8618d6b14cd1b2eb010b85ce294af8_1985	b16afe2b60efd49273e1657ab6147ed6_8405	371e420467da0cbe9e147addc25fe4f3_449	317cb37b3dcd6d600b4bb0a1e5cb828f_4449	4b0de2ec5cd89dddc50e2165b3a2fe12_5555	402cdf47cfec4d7f0a707867d35ba553_4327	87fce02d6a82de4c68a55329d2c7ebef_7179	519c3ff50e0c1b895cbbba20ac2689d2_1503	a35c57caad2514fd6b7212b72aa696d6_6593	39f12484da880df17466b0e887763f54_3187	a51a668d4127fc1664cd4ceb432601dc_7145	ffb76aeee39a4045f73659d134126e4c_2439	d5dd5b986cb6e18c85e094d1a549b212_5427	9852759153cafb8b1c14bf07652dd291_1817	65c2458d12fc0f9c34ea395df0ecc7e6_8001	dd9c211e03c6361d3d0812c7002662e1_7437	06610d21ea78edddd027562d697a2d9e_2113	98b560a45723babd4c3c1dffa0a7c74b_7865	a76c17488e1ee622c03bf422561ecc2c_8101	f51d79669de15b34ca19f2197510b836_5397	6b86dda68cb68eea0dc9804273367258_5429	fd0da98e886433b3db464bc77ad57ede_6501	df63e81dbe030c8e91ef4b7c4e58e203_2295	d918a584bc784dd4677e6f053d050ff0_2021	2ea01914c089577690f3dfc4129c37f4_4915
group_1294	hypothetical protein	74		PROKKA_02140	36fb02208b7ae35face5678a1bd3758a_1601	15c64f9211b05d2a31e0f607ea1b6481_8295	3a3cc6ff343f4460ced911d494900283_1363	97f126d095f40da33d69d056bc6a5037_6469	93139b6db97e1a9c7f259acfe01f6f03_7345	9065a13a156c1c9c6b6c1283e1d1d5cf_7345	aa94b5edb4b42b44035d69bbc531763f_7447	fccfd9eb1a2b5a972d8ff90213d79571_8251	9f2466e0822de1ac235b37d8478a6da3_455	56066113559428e4b750dc6c7e615d20_3573	08835923ec5dbb28f7a92e5e1bc8c40d_8337	2000c371c866d2e775222b1c75beacd7_3813	5157d744e52385b823f606bc98f94b78_6809	d13eaf45b2b8d6097e0c841ef318f66b_347	4c45036931de3d248c0c0d3888e4a9a1_7293	eef7a2eae111f45007d78c0d2e3505b8_2469	f54cfc46afc0a3f671a24316a82bbb00_511	5c12034f225c2b39ba05a205b811a7b0_8083	79d822373ebc2c6c64d7c8fbf96a00e9_2737	3b0d0bb337c7a534f7dd46cd6fc5cc72_8075	cb8618d6b14cd1b2eb010b85ce294af8_995	b16afe2b60efd49273e1657ab6147ed6_4395	371e420467da0cbe9e147addc25fe4f3_8167	317cb37b3dcd6d600b4bb0a1e5cb828f_2749	4b0de2ec5cd89dddc50e2165b3a2fe12_239	402cdf47cfec4d7f0a707867d35ba553_8099	87fce02d6a82de4c68a55329d2c7ebef_8169	519c3ff50e0c1b895cbbba20ac2689d2_8565	a35c57caad2514fd6b7212b72aa696d6_7807	39f12484da880df17466b0e887763f54_1245	a51a668d4127fc1664cd4ceb432601dc_39	ffb76aeee39a4045f73659d134126e4c_9479	d5dd5b986cb6e18c85e094d1a549b212_2909	9852759153cafb8b1c14bf07652dd291_6591	65c2458d12fc0f9c34ea395df0ecc7e6_8301	dd9c211e03c6361d3d0812c7002662e1_8037	06610d21ea78edddd027562d697a2d9e_7259	98b560a45723babd4c3c1dffa0a7c74b_8447	a76c17488e1ee622c03bf422561ecc2c_265	f51d79669de15b34ca19f2197510b836_1531	6b86dda68cb68eea0dc9804273367258_2475	fd0da98e886433b3db464bc77ad57ede_277	df63e81dbe030c8e91ef4b7c4e58e203_8471	d918a584bc784dd4677e6f053d050ff0_7059	2ea01914c089577690f3dfc4129c37f4_8561
group_12940	hypothetical protein	74		PROKKA_00876	36fb02208b7ae35face5678a1bd3758a_6283	15c64f9211b05d2a31e0f607ea1b6481_6955	3a3cc6ff343f4460ced911d494900283_7687	97f126d095f40da33d69d056bc6a5037_2255	93139b6db97e1a9c7f259acfe01f6f03_8637	9065a13a156c1c9c6b6c1283e1d1d5cf_8103	aa94b5edb4b42b44035d69bbc531763f_507	fccfd9eb1a2b5a972d8ff90213d79571_831	9f2466e0822de1ac235b37d8478a6da3_6131	56066113559428e4b750dc6c7e615d20_7093	08835923ec5dbb28f7a92e5e1bc8c40d_2443	2000c371c866d2e775222b1c75beacd7_6959	5157d744e52385b823f606bc98f94b78_2505	d13eaf45b2b8d6097e0c841ef318f66b_4673	4c45036931de3d248c0c0d3888e4a9a1_6099	eef7a2eae111f45007d78c0d2e3505b8_205	f54cfc46afc0a3f671a24316a82bbb00_1025	5c12034f225c2b39ba05a205b811a7b0_7163	79d822373ebc2c6c64d7c8fbf96a00e9_2205	3b0d0bb337c7a534f7dd46cd6fc5cc72_1559	cb8618d6b14cd1b2eb010b85ce294af8_1589	b16afe2b60efd49273e1657ab6147ed6_9019	371e420467da0cbe9e147addc25fe4f3_5377	317cb37b3dcd6d600b4bb0a1e5cb828f_1673	4b0de2ec5cd89dddc50e2165b3a2fe12_1777	402cdf47cfec4d7f0a707867d35ba553_919	87fce02d6a82de4c68a55329d2c7ebef_7769	519c3ff50e0c1b895cbbba20ac2689d2_4985	a35c57caad2514fd6b7212b72aa696d6_1623	39f12484da880df17466b0e887763f54_5041	a51a668d4127fc1664cd4ceb432601dc_1217	ffb76aeee39a4045f73659d134126e4c_7851	d5dd5b986cb6e18c85e094d1a549b212_7283	9852759153cafb8b1c14bf07652dd291_2745	65c2458d12fc0f9c34ea395df0ecc7e6_5843	dd9c211e03c6361d3d0812c7002662e1_4443	06610d21ea78edddd027562d697a2d9e_6709	98b560a45723babd4c3c1dffa0a7c74b_7725	a76c17488e1ee622c03bf422561ecc2c_1609	f51d79669de15b34ca19f2197510b836_5995	6b86dda68cb68eea0dc9804273367258_3535	fd0da98e886433b3db464bc77ad57ede_2541	df63e81dbe030c8e91ef4b7c4e58e203_8869	d918a584bc784dd4677e6f053d050ff0_3797	2ea01914c089577690f3dfc4129c37f4_4407
rpsM	30S ribosomal protein S13	74		PROKKA_04314	36fb02208b7ae35face5678a1bd3758a_1791	15c64f9211b05d2a31e0f607ea1b6481_1487	3a3cc6ff343f4460ced911d494900283_8441	97f126d095f40da33d69d056bc6a5037_3931	93139b6db97e1a9c7f259acfe01f6f03_945	9065a13a156c1c9c6b6c1283e1d1d5cf_1303	aa94b5edb4b42b44035d69bbc531763f_1395	fccfd9eb1a2b5a972d8ff90213d79571_1783	9f2466e0822de1ac235b37d8478a6da3_3865	56066113559428e4b750dc6c7e615d20_2545	08835923ec5dbb28f7a92e5e1bc8c40d_5889	2000c371c866d2e775222b1c75beacd7_8179	5157d744e52385b823f606bc98f94b78_937	d13eaf45b2b8d6097e0c841ef318f66b_539	4c45036931de3d248c0c0d3888e4a9a1_7107	eef7a2eae111f45007d78c0d2e3505b8_6439	f54cfc46afc0a3f671a24316a82bbb00_4861	5c12034f225c2b39ba05a205b811a7b0_413	79d822373ebc2c6c64d7c8fbf96a00e9_6423	3b0d0bb337c7a534f7dd46cd6fc5cc72_1105	cb8618d6b14cd1b2eb010b85ce294af8_6157	b16afe2b60efd49273e1657ab6147ed6_4199	371e420467da0cbe9e147addc25fe4f3_1825	317cb37b3dcd6d600b4bb0a1e5cb828f_6789	4b0de2ec5cd89dddc50e2165b3a2fe12_3163	402cdf47cfec4d7f0a707867d35ba553_3743	87fce02d6a82de4c68a55329d2c7ebef_165	519c3ff50e0c1b895cbbba20ac2689d2_3329	a35c57caad2514fd6b7212b72aa696d6_2927	39f12484da880df17466b0e887763f54_2329	a51a668d4127fc1664cd4ceb432601dc_8403	ffb76aeee39a4045f73659d134126e4c_6049	d5dd5b986cb6e18c85e094d1a549b212_449	9852759153cafb8b1c14bf07652dd291_3489	65c2458d12fc0f9c34ea395df0ecc7e6_991	dd9c211e03c6361d3d0812c7002662e1_663	06610d21ea78edddd027562d697a2d9e_8039	98b560a45723babd4c3c1dffa0a7c74b_2761	a76c17488e1ee622c03bf422561ecc2c_941	f51d79669de15b34ca19f2197510b836_1355	6b86dda68cb68eea0dc9804273367258_5293	fd0da98e886433b3db464bc77ad57ede_923	df63e81dbe030c8e91ef4b7c4e58e203_1057	d918a584bc784dd4677e6f053d050ff0_6233	2ea01914c089577690f3dfc4129c37f4_5789
mdtD	Putative multidrug resistance protein MdtD	74		PROKKA_01420	36fb02208b7ae35face5678a1bd3758a_6969	15c64f9211b05d2a31e0f607ea1b6481_4121	3a3cc6ff343f4460ced911d494900283_3229	97f126d095f40da33d69d056bc6a5037_4551	93139b6db97e1a9c7f259acfe01f6f03_6995	9065a13a156c1c9c6b6c1283e1d1d5cf_5171	aa94b5edb4b42b44035d69bbc531763f_6039	fccfd9eb1a2b5a972d8ff90213d79571_1029	9f2466e0822de1ac235b37d8478a6da3_2885	56066113559428e4b750dc6c7e615d20_4053	08835923ec5dbb28f7a92e5e1bc8c40d_765	2000c371c866d2e775222b1c75beacd7_2611	5157d744e52385b823f606bc98f94b78_555	d13eaf45b2b8d6097e0c841ef318f66b_5527	4c45036931de3d248c0c0d3888e4a9a1_7839	eef7a2eae111f45007d78c0d2e3505b8_1237	f54cfc46afc0a3f671a24316a82bbb00_8801	5c12034f225c2b39ba05a205b811a7b0_3697	79d822373ebc2c6c64d7c8fbf96a00e9_7511	3b0d0bb337c7a534f7dd46cd6fc5cc72_2425	cb8618d6b14cd1b2eb010b85ce294af8_2103	b16afe2b60efd49273e1657ab6147ed6_8311	371e420467da0cbe9e147addc25fe4f3_355	317cb37b3dcd6d600b4bb0a1e5cb828f_4357	4b0de2ec5cd89dddc50e2165b3a2fe12_5463	402cdf47cfec4d7f0a707867d35ba553_4233	87fce02d6a82de4c68a55329d2c7ebef_7271	519c3ff50e0c1b895cbbba20ac2689d2_1411	a35c57caad2514fd6b7212b72aa696d6_3537	39f12484da880df17466b0e887763f54_3095	a51a668d4127fc1664cd4ceb432601dc_7237	ffb76aeee39a4045f73659d134126e4c_2527	d5dd5b986cb6e18c85e094d1a549b212_5519	9852759153cafb8b1c14bf07652dd291_6741	65c2458d12fc0f9c34ea395df0ecc7e6_8093	dd9c211e03c6361d3d0812c7002662e1_7529	06610d21ea78edddd027562d697a2d9e_2015	98b560a45723babd4c3c1dffa0a7c74b_4893	a76c17488e1ee622c03bf422561ecc2c_8009	f51d79669de15b34ca19f2197510b836_5307	6b86dda68cb68eea0dc9804273367258_5521	fd0da98e886433b3db464bc77ad57ede_6745	df63e81dbe030c8e91ef4b7c4e58e203_2387	d918a584bc784dd4677e6f053d050ff0_2113	2ea01914c089577690f3dfc4129c37f4_5007
nuoJ	NADH-quinone oxidoreductase subunit J	74		PROKKA_01919	36fb02208b7ae35face5678a1bd3758a_6535	15c64f9211b05d2a31e0f607ea1b6481_7945	3a3cc6ff343f4460ced911d494900283_5775	97f126d095f40da33d69d056bc6a5037_7999	93139b6db97e1a9c7f259acfe01f6f03_2283	9065a13a156c1c9c6b6c1283e1d1d5cf_6799	aa94b5edb4b42b44035d69bbc531763f_4709	fccfd9eb1a2b5a972d8ff90213d79571_611	9f2466e0822de1ac235b37d8478a6da3_4305	56066113559428e4b750dc6c7e615d20_9041	08835923ec5dbb28f7a92e5e1bc8c40d_255	2000c371c866d2e775222b1c75beacd7_2205	5157d744e52385b823f606bc98f94b78_5245	d13eaf45b2b8d6097e0c841ef318f66b_5097	4c45036931de3d248c0c0d3888e4a9a1_3541	eef7a2eae111f45007d78c0d2e3505b8_4353	f54cfc46afc0a3f671a24316a82bbb00_2149	5c12034f225c2b39ba05a205b811a7b0_7003	79d822373ebc2c6c64d7c8fbf96a00e9_815	3b0d0bb337c7a534f7dd46cd6fc5cc72_5905	cb8618d6b14cd1b2eb010b85ce294af8_961	b16afe2b60efd49273e1657ab6147ed6_8753	371e420467da0cbe9e147addc25fe4f3_8063	317cb37b3dcd6d600b4bb0a1e5cb828f_1261	4b0de2ec5cd89dddc50e2165b3a2fe12_2121	402cdf47cfec4d7f0a707867d35ba553_5857	87fce02d6a82de4c68a55329d2c7ebef_6063	519c3ff50e0c1b895cbbba20ac2689d2_6339	a35c57caad2514fd6b7212b72aa696d6_4733	39f12484da880df17466b0e887763f54_421	a51a668d4127fc1664cd4ceb432601dc_7313	ffb76aeee39a4045f73659d134126e4c_6543	d5dd5b986cb6e18c85e094d1a549b212_7017	9852759153cafb8b1c14bf07652dd291_2445	65c2458d12fc0f9c34ea395df0ecc7e6_1569	dd9c211e03c6361d3d0812c7002662e1_3511	06610d21ea78edddd027562d697a2d9e_5121	98b560a45723babd4c3c1dffa0a7c74b_2397	a76c17488e1ee622c03bf422561ecc2c_1307	f51d79669de15b34ca19f2197510b836_5737	6b86dda68cb68eea0dc9804273367258_2223	fd0da98e886433b3db464bc77ad57ede_6161	df63e81dbe030c8e91ef4b7c4e58e203_4897	d918a584bc784dd4677e6f053d050ff0_855	2ea01914c089577690f3dfc4129c37f4_1307
accD	Acetyl-coenzyme A carboxylase carboxyl transferase subunit beta	74		PROKKA_01254	36fb02208b7ae35face5678a1bd3758a_6573	15c64f9211b05d2a31e0f607ea1b6481_7907	3a3cc6ff343f4460ced911d494900283_8109	97f126d095f40da33d69d056bc6a5037_2129	93139b6db97e1a9c7f259acfe01f6f03_6535	9065a13a156c1c9c6b6c1283e1d1d5cf_6135	aa94b5edb4b42b44035d69bbc531763f_2119	fccfd9eb1a2b5a972d8ff90213d79571_4909	9f2466e0822de1ac235b37d8478a6da3_1521	56066113559428e4b750dc6c7e615d20_3595	08835923ec5dbb28f7a92e5e1bc8c40d_8811	2000c371c866d2e775222b1c75beacd7_4297	5157d744e52385b823f606bc98f94b78_2357	d13eaf45b2b8d6097e0c841ef318f66b_5135	4c45036931de3d248c0c0d3888e4a9a1_2771	eef7a2eae111f45007d78c0d2e3505b8_9031	f54cfc46afc0a3f671a24316a82bbb00_4597	5c12034f225c2b39ba05a205b811a7b0_1509	79d822373ebc2c6c64d7c8fbf96a00e9_6209	3b0d0bb337c7a534f7dd46cd6fc5cc72_6141	cb8618d6b14cd1b2eb010b85ce294af8_1145	b16afe2b60efd49273e1657ab6147ed6_8713	371e420467da0cbe9e147addc25fe4f3_1305	317cb37b3dcd6d600b4bb0a1e5cb828f_1497	4b0de2ec5cd89dddc50e2165b3a2fe12_7939	402cdf47cfec4d7f0a707867d35ba553_2815	87fce02d6a82de4c68a55329d2c7ebef_1185	519c3ff50e0c1b895cbbba20ac2689d2_5231	a35c57caad2514fd6b7212b72aa696d6_1225	39f12484da880df17466b0e887763f54_1449	a51a668d4127fc1664cd4ceb432601dc_2857	ffb76aeee39a4045f73659d134126e4c_263	d5dd5b986cb6e18c85e094d1a549b212_857	9852759153cafb8b1c14bf07652dd291_1631	65c2458d12fc0f9c34ea395df0ecc7e6_5529	dd9c211e03c6361d3d0812c7002662e1_3551	06610d21ea78edddd027562d697a2d9e_789	98b560a45723babd4c3c1dffa0a7c74b_2173	a76c17488e1ee622c03bf422561ecc2c_5537	f51d79669de15b34ca19f2197510b836_5697	6b86dda68cb68eea0dc9804273367258_59	fd0da98e886433b3db464bc77ad57ede_4275	df63e81dbe030c8e91ef4b7c4e58e203_6143	d918a584bc784dd4677e6f053d050ff0_323	2ea01914c089577690f3dfc4129c37f4_1149
efpA	putative MFS-type transporter EfpA	74		PROKKA_02154	36fb02208b7ae35face5678a1bd3758a_1631	15c64f9211b05d2a31e0f607ea1b6481_1645	3a3cc6ff343f4460ced911d494900283_8139	97f126d095f40da33d69d056bc6a5037_903	93139b6db97e1a9c7f259acfe01f6f03_6827	9065a13a156c1c9c6b6c1283e1d1d5cf_7265	aa94b5edb4b42b44035d69bbc531763f_3005	fccfd9eb1a2b5a972d8ff90213d79571_709	9f2466e0822de1ac235b37d8478a6da3_3999	56066113559428e4b750dc6c7e615d20_2705	08835923ec5dbb28f7a92e5e1bc8c40d_6709	2000c371c866d2e775222b1c75beacd7_8329	5157d744e52385b823f606bc98f94b78_775	d13eaf45b2b8d6097e0c841ef318f66b_375	4c45036931de3d248c0c0d3888e4a9a1_7267	eef7a2eae111f45007d78c0d2e3505b8_9061	f54cfc46afc0a3f671a24316a82bbb00_7881	5c12034f225c2b39ba05a205b811a7b0_253	79d822373ebc2c6c64d7c8fbf96a00e9_7693	3b0d0bb337c7a534f7dd46cd6fc5cc72_7067	cb8618d6b14cd1b2eb010b85ce294af8_7221	b16afe2b60efd49273e1657ab6147ed6_4365	371e420467da0cbe9e147addc25fe4f3_7765	317cb37b3dcd6d600b4bb0a1e5cb828f_685	4b0de2ec5cd89dddc50e2165b3a2fe12_3325	402cdf47cfec4d7f0a707867d35ba553_3581	87fce02d6a82de4c68a55329d2c7ebef_7427	519c3ff50e0c1b895cbbba20ac2689d2_3167	a35c57caad2514fd6b7212b72aa696d6_7511	39f12484da880df17466b0e887763f54_1219	a51a668d4127fc1664cd4ceb432601dc_6055	ffb76aeee39a4045f73659d134126e4c_6209	d5dd5b986cb6e18c85e094d1a549b212_7381	9852759153cafb8b1c14bf07652dd291_6199	65c2458d12fc0f9c34ea395df0ecc7e6_7747	dd9c211e03c6361d3d0812c7002662e1_7281	06610d21ea78edddd027562d697a2d9e_8161	98b560a45723babd4c3c1dffa0a7c74b_17	a76c17488e1ee622c03bf422561ecc2c_7567	f51d79669de15b34ca19f2197510b836_1505	6b86dda68cb68eea0dc9804273367258_2447	fd0da98e886433b3db464bc77ad57ede_1083	df63e81dbe030c8e91ef4b7c4e58e203_1215	d918a584bc784dd4677e6f053d050ff0_1495	2ea01914c089577690f3dfc4129c37f4_8255
yeiP	Elongation factor P-like protein	74		PROKKA_01447	36fb02208b7ae35face5678a1bd3758a_4291	15c64f9211b05d2a31e0f607ea1b6481_8103	3a3cc6ff343f4460ced911d494900283_87	97f126d095f40da33d69d056bc6a5037_6593	93139b6db97e1a9c7f259acfe01f6f03_3013	9065a13a156c1c9c6b6c1283e1d1d5cf_3457	aa94b5edb4b42b44035d69bbc531763f_3773	fccfd9eb1a2b5a972d8ff90213d79571_8931	9f2466e0822de1ac235b37d8478a6da3_959	56066113559428e4b750dc6c7e615d20_1445	08835923ec5dbb28f7a92e5e1bc8c40d_1519	2000c371c866d2e775222b1c75beacd7_4825	5157d744e52385b823f606bc98f94b78_3105	d13eaf45b2b8d6097e0c841ef318f66b_2999	4c45036931de3d248c0c0d3888e4a9a1_1885	eef7a2eae111f45007d78c0d2e3505b8_8755	f54cfc46afc0a3f671a24316a82bbb00_1553	5c12034f225c2b39ba05a205b811a7b0_2179	79d822373ebc2c6c64d7c8fbf96a00e9_555	3b0d0bb337c7a534f7dd46cd6fc5cc72_5833	cb8618d6b14cd1b2eb010b85ce294af8_1311	b16afe2b60efd49273e1657ab6147ed6_1569	371e420467da0cbe9e147addc25fe4f3_2101	317cb37b3dcd6d600b4bb0a1e5cb828f_1827	4b0de2ec5cd89dddc50e2165b3a2fe12_2461	402cdf47cfec4d7f0a707867d35ba553_615	87fce02d6a82de4c68a55329d2c7ebef_1123	519c3ff50e0c1b895cbbba20ac2689d2_1299	a35c57caad2514fd6b7212b72aa696d6_2989	39f12484da880df17466b0e887763f54_1957	a51a668d4127fc1664cd4ceb432601dc_7067	ffb76aeee39a4045f73659d134126e4c_1537	d5dd5b986cb6e18c85e094d1a549b212_1111	9852759153cafb8b1c14bf07652dd291_1845	65c2458d12fc0f9c34ea395df0ecc7e6_795	dd9c211e03c6361d3d0812c7002662e1_2553	06610d21ea78edddd027562d697a2d9e_3425	98b560a45723babd4c3c1dffa0a7c74b_6423	a76c17488e1ee622c03bf422561ecc2c_4699	f51d79669de15b34ca19f2197510b836_7699	6b86dda68cb68eea0dc9804273367258_5655	fd0da98e886433b3db464bc77ad57ede_1483	df63e81dbe030c8e91ef4b7c4e58e203_4015	d918a584bc784dd4677e6f053d050ff0_2219	2ea01914c089577690f3dfc4129c37f4_2321
ccpA	Catabolite control protein A	74		PROKKA_00809	36fb02208b7ae35face5678a1bd3758a_6265	15c64f9211b05d2a31e0f607ea1b6481_5049	3a3cc6ff343f4460ced911d494900283_7667	97f126d095f40da33d69d056bc6a5037_2237	93139b6db97e1a9c7f259acfe01f6f03_8619	9065a13a156c1c9c6b6c1283e1d1d5cf_8085	aa94b5edb4b42b44035d69bbc531763f_489	fccfd9eb1a2b5a972d8ff90213d79571_813	9f2466e0822de1ac235b37d8478a6da3_6149	56066113559428e4b750dc6c7e615d20_7111	08835923ec5dbb28f7a92e5e1bc8c40d_2461	2000c371c866d2e775222b1c75beacd7_6941	5157d744e52385b823f606bc98f94b78_2487	d13eaf45b2b8d6097e0c841ef318f66b_4655	4c45036931de3d248c0c0d3888e4a9a1_6081	eef7a2eae111f45007d78c0d2e3505b8_223	f54cfc46afc0a3f671a24316a82bbb00_1043	5c12034f225c2b39ba05a205b811a7b0_7145	79d822373ebc2c6c64d7c8fbf96a00e9_2187	3b0d0bb337c7a534f7dd46cd6fc5cc72_1541	cb8618d6b14cd1b2eb010b85ce294af8_1571	b16afe2b60efd49273e1657ab6147ed6_9037	371e420467da0cbe9e147addc25fe4f3_5359	317cb37b3dcd6d600b4bb0a1e5cb828f_1655	4b0de2ec5cd89dddc50e2165b3a2fe12_1795	402cdf47cfec4d7f0a707867d35ba553_901	87fce02d6a82de4c68a55329d2c7ebef_7787	519c3ff50e0c1b895cbbba20ac2689d2_5003	a35c57caad2514fd6b7212b72aa696d6_1605	39f12484da880df17466b0e887763f54_5023	a51a668d4127fc1664cd4ceb432601dc_1199	ffb76aeee39a4045f73659d134126e4c_7869	d5dd5b986cb6e18c85e094d1a549b212_7301	9852759153cafb8b1c14bf07652dd291_2727	65c2458d12fc0f9c34ea395df0ecc7e6_5861	dd9c211e03c6361d3d0812c7002662e1_4461	06610d21ea78edddd027562d697a2d9e_6727	98b560a45723babd4c3c1dffa0a7c74b_7707	a76c17488e1ee622c03bf422561ecc2c_1591	f51d79669de15b34ca19f2197510b836_6017	6b86dda68cb68eea0dc9804273367258_3517	fd0da98e886433b3db464bc77ad57ede_2523	df63e81dbe030c8e91ef4b7c4e58e203_8887	d918a584bc784dd4677e6f053d050ff0_3777	2ea01914c089577690f3dfc4129c37f4_4387
lepB_2	Signal peptidase I	74		PROKKA_01709	36fb02208b7ae35face5678a1bd3758a_6835	15c64f9211b05d2a31e0f607ea1b6481_4255	3a3cc6ff343f4460ced911d494900283_5017	97f126d095f40da33d69d056bc6a5037_8395	93139b6db97e1a9c7f259acfe01f6f03_4743	9065a13a156c1c9c6b6c1283e1d1d5cf_4845	aa94b5edb4b42b44035d69bbc531763f_6249	fccfd9eb1a2b5a972d8ff90213d79571_8137	9f2466e0822de1ac235b37d8478a6da3_5757	56066113559428e4b750dc6c7e615d20_1957	08835923ec5dbb28f7a92e5e1bc8c40d_2043	2000c371c866d2e775222b1c75beacd7_3791	5157d744e52385b823f606bc98f94b78_6091	d13eaf45b2b8d6097e0c841ef318f66b_5397	4c45036931de3d248c0c0d3888e4a9a1_7709	eef7a2eae111f45007d78c0d2e3505b8_8039	f54cfc46afc0a3f671a24316a82bbb00_6509	5c12034f225c2b39ba05a205b811a7b0_3827	79d822373ebc2c6c64d7c8fbf96a00e9_6159	3b0d0bb337c7a534f7dd46cd6fc5cc72_2557	cb8618d6b14cd1b2eb010b85ce294af8_4705	b16afe2b60efd49273e1657ab6147ed6_8447	371e420467da0cbe9e147addc25fe4f3_487	317cb37b3dcd6d600b4bb0a1e5cb828f_4487	4b0de2ec5cd89dddc50e2165b3a2fe12_8223	402cdf47cfec4d7f0a707867d35ba553_4365	87fce02d6a82de4c68a55329d2c7ebef_3955	519c3ff50e0c1b895cbbba20ac2689d2_1167	a35c57caad2514fd6b7212b72aa696d6_1845	39f12484da880df17466b0e887763f54_8451	a51a668d4127fc1664cd4ceb432601dc_7503	ffb76aeee39a4045f73659d134126e4c_2401	d5dd5b986cb6e18c85e094d1a549b212_5389	9852759153cafb8b1c14bf07652dd291_1779	65c2458d12fc0f9c34ea395df0ecc7e6_7963	dd9c211e03c6361d3d0812c7002662e1_7399	06610d21ea78edddd027562d697a2d9e_2075	98b560a45723babd4c3c1dffa0a7c74b_783	a76c17488e1ee622c03bf422561ecc2c_4339	f51d79669de15b34ca19f2197510b836_5435	6b86dda68cb68eea0dc9804273367258_8337	fd0da98e886433b3db464bc77ad57ede_6539	df63e81dbe030c8e91ef4b7c4e58e203_2257	d918a584bc784dd4677e6f053d050ff0_7433	2ea01914c089577690f3dfc4129c37f4_4877
pstC	Phosphate transport system permease protein PstC	74		PROKKA_02775	36fb02208b7ae35face5678a1bd3758a_3001	15c64f9211b05d2a31e0f607ea1b6481_5513	3a3cc6ff343f4460ced911d494900283_6605	97f126d095f40da33d69d056bc6a5037_8659	93139b6db97e1a9c7f259acfe01f6f03_8189	9065a13a156c1c9c6b6c1283e1d1d5cf_4453	aa94b5edb4b42b44035d69bbc531763f_5151	fccfd9eb1a2b5a972d8ff90213d79571_2611	9f2466e0822de1ac235b37d8478a6da3_4089	56066113559428e4b750dc6c7e615d20_381	08835923ec5dbb28f7a92e5e1bc8c40d_2277	2000c371c866d2e775222b1c75beacd7_7207	5157d744e52385b823f606bc98f94b78_7563	d13eaf45b2b8d6097e0c841ef318f66b_1773	4c45036931de3d248c0c0d3888e4a9a1_6435	eef7a2eae111f45007d78c0d2e3505b8_5705	f54cfc46afc0a3f671a24316a82bbb00_7371	5c12034f225c2b39ba05a205b811a7b0_1085	79d822373ebc2c6c64d7c8fbf96a00e9_3465	3b0d0bb337c7a534f7dd46cd6fc5cc72_3241	cb8618d6b14cd1b2eb010b85ce294af8_3919	b16afe2b60efd49273e1657ab6147ed6_2889	371e420467da0cbe9e147addc25fe4f3_1117	317cb37b3dcd6d600b4bb0a1e5cb828f_2147	4b0de2ec5cd89dddc50e2165b3a2fe12_3029	402cdf47cfec4d7f0a707867d35ba553_4533	87fce02d6a82de4c68a55329d2c7ebef_405	519c3ff50e0c1b895cbbba20ac2689d2_2961	a35c57caad2514fd6b7212b72aa696d6_7149	39f12484da880df17466b0e887763f54_5911	a51a668d4127fc1664cd4ceb432601dc_5845	ffb76aeee39a4045f73659d134126e4c_6697	d5dd5b986cb6e18c85e094d1a549b212_7805	9852759153cafb8b1c14bf07652dd291_3891	65c2458d12fc0f9c34ea395df0ecc7e6_2077	dd9c211e03c6361d3d0812c7002662e1_8567	06610d21ea78edddd027562d697a2d9e_3909	98b560a45723babd4c3c1dffa0a7c74b_6289	a76c17488e1ee622c03bf422561ecc2c_8363	f51d79669de15b34ca19f2197510b836_59	6b86dda68cb68eea0dc9804273367258_2827	fd0da98e886433b3db464bc77ad57ede_2913	df63e81dbe030c8e91ef4b7c4e58e203_299	d918a584bc784dd4677e6f053d050ff0_8187	2ea01914c089577690f3dfc4129c37f4_947
epsF_2	Type II secretion system protein F	74		PROKKA_01520	36fb02208b7ae35face5678a1bd3758a_1327	15c64f9211b05d2a31e0f607ea1b6481_1763	3a3cc6ff343f4460ced911d494900283_3073	97f126d095f40da33d69d056bc6a5037_3291	93139b6db97e1a9c7f259acfe01f6f03_819	9065a13a156c1c9c6b6c1283e1d1d5cf_3305	aa94b5edb4b42b44035d69bbc531763f_4455	fccfd9eb1a2b5a972d8ff90213d79571_4357	9f2466e0822de1ac235b37d8478a6da3_3307	56066113559428e4b750dc6c7e615d20_2347	08835923ec5dbb28f7a92e5e1bc8c40d_7791	2000c371c866d2e775222b1c75beacd7_6789	5157d744e52385b823f606bc98f94b78_5535	d13eaf45b2b8d6097e0c841ef318f66b_8034	4c45036931de3d248c0c0d3888e4a9a1_7569	eef7a2eae111f45007d78c0d2e3505b8_1565	f54cfc46afc0a3f671a24316a82bbb00_3597	5c12034f225c2b39ba05a205b811a7b0_4229	79d822373ebc2c6c64d7c8fbf96a00e9_3663	3b0d0bb337c7a534f7dd46cd6fc5cc72_5423	cb8618d6b14cd1b2eb010b85ce294af8_7491	b16afe2b60efd49273e1657ab6147ed6_4673	371e420467da0cbe9e147addc25fe4f3_2183	317cb37b3dcd6d600b4bb0a1e5cb828f_2987	4b0de2ec5cd89dddc50e2165b3a2fe12_5111	402cdf47cfec4d7f0a707867d35ba553_7005	87fce02d6a82de4c68a55329d2c7ebef_5715	519c3ff50e0c1b895cbbba20ac2689d2_5701	a35c57caad2514fd6b7212b72aa696d6_2405	39f12484da880df17466b0e887763f54_4365	a51a668d4127fc1664cd4ceb432601dc_4043	ffb76aeee39a4045f73659d134126e4c_9431	d5dd5b986cb6e18c85e094d1a549b212_5929	9852759153cafb8b1c14bf07652dd291_4137	65c2458d12fc0f9c34ea395df0ecc7e6_4057	dd9c211e03c6361d3d0812c7002662e1_1969	06610d21ea78edddd027562d697a2d9e_3707	98b560a45723babd4c3c1dffa0a7c74b_8475	a76c17488e1ee622c03bf422561ecc2c_3189	f51d79669de15b34ca19f2197510b836_1793	6b86dda68cb68eea0dc9804273367258_8387	fd0da98e886433b3db464bc77ad57ede_8631	df63e81dbe030c8e91ef4b7c4e58e203_7097	d918a584bc784dd4677e6f053d050ff0_6871	2ea01914c089577690f3dfc4129c37f4_5531
rclR_2	RCS-specific HTH-type transcriptional activator RclR	74		PROKKA_02547	36fb02208b7ae35face5678a1bd3758a_3265	15c64f9211b05d2a31e0f607ea1b6481_3493	3a3cc6ff343f4460ced911d494900283_4685	97f126d095f40da33d69d056bc6a5037_4791	93139b6db97e1a9c7f259acfe01f6f03_2799	9065a13a156c1c9c6b6c1283e1d1d5cf_4203	aa94b5edb4b42b44035d69bbc531763f_2955	fccfd9eb1a2b5a972d8ff90213d79571_6523	9f2466e0822de1ac235b37d8478a6da3_7451	56066113559428e4b750dc6c7e615d20_3115	08835923ec5dbb28f7a92e5e1bc8c40d_6937	2000c371c866d2e775222b1c75beacd7_5877	5157d744e52385b823f606bc98f94b78_2021	d13eaf45b2b8d6097e0c841ef318f66b_2021	4c45036931de3d248c0c0d3888e4a9a1_6675	eef7a2eae111f45007d78c0d2e3505b8_7395	f54cfc46afc0a3f671a24316a82bbb00_7663	5c12034f225c2b39ba05a205b811a7b0_4993	79d822373ebc2c6c64d7c8fbf96a00e9_7767	3b0d0bb337c7a534f7dd46cd6fc5cc72_2837	cb8618d6b14cd1b2eb010b85ce294af8_1799	b16afe2b60efd49273e1657ab6147ed6_2613	371e420467da0cbe9e147addc25fe4f3_6445	317cb37b3dcd6d600b4bb0a1e5cb828f_635	4b0de2ec5cd89dddc50e2165b3a2fe12_6275	402cdf47cfec4d7f0a707867d35ba553_7543	87fce02d6a82de4c68a55329d2c7ebef_1737	519c3ff50e0c1b895cbbba20ac2689d2_1653	a35c57caad2514fd6b7212b72aa696d6_4893	39f12484da880df17466b0e887763f54_1651	a51a668d4127fc1664cd4ceb432601dc_237	ffb76aeee39a4045f73659d134126e4c_7069	d5dd5b986cb6e18c85e094d1a549b212_2599	9852759153cafb8b1c14bf07652dd291_7393	65c2458d12fc0f9c34ea395df0ecc7e6_1495	dd9c211e03c6361d3d0812c7002662e1_4367	06610d21ea78edddd027562d697a2d9e_5551	98b560a45723babd4c3c1dffa0a7c74b_4575	a76c17488e1ee622c03bf422561ecc2c_2409	f51d79669de15b34ca19f2197510b836_8647	6b86dda68cb68eea0dc9804273367258_5233	fd0da98e886433b3db464bc77ad57ede_5297	df63e81dbe030c8e91ef4b7c4e58e203_5975	d918a584bc784dd4677e6f053d050ff0_577	2ea01914c089577690f3dfc4129c37f4_5271
dnaE	DNA polymerase III subunit alpha	74		PROKKA_02835	36fb02208b7ae35face5678a1bd3758a_2879	15c64f9211b05d2a31e0f607ea1b6481_5393	3a3cc6ff343f4460ced911d494900283_6725	97f126d095f40da33d69d056bc6a5037_6153	93139b6db97e1a9c7f259acfe01f6f03_7971	9065a13a156c1c9c6b6c1283e1d1d5cf_4671	aa94b5edb4b42b44035d69bbc531763f_2715	fccfd9eb1a2b5a972d8ff90213d79571_2733	9f2466e0822de1ac235b37d8478a6da3_4209	56066113559428e4b750dc6c7e615d20_501	08835923ec5dbb28f7a92e5e1bc8c40d_3473	2000c371c866d2e775222b1c75beacd7_3633	5157d744e52385b823f606bc98f94b78_7689	d13eaf45b2b8d6097e0c841ef318f66b_1653	4c45036931de3d248c0c0d3888e4a9a1_6317	eef7a2eae111f45007d78c0d2e3505b8_5585	f54cfc46afc0a3f671a24316a82bbb00_7795	5c12034f225c2b39ba05a205b811a7b0_8445	79d822373ebc2c6c64d7c8fbf96a00e9_3585	3b0d0bb337c7a534f7dd46cd6fc5cc72_3361	cb8618d6b14cd1b2eb010b85ce294af8_4039	b16afe2b60efd49273e1657ab6147ed6_3015	371e420467da0cbe9e147addc25fe4f3_2833	317cb37b3dcd6d600b4bb0a1e5cb828f_2583	4b0de2ec5cd89dddc50e2165b3a2fe12_4243	402cdf47cfec4d7f0a707867d35ba553_4653	87fce02d6a82de4c68a55329d2c7ebef_4189	519c3ff50e0c1b895cbbba20ac2689d2_3081	a35c57caad2514fd6b7212b72aa696d6_7375	39f12484da880df17466b0e887763f54_7309	a51a668d4127fc1664cd4ceb432601dc_5727	ffb76aeee39a4045f73659d134126e4c_6817	d5dd5b986cb6e18c85e094d1a549b212_7687	9852759153cafb8b1c14bf07652dd291_4009	65c2458d12fc0f9c34ea395df0ecc7e6_2195	dd9c211e03c6361d3d0812c7002662e1_6215	06610d21ea78edddd027562d697a2d9e_5015	98b560a45723babd4c3c1dffa0a7c74b_3671	a76c17488e1ee622c03bf422561ecc2c_8245	f51d79669de15b34ca19f2197510b836_181	6b86dda68cb68eea0dc9804273367258_1335	fd0da98e886433b3db464bc77ad57ede_3033	df63e81dbe030c8e91ef4b7c4e58e203_6837	d918a584bc784dd4677e6f053d050ff0_5207	2ea01914c089577690f3dfc4129c37f4_6663
group_12967	hypothetical protein	74		PROKKA_01754	36fb02208b7ae35face5678a1bd3758a_189	15c64f9211b05d2a31e0f607ea1b6481_6813	3a3cc6ff343f4460ced911d494900283_7989	97f126d095f40da33d69d056bc6a5037_7785	93139b6db97e1a9c7f259acfe01f6f03_361	9065a13a156c1c9c6b6c1283e1d1d5cf_3831	aa94b5edb4b42b44035d69bbc531763f_7361	fccfd9eb1a2b5a972d8ff90213d79571_6331	9f2466e0822de1ac235b37d8478a6da3_3835	56066113559428e4b750dc6c7e615d20_8085	08835923ec5dbb28f7a92e5e1bc8c40d_6311	2000c371c866d2e775222b1c75beacd7_1145	5157d744e52385b823f606bc98f94b78_1803	d13eaf45b2b8d6097e0c841ef318f66b_137	4c45036931de3d248c0c0d3888e4a9a1_4633	eef7a2eae111f45007d78c0d2e3505b8_895	f54cfc46afc0a3f671a24316a82bbb00_7969	5c12034f225c2b39ba05a205b811a7b0_955	79d822373ebc2c6c64d7c8fbf96a00e9_105	3b0d0bb337c7a534f7dd46cd6fc5cc72_149	cb8618d6b14cd1b2eb010b85ce294af8_7457	b16afe2b60efd49273e1657ab6147ed6_5753	371e420467da0cbe9e147addc25fe4f3_107	317cb37b3dcd6d600b4bb0a1e5cb828f_8287	4b0de2ec5cd89dddc50e2165b3a2fe12_2417	402cdf47cfec4d7f0a707867d35ba553_5011	87fce02d6a82de4c68a55329d2c7ebef_767	519c3ff50e0c1b895cbbba20ac2689d2_4537	a35c57caad2514fd6b7212b72aa696d6_5405	39f12484da880df17466b0e887763f54_5541	a51a668d4127fc1664cd4ceb432601dc_7583	ffb76aeee39a4045f73659d134126e4c_8669	d5dd5b986cb6e18c85e094d1a549b212_4499	9852759153cafb8b1c14bf07652dd291_3139	65c2458d12fc0f9c34ea395df0ecc7e6_3105	dd9c211e03c6361d3d0812c7002662e1_415	06610d21ea78edddd027562d697a2d9e_283	98b560a45723babd4c3c1dffa0a7c74b_6559	a76c17488e1ee622c03bf422561ecc2c_6479	f51d79669de15b34ca19f2197510b836_2931	6b86dda68cb68eea0dc9804273367258_253	fd0da98e886433b3db464bc77ad57ede_7027	df63e81dbe030c8e91ef4b7c4e58e203_2643	d918a584bc784dd4677e6f053d050ff0_7533	2ea01914c089577690f3dfc4129c37f4_463
group_12968	hypothetical protein	74		PROKKA_01269	36fb02208b7ae35face5678a1bd3758a_6603	15c64f9211b05d2a31e0f607ea1b6481_5313	3a3cc6ff343f4460ced911d494900283_8083	97f126d095f40da33d69d056bc6a5037_2099	93139b6db97e1a9c7f259acfe01f6f03_6565	9065a13a156c1c9c6b6c1283e1d1d5cf_6105	aa94b5edb4b42b44035d69bbc531763f_2089	fccfd9eb1a2b5a972d8ff90213d79571_4879	9f2466e0822de1ac235b37d8478a6da3_1551	56066113559428e4b750dc6c7e615d20_3625	08835923ec5dbb28f7a92e5e1bc8c40d_8841	2000c371c866d2e775222b1c75beacd7_4327	5157d744e52385b823f606bc98f94b78_2327	d13eaf45b2b8d6097e0c841ef318f66b_5165	4c45036931de3d248c0c0d3888e4a9a1_2741	eef7a2eae111f45007d78c0d2e3505b8_9001	f54cfc46afc0a3f671a24316a82bbb00_4567	5c12034f225c2b39ba05a205b811a7b0_1539	79d822373ebc2c6c64d7c8fbf96a00e9_6239	3b0d0bb337c7a534f7dd46cd6fc5cc72_6171	cb8618d6b14cd1b2eb010b85ce294af8_1175	b16afe2b60efd49273e1657ab6147ed6_8683	371e420467da0cbe9e147addc25fe4f3_1275	317cb37b3dcd6d600b4bb0a1e5cb828f_1467	4b0de2ec5cd89dddc50e2165b3a2fe12_7969	402cdf47cfec4d7f0a707867d35ba553_2845	87fce02d6a82de4c68a55329d2c7ebef_1215	519c3ff50e0c1b895cbbba20ac2689d2_5201	a35c57caad2514fd6b7212b72aa696d6_1255	39f12484da880df17466b0e887763f54_1479	a51a668d4127fc1664cd4ceb432601dc_2827	ffb76aeee39a4045f73659d134126e4c_233	d5dd5b986cb6e18c85e094d1a549b212_887	9852759153cafb8b1c14bf07652dd291_1601	65c2458d12fc0f9c34ea395df0ecc7e6_5559	dd9c211e03c6361d3d0812c7002662e1_3581	06610d21ea78edddd027562d697a2d9e_819	98b560a45723babd4c3c1dffa0a7c74b_2203	a76c17488e1ee622c03bf422561ecc2c_5507	f51d79669de15b34ca19f2197510b836_5671	6b86dda68cb68eea0dc9804273367258_31	fd0da98e886433b3db464bc77ad57ede_4305	df63e81dbe030c8e91ef4b7c4e58e203_6113	d918a584bc784dd4677e6f053d050ff0_353	2ea01914c089577690f3dfc4129c37f4_1119
group_12969	hypothetical protein	74		PROKKA_00986	36fb02208b7ae35face5678a1bd3758a_3971	15c64f9211b05d2a31e0f607ea1b6481_6291	3a3cc6ff343f4460ced911d494900283_483	97f126d095f40da33d69d056bc6a5037_3387	93139b6db97e1a9c7f259acfe01f6f03_101	9065a13a156c1c9c6b6c1283e1d1d5cf_8499	aa94b5edb4b42b44035d69bbc531763f_5939	fccfd9eb1a2b5a972d8ff90213d79571_5139	9f2466e0822de1ac235b37d8478a6da3_6915	56066113559428e4b750dc6c7e615d20_293	08835923ec5dbb28f7a92e5e1bc8c40d_961	2000c371c866d2e775222b1c75beacd7_269	5157d744e52385b823f606bc98f94b78_3809	d13eaf45b2b8d6097e0c841ef318f66b_2451	4c45036931de3d248c0c0d3888e4a9a1_2989	eef7a2eae111f45007d78c0d2e3505b8_3489	f54cfc46afc0a3f671a24316a82bbb00_7167	5c12034f225c2b39ba05a205b811a7b0_7279	79d822373ebc2c6c64d7c8fbf96a00e9_3043	3b0d0bb337c7a534f7dd46cd6fc5cc72_95	cb8618d6b14cd1b2eb010b85ce294af8_2559	b16afe2b60efd49273e1657ab6147ed6_1887	371e420467da0cbe9e147addc25fe4f3_4525	317cb37b3dcd6d600b4bb0a1e5cb828f_519	4b0de2ec5cd89dddc50e2165b3a2fe12_7807	402cdf47cfec4d7f0a707867d35ba553_7651	87fce02d6a82de4c68a55329d2c7ebef_2853	519c3ff50e0c1b895cbbba20ac2689d2_75	a35c57caad2514fd6b7212b72aa696d6_8073	39f12484da880df17466b0e887763f54_133	a51a668d4127fc1664cd4ceb432601dc_5247	ffb76aeee39a4045f73659d134126e4c_8047	d5dd5b986cb6e18c85e094d1a549b212_7157	9852759153cafb8b1c14bf07652dd291_4949	65c2458d12fc0f9c34ea395df0ecc7e6_1169	dd9c211e03c6361d3d0812c7002662e1_2283	06610d21ea78edddd027562d697a2d9e_3027	98b560a45723babd4c3c1dffa0a7c74b_3173	a76c17488e1ee622c03bf422561ecc2c_5951	f51d79669de15b34ca19f2197510b836_8011	6b86dda68cb68eea0dc9804273367258_193	fd0da98e886433b3db464bc77ad57ede_6473	df63e81dbe030c8e91ef4b7c4e58e203_7659	d918a584bc784dd4677e6f053d050ff0_6993	2ea01914c089577690f3dfc4129c37f4_7937
group_12970	N-carbamoyl-D-amino acid hydrolase	74		PROKKA_00984	36fb02208b7ae35face5678a1bd3758a_3975	15c64f9211b05d2a31e0f607ea1b6481_6287	3a3cc6ff343f4460ced911d494900283_487	97f126d095f40da33d69d056bc6a5037_3391	93139b6db97e1a9c7f259acfe01f6f03_97	9065a13a156c1c9c6b6c1283e1d1d5cf_8503	aa94b5edb4b42b44035d69bbc531763f_5943	fccfd9eb1a2b5a972d8ff90213d79571_5135	9f2466e0822de1ac235b37d8478a6da3_6911	56066113559428e4b750dc6c7e615d20_297	08835923ec5dbb28f7a92e5e1bc8c40d_957	2000c371c866d2e775222b1c75beacd7_273	5157d744e52385b823f606bc98f94b78_3813	d13eaf45b2b8d6097e0c841ef318f66b_2455	4c45036931de3d248c0c0d3888e4a9a1_2993	eef7a2eae111f45007d78c0d2e3505b8_3485	f54cfc46afc0a3f671a24316a82bbb00_7163	5c12034f225c2b39ba05a205b811a7b0_7275	79d822373ebc2c6c64d7c8fbf96a00e9_3047	3b0d0bb337c7a534f7dd46cd6fc5cc72_99	cb8618d6b14cd1b2eb010b85ce294af8_2563	b16afe2b60efd49273e1657ab6147ed6_1883	371e420467da0cbe9e147addc25fe4f3_4529	317cb37b3dcd6d600b4bb0a1e5cb828f_515	4b0de2ec5cd89dddc50e2165b3a2fe12_7811	402cdf47cfec4d7f0a707867d35ba553_7647	87fce02d6a82de4c68a55329d2c7ebef_2857	519c3ff50e0c1b895cbbba20ac2689d2_79	a35c57caad2514fd6b7212b72aa696d6_8069	39f12484da880df17466b0e887763f54_137	a51a668d4127fc1664cd4ceb432601dc_5243	ffb76aeee39a4045f73659d134126e4c_8043	d5dd5b986cb6e18c85e094d1a549b212_7153	9852759153cafb8b1c14bf07652dd291_4945	65c2458d12fc0f9c34ea395df0ecc7e6_1165	dd9c211e03c6361d3d0812c7002662e1_2287	06610d21ea78edddd027562d697a2d9e_3023	98b560a45723babd4c3c1dffa0a7c74b_3169	a76c17488e1ee622c03bf422561ecc2c_5947	f51d79669de15b34ca19f2197510b836_8007	6b86dda68cb68eea0dc9804273367258_197	fd0da98e886433b3db464bc77ad57ede_6477	df63e81dbe030c8e91ef4b7c4e58e203_7655	d918a584bc784dd4677e6f053d050ff0_6997	2ea01914c089577690f3dfc4129c37f4_7941
lspA	Lipoprotein signal peptidase	74		PROKKA_02975	36fb02208b7ae35face5678a1bd3758a_2603	15c64f9211b05d2a31e0f607ea1b6481_2607	3a3cc6ff343f4460ced911d494900283_5939	97f126d095f40da33d69d056bc6a5037_6949	93139b6db97e1a9c7f259acfe01f6f03_5709	9065a13a156c1c9c6b6c1283e1d1d5cf_6383	aa94b5edb4b42b44035d69bbc531763f_725	fccfd9eb1a2b5a972d8ff90213d79571_7887	9f2466e0822de1ac235b37d8478a6da3_8179	56066113559428e4b750dc6c7e615d20_6815	08835923ec5dbb28f7a92e5e1bc8c40d_1897	2000c371c866d2e775222b1c75beacd7_6515	5157d744e52385b823f606bc98f94b78_4069	d13eaf45b2b8d6097e0c841ef318f66b_1267	4c45036931de3d248c0c0d3888e4a9a1_4343	eef7a2eae111f45007d78c0d2e3505b8_1619	f54cfc46afc0a3f671a24316a82bbb00_2769	5c12034f225c2b39ba05a205b811a7b0_191	79d822373ebc2c6c64d7c8fbf96a00e9_5931	3b0d0bb337c7a534f7dd46cd6fc5cc72_357	cb8618d6b14cd1b2eb010b85ce294af8_3531	b16afe2b60efd49273e1657ab6147ed6_3367	371e420467da0cbe9e147addc25fe4f3_2129	317cb37b3dcd6d600b4bb0a1e5cb828f_3459	4b0de2ec5cd89dddc50e2165b3a2fe12_5909	402cdf47cfec4d7f0a707867d35ba553_4011	87fce02d6a82de4c68a55329d2c7ebef_4821	519c3ff50e0c1b895cbbba20ac2689d2_4371	a35c57caad2514fd6b7212b72aa696d6_605	39f12484da880df17466b0e887763f54_3655	a51a668d4127fc1664cd4ceb432601dc_5451	ffb76aeee39a4045f73659d134126e4c_8093	d5dd5b986cb6e18c85e094d1a549b212_6655	9852759153cafb8b1c14bf07652dd291_3225	65c2458d12fc0f9c34ea395df0ecc7e6_7113	dd9c211e03c6361d3d0812c7002662e1_6977	06610d21ea78edddd027562d697a2d9e_1299	98b560a45723babd4c3c1dffa0a7c74b_2955	a76c17488e1ee622c03bf422561ecc2c_7861	f51d79669de15b34ca19f2197510b836_619	6b86dda68cb68eea0dc9804273367258_2925	fd0da98e886433b3db464bc77ad57ede_8863	df63e81dbe030c8e91ef4b7c4e58e203_627	d918a584bc784dd4677e6f053d050ff0_213	2ea01914c089577690f3dfc4129c37f4_51
group_12972	hypothetical protein	74		PROKKA_04418	36fb02208b7ae35face5678a1bd3758a_2457	15c64f9211b05d2a31e0f607ea1b6481_2659	3a3cc6ff343f4460ced911d494900283_907	97f126d095f40da33d69d056bc6a5037_7331	93139b6db97e1a9c7f259acfe01f6f03_5761	9065a13a156c1c9c6b6c1283e1d1d5cf_6435	aa94b5edb4b42b44035d69bbc531763f_653	fccfd9eb1a2b5a972d8ff90213d79571_5925	9f2466e0822de1ac235b37d8478a6da3_4615	56066113559428e4b750dc6c7e615d20_6763	08835923ec5dbb28f7a92e5e1bc8c40d_1845	2000c371c866d2e775222b1c75beacd7_6567	5157d744e52385b823f606bc98f94b78_4591	d13eaf45b2b8d6097e0c841ef318f66b_1215	4c45036931de3d248c0c0d3888e4a9a1_4291	eef7a2eae111f45007d78c0d2e3505b8_1671	f54cfc46afc0a3f671a24316a82bbb00_2717	5c12034f225c2b39ba05a205b811a7b0_5741	79d822373ebc2c6c64d7c8fbf96a00e9_8701	3b0d0bb337c7a534f7dd46cd6fc5cc72_6963	cb8618d6b14cd1b2eb010b85ce294af8_3583	b16afe2b60efd49273e1657ab6147ed6_3419	371e420467da0cbe9e147addc25fe4f3_1677	317cb37b3dcd6d600b4bb0a1e5cb828f_3407	4b0de2ec5cd89dddc50e2165b3a2fe12_5857	402cdf47cfec4d7f0a707867d35ba553_3959	87fce02d6a82de4c68a55329d2c7ebef_2021	519c3ff50e0c1b895cbbba20ac2689d2_4319	a35c57caad2514fd6b7212b72aa696d6_4385	39f12484da880df17466b0e887763f54_5671	a51a668d4127fc1664cd4ceb432601dc_2677	ffb76aeee39a4045f73659d134126e4c_3937	d5dd5b986cb6e18c85e094d1a549b212_6603	9852759153cafb8b1c14bf07652dd291_7823	65c2458d12fc0f9c34ea395df0ecc7e6_7061	dd9c211e03c6361d3d0812c7002662e1_6925	06610d21ea78edddd027562d697a2d9e_6071	98b560a45723babd4c3c1dffa0a7c74b_5253	a76c17488e1ee622c03bf422561ecc2c_7809	f51d79669de15b34ca19f2197510b836_671	6b86dda68cb68eea0dc9804273367258_4771	fd0da98e886433b3db464bc77ad57ede_2625	df63e81dbe030c8e91ef4b7c4e58e203_5569	d918a584bc784dd4677e6f053d050ff0_907	2ea01914c089577690f3dfc4129c37f4_3981
ubiE_1	Ubiquinone/menaquinone biosynthesis C-methyltransferase UbiE	74		PROKKA_01888	36fb02208b7ae35face5678a1bd3758a_7807	15c64f9211b05d2a31e0f607ea1b6481_7689	3a3cc6ff343f4460ced911d494900283_7501	97f126d095f40da33d69d056bc6a5037_6657	93139b6db97e1a9c7f259acfe01f6f03_8441	9065a13a156c1c9c6b6c1283e1d1d5cf_5325	aa94b5edb4b42b44035d69bbc531763f_4623	fccfd9eb1a2b5a972d8ff90213d79571_953	9f2466e0822de1ac235b37d8478a6da3_6887	56066113559428e4b750dc6c7e615d20_5955	08835923ec5dbb28f7a92e5e1bc8c40d_3923	2000c371c866d2e775222b1c75beacd7_4141	5157d744e52385b823f606bc98f94b78_6413	d13eaf45b2b8d6097e0c841ef318f66b_6358	4c45036931de3d248c0c0d3888e4a9a1_1069	eef7a2eae111f45007d78c0d2e3505b8_5889	f54cfc46afc0a3f671a24316a82bbb00_5509	5c12034f225c2b39ba05a205b811a7b0_2129	79d822373ebc2c6c64d7c8fbf96a00e9_5375	3b0d0bb337c7a534f7dd46cd6fc5cc72_4755	cb8618d6b14cd1b2eb010b85ce294af8_2717	b16afe2b60efd49273e1657ab6147ed6_7213	371e420467da0cbe9e147addc25fe4f3_7469	317cb37b3dcd6d600b4bb0a1e5cb828f_5475	4b0de2ec5cd89dddc50e2165b3a2fe12_2513	402cdf47cfec4d7f0a707867d35ba553_6303	87fce02d6a82de4c68a55329d2c7ebef_3815	519c3ff50e0c1b895cbbba20ac2689d2_6289	a35c57caad2514fd6b7212b72aa696d6_3771	39f12484da880df17466b0e887763f54_4025	a51a668d4127fc1664cd4ceb432601dc_1371	ffb76aeee39a4045f73659d134126e4c_3675	d5dd5b986cb6e18c85e094d1a549b212_3971	9852759153cafb8b1c14bf07652dd291_493	65c2458d12fc0f9c34ea395df0ecc7e6_4419	dd9c211e03c6361d3d0812c7002662e1_5329	06610d21ea78edddd027562d697a2d9e_4015	98b560a45723babd4c3c1dffa0a7c74b_1589	a76c17488e1ee622c03bf422561ecc2c_2803	f51d79669de15b34ca19f2197510b836_4383	6b86dda68cb68eea0dc9804273367258_8193	fd0da98e886433b3db464bc77ad57ede_2013	df63e81dbe030c8e91ef4b7c4e58e203_2819	d918a584bc784dd4677e6f053d050ff0_2841	2ea01914c089577690f3dfc4129c37f4_6717
ppk	Polyphosphate kinase	74		PROKKA_04215	36fb02208b7ae35face5678a1bd3758a_1883	15c64f9211b05d2a31e0f607ea1b6481_1397	3a3cc6ff343f4460ced911d494900283_6037	97f126d095f40da33d69d056bc6a5037_45	93139b6db97e1a9c7f259acfe01f6f03_7685	9065a13a156c1c9c6b6c1283e1d1d5cf_5131	aa94b5edb4b42b44035d69bbc531763f_457	fccfd9eb1a2b5a972d8ff90213d79571_2547	9f2466e0822de1ac235b37d8478a6da3_8005	56066113559428e4b750dc6c7e615d20_3925	08835923ec5dbb28f7a92e5e1bc8c40d_2747	2000c371c866d2e775222b1c75beacd7_3325	5157d744e52385b823f606bc98f94b78_4873	d13eaf45b2b8d6097e0c841ef318f66b_631	4c45036931de3d248c0c0d3888e4a9a1_7015	eef7a2eae111f45007d78c0d2e3505b8_8911	f54cfc46afc0a3f671a24316a82bbb00_2503	5c12034f225c2b39ba05a205b811a7b0_7215	79d822373ebc2c6c64d7c8fbf96a00e9_249	3b0d0bb337c7a534f7dd46cd6fc5cc72_7899	cb8618d6b14cd1b2eb010b85ce294af8_2877	b16afe2b60efd49273e1657ab6147ed6_4101	371e420467da0cbe9e147addc25fe4f3_5087	317cb37b3dcd6d600b4bb0a1e5cb828f_4931	4b0de2ec5cd89dddc50e2165b3a2fe12_1283	402cdf47cfec4d7f0a707867d35ba553_2761	87fce02d6a82de4c68a55329d2c7ebef_2273	519c3ff50e0c1b895cbbba20ac2689d2_3435	a35c57caad2514fd6b7212b72aa696d6_1171	39f12484da880df17466b0e887763f54_3595	a51a668d4127fc1664cd4ceb432601dc_6141	ffb76aeee39a4045f73659d134126e4c_649	d5dd5b986cb6e18c85e094d1a549b212_1783	9852759153cafb8b1c14bf07652dd291_8493	65c2458d12fc0f9c34ea395df0ecc7e6_2525	dd9c211e03c6361d3d0812c7002662e1_1447	06610d21ea78edddd027562d697a2d9e_8527	98b560a45723babd4c3c1dffa0a7c74b_6075	a76c17488e1ee622c03bf422561ecc2c_6545	f51d79669de15b34ca19f2197510b836_1267	6b86dda68cb68eea0dc9804273367258_6509	fd0da98e886433b3db464bc77ad57ede_5759	df63e81dbe030c8e91ef4b7c4e58e203_5285	d918a584bc784dd4677e6f053d050ff0_1959	2ea01914c089577690f3dfc4129c37f4_3391
araQ	L-arabinose transport system permease protein AraQ	74		PROKKA_00804	36fb02208b7ae35face5678a1bd3758a_6255	15c64f9211b05d2a31e0f607ea1b6481_5039	3a3cc6ff343f4460ced911d494900283_7657	97f126d095f40da33d69d056bc6a5037_2227	93139b6db97e1a9c7f259acfe01f6f03_8607	9065a13a156c1c9c6b6c1283e1d1d5cf_8073	aa94b5edb4b42b44035d69bbc531763f_475	fccfd9eb1a2b5a972d8ff90213d79571_803	9f2466e0822de1ac235b37d8478a6da3_6159	56066113559428e4b750dc6c7e615d20_7121	08835923ec5dbb28f7a92e5e1bc8c40d_2471	2000c371c866d2e775222b1c75beacd7_6931	5157d744e52385b823f606bc98f94b78_2477	d13eaf45b2b8d6097e0c841ef318f66b_4645	4c45036931de3d248c0c0d3888e4a9a1_6071	eef7a2eae111f45007d78c0d2e3505b8_233	f54cfc46afc0a3f671a24316a82bbb00_1053	5c12034f225c2b39ba05a205b811a7b0_7135	79d822373ebc2c6c64d7c8fbf96a00e9_2177	3b0d0bb337c7a534f7dd46cd6fc5cc72_1531	cb8618d6b14cd1b2eb010b85ce294af8_1561	b16afe2b60efd49273e1657ab6147ed6_9049	371e420467da0cbe9e147addc25fe4f3_5349	317cb37b3dcd6d600b4bb0a1e5cb828f_1645	4b0de2ec5cd89dddc50e2165b3a2fe12_1805	402cdf47cfec4d7f0a707867d35ba553_891	87fce02d6a82de4c68a55329d2c7ebef_7797	519c3ff50e0c1b895cbbba20ac2689d2_5013	a35c57caad2514fd6b7212b72aa696d6_1595	39f12484da880df17466b0e887763f54_5013	a51a668d4127fc1664cd4ceb432601dc_1189	ffb76aeee39a4045f73659d134126e4c_7879	d5dd5b986cb6e18c85e094d1a549b212_7311	9852759153cafb8b1c14bf07652dd291_2717	65c2458d12fc0f9c34ea395df0ecc7e6_5871	dd9c211e03c6361d3d0812c7002662e1_4471	06610d21ea78edddd027562d697a2d9e_6737	98b560a45723babd4c3c1dffa0a7c74b_7697	a76c17488e1ee622c03bf422561ecc2c_1581	f51d79669de15b34ca19f2197510b836_6027	6b86dda68cb68eea0dc9804273367258_3505	fd0da98e886433b3db464bc77ad57ede_2513	df63e81dbe030c8e91ef4b7c4e58e203_8897	d918a584bc784dd4677e6f053d050ff0_3767	2ea01914c089577690f3dfc4129c37f4_4377
gcvR	Glycine cleavage system transcriptional repressor	74		PROKKA_01219	36fb02208b7ae35face5678a1bd3758a_3439	15c64f9211b05d2a31e0f607ea1b6481_5779	3a3cc6ff343f4460ced911d494900283_3141	97f126d095f40da33d69d056bc6a5037_8481	93139b6db97e1a9c7f259acfe01f6f03_5589	9065a13a156c1c9c6b6c1283e1d1d5cf_3737	aa94b5edb4b42b44035d69bbc531763f_1915	fccfd9eb1a2b5a972d8ff90213d79571_1131	9f2466e0822de1ac235b37d8478a6da3_6477	56066113559428e4b750dc6c7e615d20_2941	08835923ec5dbb28f7a92e5e1bc8c40d_585	2000c371c866d2e775222b1c75beacd7_5247	5157d744e52385b823f606bc98f94b78_3731	d13eaf45b2b8d6097e0c841ef318f66b_2203	4c45036931de3d248c0c0d3888e4a9a1_2341	eef7a2eae111f45007d78c0d2e3505b8_7097	f54cfc46afc0a3f671a24316a82bbb00_1153	5c12034f225c2b39ba05a205b811a7b0_2317	79d822373ebc2c6c64d7c8fbf96a00e9_6071	3b0d0bb337c7a534f7dd46cd6fc5cc72_5691	cb8618d6b14cd1b2eb010b85ce294af8_569	b16afe2b60efd49273e1657ab6147ed6_2433	371e420467da0cbe9e147addc25fe4f3_2969	317cb37b3dcd6d600b4bb0a1e5cb828f_5813	4b0de2ec5cd89dddc50e2165b3a2fe12_7185	402cdf47cfec4d7f0a707867d35ba553_7951	87fce02d6a82de4c68a55329d2c7ebef_6981	519c3ff50e0c1b895cbbba20ac2689d2_6925	a35c57caad2514fd6b7212b72aa696d6_6493	39f12484da880df17466b0e887763f54_1023	a51a668d4127fc1664cd4ceb432601dc_3079	ffb76aeee39a4045f73659d134126e4c_6001	d5dd5b986cb6e18c85e094d1a549b212_5879	9852759153cafb8b1c14bf07652dd291_2015	65c2458d12fc0f9c34ea395df0ecc7e6_901	dd9c211e03c6361d3d0812c7002662e1_2029	06610d21ea78edddd027562d697a2d9e_2925	98b560a45723babd4c3c1dffa0a7c74b_4463	a76c17488e1ee622c03bf422561ecc2c_629	f51d79669de15b34ca19f2197510b836_8473	6b86dda68cb68eea0dc9804273367258_6229	fd0da98e886433b3db464bc77ad57ede_5005	df63e81dbe030c8e91ef4b7c4e58e203_4791	d918a584bc784dd4677e6f053d050ff0_703	2ea01914c089577690f3dfc4129c37f4_6915
group_12977	hypothetical protein	74		PROKKA_00786	36fb02208b7ae35face5678a1bd3758a_6219	15c64f9211b05d2a31e0f607ea1b6481_5003	3a3cc6ff343f4460ced911d494900283_5551	97f126d095f40da33d69d056bc6a5037_6487	93139b6db97e1a9c7f259acfe01f6f03_8571	9065a13a156c1c9c6b6c1283e1d1d5cf_8037	aa94b5edb4b42b44035d69bbc531763f_2451	fccfd9eb1a2b5a972d8ff90213d79571_765	9f2466e0822de1ac235b37d8478a6da3_6197	56066113559428e4b750dc6c7e615d20_7159	08835923ec5dbb28f7a92e5e1bc8c40d_2509	2000c371c866d2e775222b1c75beacd7_6895	5157d744e52385b823f606bc98f94b78_2441	d13eaf45b2b8d6097e0c841ef318f66b_4609	4c45036931de3d248c0c0d3888e4a9a1_6035	eef7a2eae111f45007d78c0d2e3505b8_269	f54cfc46afc0a3f671a24316a82bbb00_1089	5c12034f225c2b39ba05a205b811a7b0_7099	79d822373ebc2c6c64d7c8fbf96a00e9_2141	3b0d0bb337c7a534f7dd46cd6fc5cc72_1495	cb8618d6b14cd1b2eb010b85ce294af8_1525	b16afe2b60efd49273e1657ab6147ed6_9085	371e420467da0cbe9e147addc25fe4f3_5313	317cb37b3dcd6d600b4bb0a1e5cb828f_1609	4b0de2ec5cd89dddc50e2165b3a2fe12_1841	402cdf47cfec4d7f0a707867d35ba553_855	87fce02d6a82de4c68a55329d2c7ebef_7833	519c3ff50e0c1b895cbbba20ac2689d2_5049	a35c57caad2514fd6b7212b72aa696d6_1559	39f12484da880df17466b0e887763f54_4977	a51a668d4127fc1664cd4ceb432601dc_1153	ffb76aeee39a4045f73659d134126e4c_7915	d5dd5b986cb6e18c85e094d1a549b212_7347	9852759153cafb8b1c14bf07652dd291_2681	65c2458d12fc0f9c34ea395df0ecc7e6_5907	dd9c211e03c6361d3d0812c7002662e1_4507	06610d21ea78edddd027562d697a2d9e_6773	98b560a45723babd4c3c1dffa0a7c74b_7661	a76c17488e1ee622c03bf422561ecc2c_1545	f51d79669de15b34ca19f2197510b836_6063	6b86dda68cb68eea0dc9804273367258_6917	fd0da98e886433b3db464bc77ad57ede_2475	df63e81dbe030c8e91ef4b7c4e58e203_5499	d918a584bc784dd4677e6f053d050ff0_3731	2ea01914c089577690f3dfc4129c37f4_4341
degU_1	Transcriptional regulatory protein DegU	74		PROKKA_00349	36fb02208b7ae35face5678a1bd3758a_7585	15c64f9211b05d2a31e0f607ea1b6481_2321	3a3cc6ff343f4460ced911d494900283_601	97f126d095f40da33d69d056bc6a5037_4177	93139b6db97e1a9c7f259acfe01f6f03_969	9065a13a156c1c9c6b6c1283e1d1d5cf_933	aa94b5edb4b42b44035d69bbc531763f_1271	fccfd9eb1a2b5a972d8ff90213d79571_8651	9f2466e0822de1ac235b37d8478a6da3_1017	56066113559428e4b750dc6c7e615d20_5743	08835923ec5dbb28f7a92e5e1bc8c40d_3711	2000c371c866d2e775222b1c75beacd7_3925	5157d744e52385b823f606bc98f94b78_6201	d13eaf45b2b8d6097e0c841ef318f66b_6144	4c45036931de3d248c0c0d3888e4a9a1_1285	eef7a2eae111f45007d78c0d2e3505b8_8149	f54cfc46afc0a3f671a24316a82bbb00_1415	5c12034f225c2b39ba05a205b811a7b0_3925	79d822373ebc2c6c64d7c8fbf96a00e9_2415	3b0d0bb337c7a534f7dd46cd6fc5cc72_3431	cb8618d6b14cd1b2eb010b85ce294af8_239	b16afe2b60efd49273e1657ab6147ed6_7435	371e420467da0cbe9e147addc25fe4f3_4477	317cb37b3dcd6d600b4bb0a1e5cb828f_7097	4b0de2ec5cd89dddc50e2165b3a2fe12_4761	402cdf47cfec4d7f0a707867d35ba553_557	87fce02d6a82de4c68a55329d2c7ebef_3603	519c3ff50e0c1b895cbbba20ac2689d2_4117	a35c57caad2514fd6b7212b72aa696d6_5801	39f12484da880df17466b0e887763f54_881	a51a668d4127fc1664cd4ceb432601dc_2127	ffb76aeee39a4045f73659d134126e4c_7593	d5dd5b986cb6e18c85e094d1a549b212_5079	9852759153cafb8b1c14bf07652dd291_2517	65c2458d12fc0f9c34ea395df0ecc7e6_3775	dd9c211e03c6361d3d0812c7002662e1_6625	06610d21ea78edddd027562d697a2d9e_3283	98b560a45723babd4c3c1dffa0a7c74b_1807	a76c17488e1ee622c03bf422561ecc2c_1061	f51d79669de15b34ca19f2197510b836_4595	6b86dda68cb68eea0dc9804273367258_1669	fd0da98e886433b3db464bc77ad57ede_7303	df63e81dbe030c8e91ef4b7c4e58e203_5191	d918a584bc784dd4677e6f053d050ff0_1787	2ea01914c089577690f3dfc4129c37f4_1927
smg	Protein Smg	74		PROKKA_02078	36fb02208b7ae35face5678a1bd3758a_8037	15c64f9211b05d2a31e0f607ea1b6481_4427	3a3cc6ff343f4460ced911d494900283_1729	97f126d095f40da33d69d056bc6a5037_1803	93139b6db97e1a9c7f259acfe01f6f03_4429	9065a13a156c1c9c6b6c1283e1d1d5cf_7091	aa94b5edb4b42b44035d69bbc531763f_5229	fccfd9eb1a2b5a972d8ff90213d79571_2291	9f2466e0822de1ac235b37d8478a6da3_3631	56066113559428e4b750dc6c7e615d20_3287	08835923ec5dbb28f7a92e5e1bc8c40d_7373	2000c371c866d2e775222b1c75beacd7_5551	5157d744e52385b823f606bc98f94b78_7981	d13eaf45b2b8d6097e0c841ef318f66b_6588	4c45036931de3d248c0c0d3888e4a9a1_845	eef7a2eae111f45007d78c0d2e3505b8_6201	f54cfc46afc0a3f671a24316a82bbb00_4387	5c12034f225c2b39ba05a205b811a7b0_2729	79d822373ebc2c6c64d7c8fbf96a00e9_5031	3b0d0bb337c7a534f7dd46cd6fc5cc72_5011	cb8618d6b14cd1b2eb010b85ce294af8_8135	b16afe2b60efd49273e1657ab6147ed6_6985	371e420467da0cbe9e147addc25fe4f3_2661	317cb37b3dcd6d600b4bb0a1e5cb828f_5205	4b0de2ec5cd89dddc50e2165b3a2fe12_2783	402cdf47cfec4d7f0a707867d35ba553_3423	87fce02d6a82de4c68a55329d2c7ebef_5079	519c3ff50e0c1b895cbbba20ac2689d2_3875	a35c57caad2514fd6b7212b72aa696d6_4567	39f12484da880df17466b0e887763f54_6371	a51a668d4127fc1664cd4ceb432601dc_1679	ffb76aeee39a4045f73659d134126e4c_4733	d5dd5b986cb6e18c85e094d1a549b212_3745	9852759153cafb8b1c14bf07652dd291_719	65c2458d12fc0f9c34ea395df0ecc7e6_4645	dd9c211e03c6361d3d0812c7002662e1_5555	06610d21ea78edddd027562d697a2d9e_6445	98b560a45723babd4c3c1dffa0a7c74b_1363	a76c17488e1ee622c03bf422561ecc2c_1937	f51d79669de15b34ca19f2197510b836_4109	6b86dda68cb68eea0dc9804273367258_8585	fd0da98e886433b3db464bc77ad57ede_4711	df63e81dbe030c8e91ef4b7c4e58e203_1341	d918a584bc784dd4677e6f053d050ff0_3435	2ea01914c089577690f3dfc4129c37f4_6247
fabB_1	3-oxoacyl-[acyl-carrier-protein] synthase 1	74		PROKKA_00521	36fb02208b7ae35face5678a1bd3758a_1115	15c64f9211b05d2a31e0f607ea1b6481_1949	3a3cc6ff343f4460ced911d494900283_5609	97f126d095f40da33d69d056bc6a5037_225	93139b6db97e1a9c7f259acfe01f6f03_389	9065a13a156c1c9c6b6c1283e1d1d5cf_5673	aa94b5edb4b42b44035d69bbc531763f_5515	fccfd9eb1a2b5a972d8ff90213d79571_3961	9f2466e0822de1ac235b37d8478a6da3_8643	56066113559428e4b750dc6c7e615d20_5073	08835923ec5dbb28f7a92e5e1bc8c40d_447	2000c371c866d2e775222b1c75beacd7_583	5157d744e52385b823f606bc98f94b78_2207	d13eaf45b2b8d6097e0c841ef318f66b_7848	4c45036931de3d248c0c0d3888e4a9a1_8155	eef7a2eae111f45007d78c0d2e3505b8_3533	f54cfc46afc0a3f671a24316a82bbb00_6149	5c12034f225c2b39ba05a205b811a7b0_7487	79d822373ebc2c6c64d7c8fbf96a00e9_4439	3b0d0bb337c7a534f7dd46cd6fc5cc72_777	cb8618d6b14cd1b2eb010b85ce294af8_7061	b16afe2b60efd49273e1657ab6147ed6_4859	371e420467da0cbe9e147addc25fe4f3_7973	317cb37b3dcd6d600b4bb0a1e5cb828f_8333	4b0de2ec5cd89dddc50e2165b3a2fe12_8631	402cdf47cfec4d7f0a707867d35ba553_779	87fce02d6a82de4c68a55329d2c7ebef_3217	519c3ff50e0c1b895cbbba20ac2689d2_8399	a35c57caad2514fd6b7212b72aa696d6_313	39f12484da880df17466b0e887763f54_6691	a51a668d4127fc1664cd4ceb432601dc_959	ffb76aeee39a4045f73659d134126e4c_113	d5dd5b986cb6e18c85e094d1a549b212_4919	9852759153cafb8b1c14bf07652dd291_5917	65c2458d12fc0f9c34ea395df0ecc7e6_1793	dd9c211e03c6361d3d0812c7002662e1_1089	06610d21ea78edddd027562d697a2d9e_2235	98b560a45723babd4c3c1dffa0a7c74b_2475	a76c17488e1ee622c03bf422561ecc2c_1161	f51d79669de15b34ca19f2197510b836_1983	6b86dda68cb68eea0dc9804273367258_167	fd0da98e886433b3db464bc77ad57ede_2245	df63e81dbe030c8e91ef4b7c4e58e203_1791	d918a584bc784dd4677e6f053d050ff0_3231	2ea01914c089577690f3dfc4129c37f4_837
group_12981	hypothetical protein	74		PROKKA_02461	36fb02208b7ae35face5678a1bd3758a_2193	15c64f9211b05d2a31e0f607ea1b6481_2915	3a3cc6ff343f4460ced911d494900283_213	97f126d095f40da33d69d056bc6a5037_7071	93139b6db97e1a9c7f259acfe01f6f03_7391	9065a13a156c1c9c6b6c1283e1d1d5cf_437	aa94b5edb4b42b44035d69bbc531763f_8145	fccfd9eb1a2b5a972d8ff90213d79571_293	9f2466e0822de1ac235b37d8478a6da3_3001	56066113559428e4b750dc6c7e615d20_8357	08835923ec5dbb28f7a92e5e1bc8c40d_1585	2000c371c866d2e775222b1c75beacd7_717	5157d744e52385b823f606bc98f94b78_4495	d13eaf45b2b8d6097e0c841ef318f66b_959	4c45036931de3d248c0c0d3888e4a9a1_4031	eef7a2eae111f45007d78c0d2e3505b8_2003	f54cfc46afc0a3f671a24316a82bbb00_7061	5c12034f225c2b39ba05a205b811a7b0_3581	79d822373ebc2c6c64d7c8fbf96a00e9_6885	3b0d0bb337c7a534f7dd46cd6fc5cc72_6421	cb8618d6b14cd1b2eb010b85ce294af8_3843	b16afe2b60efd49273e1657ab6147ed6_3687	371e420467da0cbe9e147addc25fe4f3_8337	317cb37b3dcd6d600b4bb0a1e5cb828f_5611	4b0de2ec5cd89dddc50e2165b3a2fe12_5597	402cdf47cfec4d7f0a707867d35ba553_6883	87fce02d6a82de4c68a55329d2c7ebef_4595	519c3ff50e0c1b895cbbba20ac2689d2_7145	a35c57caad2514fd6b7212b72aa696d6_4125	39f12484da880df17466b0e887763f54_731	a51a668d4127fc1664cd4ceb432601dc_2417	ffb76aeee39a4045f73659d134126e4c_1765	d5dd5b986cb6e18c85e094d1a549b212_6343	9852759153cafb8b1c14bf07652dd291_277	65c2458d12fc0f9c34ea395df0ecc7e6_3989	dd9c211e03c6361d3d0812c7002662e1_529	06610d21ea78edddd027562d697a2d9e_7041	98b560a45723babd4c3c1dffa0a7c74b_8085	a76c17488e1ee622c03bf422561ecc2c_2091	f51d79669de15b34ca19f2197510b836_953	6b86dda68cb68eea0dc9804273367258_419	fd0da98e886433b3db464bc77ad57ede_7057	df63e81dbe030c8e91ef4b7c4e58e203_145	d918a584bc784dd4677e6f053d050ff0_8819	2ea01914c089577690f3dfc4129c37f4_1541
bepA_7	Beta-barrel assembly-enhancing protease	74		PROKKA_03182	36fb02208b7ae35face5678a1bd3758a_13	15c64f9211b05d2a31e0f607ea1b6481_6837	3a3cc6ff343f4460ced911d494900283_4419	97f126d095f40da33d69d056bc6a5037_1561	93139b6db97e1a9c7f259acfe01f6f03_4979	9065a13a156c1c9c6b6c1283e1d1d5cf_6251	aa94b5edb4b42b44035d69bbc531763f_3297	fccfd9eb1a2b5a972d8ff90213d79571_7403	9f2466e0822de1ac235b37d8478a6da3_7927	56066113559428e4b750dc6c7e615d20_8799	08835923ec5dbb28f7a92e5e1bc8c40d_6031	2000c371c866d2e775222b1c75beacd7_3467	5157d744e52385b823f606bc98f94b78_8119	d13eaf45b2b8d6097e0c841ef318f66b_39	4c45036931de3d248c0c0d3888e4a9a1_3461	eef7a2eae111f45007d78c0d2e3505b8_8843	f54cfc46afc0a3f671a24316a82bbb00_569	5c12034f225c2b39ba05a205b811a7b0_1595	79d822373ebc2c6c64d7c8fbf96a00e9_8035	3b0d0bb337c7a534f7dd46cd6fc5cc72_5601	cb8618d6b14cd1b2eb010b85ce294af8_7541	b16afe2b60efd49273e1657ab6147ed6_5943	371e420467da0cbe9e147addc25fe4f3_5241	317cb37b3dcd6d600b4bb0a1e5cb828f_491	4b0de2ec5cd89dddc50e2165b3a2fe12_531	402cdf47cfec4d7f0a707867d35ba553_5631	87fce02d6a82de4c68a55329d2c7ebef_261	519c3ff50e0c1b895cbbba20ac2689d2_103	a35c57caad2514fd6b7212b72aa696d6_7595	39f12484da880df17466b0e887763f54_7353	a51a668d4127fc1664cd4ceb432601dc_6763	ffb76aeee39a4045f73659d134126e4c_4549	d5dd5b986cb6e18c85e094d1a549b212_5897	9852759153cafb8b1c14bf07652dd291_4831	65c2458d12fc0f9c34ea395df0ecc7e6_8145	dd9c211e03c6361d3d0812c7002662e1_7979	06610d21ea78edddd027562d697a2d9e_1025	98b560a45723babd4c3c1dffa0a7c74b_589	a76c17488e1ee622c03bf422561ecc2c_4861	f51d79669de15b34ca19f2197510b836_3029	6b86dda68cb68eea0dc9804273367258_1031	fd0da98e886433b3db464bc77ad57ede_2403	df63e81dbe030c8e91ef4b7c4e58e203_3303	d918a584bc784dd4677e6f053d050ff0_3311	2ea01914c089577690f3dfc4129c37f4_8815
mmsA	Methylmalonate-semialdehyde dehydrogenase [acylating]	74		PROKKA_03415	36fb02208b7ae35face5678a1bd3758a_499	15c64f9211b05d2a31e0f607ea1b6481_7347	3a3cc6ff343f4460ced911d494900283_3681	97f126d095f40da33d69d056bc6a5037_6761	93139b6db97e1a9c7f259acfe01f6f03_6151	9065a13a156c1c9c6b6c1283e1d1d5cf_1635	aa94b5edb4b42b44035d69bbc531763f_2175	fccfd9eb1a2b5a972d8ff90213d79571_7547	9f2466e0822de1ac235b37d8478a6da3_841	56066113559428e4b750dc6c7e615d20_3801	08835923ec5dbb28f7a92e5e1bc8c40d_4213	2000c371c866d2e775222b1c75beacd7_2753	5157d744e52385b823f606bc98f94b78_2903	d13eaf45b2b8d6097e0c841ef318f66b_2703	4c45036931de3d248c0c0d3888e4a9a1_2257	eef7a2eae111f45007d78c0d2e3505b8_5225	f54cfc46afc0a3f671a24316a82bbb00_2851	5c12034f225c2b39ba05a205b811a7b0_3081	79d822373ebc2c6c64d7c8fbf96a00e9_4019	3b0d0bb337c7a534f7dd46cd6fc5cc72_1157	cb8618d6b14cd1b2eb010b85ce294af8_4585	b16afe2b60efd49273e1657ab6147ed6_5433	371e420467da0cbe9e147addc25fe4f3_6127	317cb37b3dcd6d600b4bb0a1e5cb828f_3957	4b0de2ec5cd89dddc50e2165b3a2fe12_6561	402cdf47cfec4d7f0a707867d35ba553_5485	87fce02d6a82de4c68a55329d2c7ebef_7669	519c3ff50e0c1b895cbbba20ac2689d2_2541	a35c57caad2514fd6b7212b72aa696d6_3199	39f12484da880df17466b0e887763f54_2913	a51a668d4127fc1664cd4ceb432601dc_4239	ffb76aeee39a4045f73659d134126e4c_3387	d5dd5b986cb6e18c85e094d1a549b212_4133	9852759153cafb8b1c14bf07652dd291_5339	65c2458d12fc0f9c34ea395df0ecc7e6_383	dd9c211e03c6361d3d0812c7002662e1_6093	06610d21ea78edddd027562d697a2d9e_6215	98b560a45723babd4c3c1dffa0a7c74b_979	a76c17488e1ee622c03bf422561ecc2c_7059	f51d79669de15b34ca19f2197510b836_2575	6b86dda68cb68eea0dc9804273367258_4527	fd0da98e886433b3db464bc77ad57ede_3805	df63e81dbe030c8e91ef4b7c4e58e203_1409	d918a584bc784dd4677e6f053d050ff0_8677	2ea01914c089577690f3dfc4129c37f4_4639
macB_2	Macrolide export ATP-binding/permease protein MacB	74		PROKKA_03369	36fb02208b7ae35face5678a1bd3758a_683	15c64f9211b05d2a31e0f607ea1b6481_6425	3a3cc6ff343f4460ced911d494900283_1275	97f126d095f40da33d69d056bc6a5037_4841	93139b6db97e1a9c7f259acfe01f6f03_6331	9065a13a156c1c9c6b6c1283e1d1d5cf_1811	aa94b5edb4b42b44035d69bbc531763f_2349	fccfd9eb1a2b5a972d8ff90213d79571_7459	9f2466e0822de1ac235b37d8478a6da3_9053	56066113559428e4b750dc6c7e615d20_3713	08835923ec5dbb28f7a92e5e1bc8c40d_4125	2000c371c866d2e775222b1c75beacd7_2841	5157d744e52385b823f606bc98f94b78_1449	d13eaf45b2b8d6097e0c841ef318f66b_4863	4c45036931de3d248c0c0d3888e4a9a1_2183	eef7a2eae111f45007d78c0d2e3505b8_5035	f54cfc46afc0a3f671a24316a82bbb00_3199	5c12034f225c2b39ba05a205b811a7b0_3269	79d822373ebc2c6c64d7c8fbf96a00e9_6697	3b0d0bb337c7a534f7dd46cd6fc5cc72_2171	cb8618d6b14cd1b2eb010b85ce294af8_4395	b16afe2b60efd49273e1657ab6147ed6_5285	371e420467da0cbe9e147addc25fe4f3_6037	317cb37b3dcd6d600b4bb0a1e5cb828f_3867	4b0de2ec5cd89dddc50e2165b3a2fe12_6651	402cdf47cfec4d7f0a707867d35ba553_5575	87fce02d6a82de4c68a55329d2c7ebef_7579	519c3ff50e0c1b895cbbba20ac2689d2_2451	a35c57caad2514fd6b7212b72aa696d6_3109	39f12484da880df17466b0e887763f54_2823	a51a668d4127fc1664cd4ceb432601dc_4157	ffb76aeee39a4045f73659d134126e4c_3479	d5dd5b986cb6e18c85e094d1a549b212_4053	9852759153cafb8b1c14bf07652dd291_5419	65c2458d12fc0f9c34ea395df0ecc7e6_303	dd9c211e03c6361d3d0812c7002662e1_6013	06610d21ea78edddd027562d697a2d9e_6135	98b560a45723babd4c3c1dffa0a7c74b_899	a76c17488e1ee622c03bf422561ecc2c_6979	f51d79669de15b34ca19f2197510b836_2403	6b86dda68cb68eea0dc9804273367258_599	fd0da98e886433b3db464bc77ad57ede_3621	df63e81dbe030c8e91ef4b7c4e58e203_6489	d918a584bc784dd4677e6f053d050ff0_4771	2ea01914c089577690f3dfc4129c37f4_4725
group_12985	Methylmalonyl-CoA carboxyltransferase 12S subunit	74		PROKKA_03440	36fb02208b7ae35face5678a1bd3758a_451	15c64f9211b05d2a31e0f607ea1b6481_7297	3a3cc6ff343f4460ced911d494900283_4529	97f126d095f40da33d69d056bc6a5037_6809	93139b6db97e1a9c7f259acfe01f6f03_2903	9065a13a156c1c9c6b6c1283e1d1d5cf_5565	aa94b5edb4b42b44035d69bbc531763f_8101	fccfd9eb1a2b5a972d8ff90213d79571_7597	9f2466e0822de1ac235b37d8478a6da3_1371	56066113559428e4b750dc6c7e615d20_3851	08835923ec5dbb28f7a92e5e1bc8c40d_4263	2000c371c866d2e775222b1c75beacd7_7131	5157d744e52385b823f606bc98f94b78_2953	d13eaf45b2b8d6097e0c841ef318f66b_2655	4c45036931de3d248c0c0d3888e4a9a1_2309	eef7a2eae111f45007d78c0d2e3505b8_5275	f54cfc46afc0a3f671a24316a82bbb00_2901	5c12034f225c2b39ba05a205b811a7b0_3033	79d822373ebc2c6c64d7c8fbf96a00e9_4069	3b0d0bb337c7a534f7dd46cd6fc5cc72_1207	cb8618d6b14cd1b2eb010b85ce294af8_4635	b16afe2b60efd49273e1657ab6147ed6_5485	371e420467da0cbe9e147addc25fe4f3_6177	317cb37b3dcd6d600b4bb0a1e5cb828f_4007	4b0de2ec5cd89dddc50e2165b3a2fe12_6513	402cdf47cfec4d7f0a707867d35ba553_1991	87fce02d6a82de4c68a55329d2c7ebef_7719	519c3ff50e0c1b895cbbba20ac2689d2_4797	a35c57caad2514fd6b7212b72aa696d6_3249	39f12484da880df17466b0e887763f54_2963	a51a668d4127fc1664cd4ceb432601dc_4295	ffb76aeee39a4045f73659d134126e4c_3337	d5dd5b986cb6e18c85e094d1a549b212_4189	9852759153cafb8b1c14bf07652dd291_5283	65c2458d12fc0f9c34ea395df0ecc7e6_439	dd9c211e03c6361d3d0812c7002662e1_6149	06610d21ea78edddd027562d697a2d9e_6271	98b560a45723babd4c3c1dffa0a7c74b_1035	a76c17488e1ee622c03bf422561ecc2c_7115	f51d79669de15b34ca19f2197510b836_2625	6b86dda68cb68eea0dc9804273367258_5025	fd0da98e886433b3db464bc77ad57ede_3855	df63e81dbe030c8e91ef4b7c4e58e203_8555	d918a584bc784dd4677e6f053d050ff0_8631	2ea01914c089577690f3dfc4129c37f4_4593
glpK	Glycerol kinase	74		PROKKA_04301	36fb02208b7ae35face5678a1bd3758a_7927	15c64f9211b05d2a31e0f607ea1b6481_4533	3a3cc6ff343f4460ced911d494900283_7621	97f126d095f40da33d69d056bc6a5037_1337	93139b6db97e1a9c7f259acfe01f6f03_4897	9065a13a156c1c9c6b6c1283e1d1d5cf_6975	aa94b5edb4b42b44035d69bbc531763f_7217	fccfd9eb1a2b5a972d8ff90213d79571_7207	9f2466e0822de1ac235b37d8478a6da3_8359	56066113559428e4b750dc6c7e615d20_6075	08835923ec5dbb28f7a92e5e1bc8c40d_7505	2000c371c866d2e775222b1c75beacd7_4261	5157d744e52385b823f606bc98f94b78_6535	d13eaf45b2b8d6097e0c841ef318f66b_6480	4c45036931de3d248c0c0d3888e4a9a1_949	eef7a2eae111f45007d78c0d2e3505b8_6009	f54cfc46afc0a3f671a24316a82bbb00_1909	5c12034f225c2b39ba05a205b811a7b0_7533	79d822373ebc2c6c64d7c8fbf96a00e9_8337	3b0d0bb337c7a534f7dd46cd6fc5cc72_4875	cb8618d6b14cd1b2eb010b85ce294af8_2597	b16afe2b60efd49273e1657ab6147ed6_7091	371e420467da0cbe9e147addc25fe4f3_7349	317cb37b3dcd6d600b4bb0a1e5cb828f_5355	4b0de2ec5cd89dddc50e2165b3a2fe12_2633	402cdf47cfec4d7f0a707867d35ba553_6185	87fce02d6a82de4c68a55329d2c7ebef_3933	519c3ff50e0c1b895cbbba20ac2689d2_6171	a35c57caad2514fd6b7212b72aa696d6_3889	39f12484da880df17466b0e887763f54_3907	a51a668d4127fc1664cd4ceb432601dc_1491	ffb76aeee39a4045f73659d134126e4c_4907	d5dd5b986cb6e18c85e094d1a549b212_3851	9852759153cafb8b1c14bf07652dd291_613	65c2458d12fc0f9c34ea395df0ecc7e6_4539	dd9c211e03c6361d3d0812c7002662e1_5449	06610d21ea78edddd027562d697a2d9e_4135	98b560a45723babd4c3c1dffa0a7c74b_1469	a76c17488e1ee622c03bf422561ecc2c_2923	f51d79669de15b34ca19f2197510b836_4259	6b86dda68cb68eea0dc9804273367258_2679	fd0da98e886433b3db464bc77ad57ede_521	df63e81dbe030c8e91ef4b7c4e58e203_8429	d918a584bc784dd4677e6f053d050ff0_7563	2ea01914c089577690f3dfc4129c37f4_5607
rplA	50S ribosomal protein L1	74		PROKKA_02036	36fb02208b7ae35face5678a1bd3758a_1729	15c64f9211b05d2a31e0f607ea1b6481_1549	3a3cc6ff343f4460ced911d494900283_8379	97f126d095f40da33d69d056bc6a5037_2009	93139b6db97e1a9c7f259acfe01f6f03_883	9065a13a156c1c9c6b6c1283e1d1d5cf_1241	aa94b5edb4b42b44035d69bbc531763f_1333	fccfd9eb1a2b5a972d8ff90213d79571_1845	9f2466e0822de1ac235b37d8478a6da3_7767	56066113559428e4b750dc6c7e615d20_2607	08835923ec5dbb28f7a92e5e1bc8c40d_5827	2000c371c866d2e775222b1c75beacd7_8241	5157d744e52385b823f606bc98f94b78_875	d13eaf45b2b8d6097e0c841ef318f66b_477	4c45036931de3d248c0c0d3888e4a9a1_7169	eef7a2eae111f45007d78c0d2e3505b8_6501	f54cfc46afc0a3f671a24316a82bbb00_4799	5c12034f225c2b39ba05a205b811a7b0_351	79d822373ebc2c6c64d7c8fbf96a00e9_6361	3b0d0bb337c7a534f7dd46cd6fc5cc72_1043	cb8618d6b14cd1b2eb010b85ce294af8_6219	b16afe2b60efd49273e1657ab6147ed6_4261	371e420467da0cbe9e147addc25fe4f3_1763	317cb37b3dcd6d600b4bb0a1e5cb828f_6851	4b0de2ec5cd89dddc50e2165b3a2fe12_3225	402cdf47cfec4d7f0a707867d35ba553_3681	87fce02d6a82de4c68a55329d2c7ebef_345	519c3ff50e0c1b895cbbba20ac2689d2_3267	a35c57caad2514fd6b7212b72aa696d6_2865	39f12484da880df17466b0e887763f54_2267	a51a668d4127fc1664cd4ceb432601dc_8465	ffb76aeee39a4045f73659d134126e4c_6111	d5dd5b986cb6e18c85e094d1a549b212_8011	9852759153cafb8b1c14bf07652dd291_3427	65c2458d12fc0f9c34ea395df0ecc7e6_1053	dd9c211e03c6361d3d0812c7002662e1_601	06610d21ea78edddd027562d697a2d9e_7977	98b560a45723babd4c3c1dffa0a7c74b_2699	a76c17488e1ee622c03bf422561ecc2c_879	f51d79669de15b34ca19f2197510b836_1417	6b86dda68cb68eea0dc9804273367258_1969	fd0da98e886433b3db464bc77ad57ede_985	df63e81dbe030c8e91ef4b7c4e58e203_1119	d918a584bc784dd4677e6f053d050ff0_6295	2ea01914c089577690f3dfc4129c37f4_5727
der	GTPase Der	74		PROKKA_00963	36fb02208b7ae35face5678a1bd3758a_4019	15c64f9211b05d2a31e0f607ea1b6481_6245	3a3cc6ff343f4460ced911d494900283_2599	97f126d095f40da33d69d056bc6a5037_6899	93139b6db97e1a9c7f259acfe01f6f03_55	9065a13a156c1c9c6b6c1283e1d1d5cf_6003	aa94b5edb4b42b44035d69bbc531763f_5985	fccfd9eb1a2b5a972d8ff90213d79571_8543	9f2466e0822de1ac235b37d8478a6da3_1997	56066113559428e4b750dc6c7e615d20_3467	08835923ec5dbb28f7a92e5e1bc8c40d_8621	2000c371c866d2e775222b1c75beacd7_413	5157d744e52385b823f606bc98f94b78_3855	d13eaf45b2b8d6097e0c841ef318f66b_2497	4c45036931de3d248c0c0d3888e4a9a1_3037	eef7a2eae111f45007d78c0d2e3505b8_8433	f54cfc46afc0a3f671a24316a82bbb00_8139	5c12034f225c2b39ba05a205b811a7b0_1297	79d822373ebc2c6c64d7c8fbf96a00e9_2063	3b0d0bb337c7a534f7dd46cd6fc5cc72_7621	cb8618d6b14cd1b2eb010b85ce294af8_7993	b16afe2b60efd49273e1657ab6147ed6_1841	371e420467da0cbe9e147addc25fe4f3_4571	317cb37b3dcd6d600b4bb0a1e5cb828f_7811	4b0de2ec5cd89dddc50e2165b3a2fe12_8043	402cdf47cfec4d7f0a707867d35ba553_189	87fce02d6a82de4c68a55329d2c7ebef_1511	519c3ff50e0c1b895cbbba20ac2689d2_8169	a35c57caad2514fd6b7212b72aa696d6_5097	39f12484da880df17466b0e887763f54_8515	a51a668d4127fc1664cd4ceb432601dc_5199	ffb76aeee39a4045f73659d134126e4c_7999	d5dd5b986cb6e18c85e094d1a549b212_7109	9852759153cafb8b1c14bf07652dd291_4901	65c2458d12fc0f9c34ea395df0ecc7e6_1121	dd9c211e03c6361d3d0812c7002662e1_2331	06610d21ea78edddd027562d697a2d9e_487	98b560a45723babd4c3c1dffa0a7c74b_3125	a76c17488e1ee622c03bf422561ecc2c_5903	f51d79669de15b34ca19f2197510b836_7965	6b86dda68cb68eea0dc9804273367258_6207	fd0da98e886433b3db464bc77ad57ede_107	df63e81dbe030c8e91ef4b7c4e58e203_7613	d918a584bc784dd4677e6f053d050ff0_475	2ea01914c089577690f3dfc4129c37f4_987
asd2	Aspartate-semialdehyde dehydrogenase 2	74		PROKKA_01265	36fb02208b7ae35face5678a1bd3758a_6595	15c64f9211b05d2a31e0f607ea1b6481_5321	3a3cc6ff343f4460ced911d494900283_8091	97f126d095f40da33d69d056bc6a5037_2107	93139b6db97e1a9c7f259acfe01f6f03_6557	9065a13a156c1c9c6b6c1283e1d1d5cf_6113	aa94b5edb4b42b44035d69bbc531763f_2097	fccfd9eb1a2b5a972d8ff90213d79571_4887	9f2466e0822de1ac235b37d8478a6da3_1543	56066113559428e4b750dc6c7e615d20_3617	08835923ec5dbb28f7a92e5e1bc8c40d_8833	2000c371c866d2e775222b1c75beacd7_4319	5157d744e52385b823f606bc98f94b78_2335	d13eaf45b2b8d6097e0c841ef318f66b_5157	4c45036931de3d248c0c0d3888e4a9a1_2749	eef7a2eae111f45007d78c0d2e3505b8_9009	f54cfc46afc0a3f671a24316a82bbb00_4575	5c12034f225c2b39ba05a205b811a7b0_1531	79d822373ebc2c6c64d7c8fbf96a00e9_6231	3b0d0bb337c7a534f7dd46cd6fc5cc72_6163	cb8618d6b14cd1b2eb010b85ce294af8_1167	b16afe2b60efd49273e1657ab6147ed6_8691	371e420467da0cbe9e147addc25fe4f3_1283	317cb37b3dcd6d600b4bb0a1e5cb828f_1475	4b0de2ec5cd89dddc50e2165b3a2fe12_7961	402cdf47cfec4d7f0a707867d35ba553_2837	87fce02d6a82de4c68a55329d2c7ebef_1207	519c3ff50e0c1b895cbbba20ac2689d2_5209	a35c57caad2514fd6b7212b72aa696d6_1247	39f12484da880df17466b0e887763f54_1471	a51a668d4127fc1664cd4ceb432601dc_2835	ffb76aeee39a4045f73659d134126e4c_241	d5dd5b986cb6e18c85e094d1a549b212_879	9852759153cafb8b1c14bf07652dd291_1609	65c2458d12fc0f9c34ea395df0ecc7e6_5551	dd9c211e03c6361d3d0812c7002662e1_3573	06610d21ea78edddd027562d697a2d9e_811	98b560a45723babd4c3c1dffa0a7c74b_2195	a76c17488e1ee622c03bf422561ecc2c_5515	f51d79669de15b34ca19f2197510b836_5679	6b86dda68cb68eea0dc9804273367258_39	fd0da98e886433b3db464bc77ad57ede_4297	df63e81dbe030c8e91ef4b7c4e58e203_6121	d918a584bc784dd4677e6f053d050ff0_345	2ea01914c089577690f3dfc4129c37f4_1127
group_1299	hypothetical protein	74		PROKKA_02195	36fb02208b7ae35face5678a1bd3758a_6689	15c64f9211b05d2a31e0f607ea1b6481_5095	3a3cc6ff343f4460ced911d494900283_2641	97f126d095f40da33d69d056bc6a5037_3555	93139b6db97e1a9c7f259acfe01f6f03_1759	9065a13a156c1c9c6b6c1283e1d1d5cf_3049	aa94b5edb4b42b44035d69bbc531763f_5713	fccfd9eb1a2b5a972d8ff90213d79571_4195	9f2466e0822de1ac235b37d8478a6da3_7223	56066113559428e4b750dc6c7e615d20_7831	08835923ec5dbb28f7a92e5e1bc8c40d_6273	2000c371c866d2e775222b1c75beacd7_107	5157d744e52385b823f606bc98f94b78_4549	d13eaf45b2b8d6097e0c841ef318f66b_5253	4c45036931de3d248c0c0d3888e4a9a1_2653	eef7a2eae111f45007d78c0d2e3505b8_3283	f54cfc46afc0a3f671a24316a82bbb00_8107	5c12034f225c2b39ba05a205b811a7b0_5983	79d822373ebc2c6c64d7c8fbf96a00e9_307	3b0d0bb337c7a534f7dd46cd6fc5cc72_5217	cb8618d6b14cd1b2eb010b85ce294af8_7783	b16afe2b60efd49273e1657ab6147ed6_8593	371e420467da0cbe9e147addc25fe4f3_7205	317cb37b3dcd6d600b4bb0a1e5cb828f_4197	4b0de2ec5cd89dddc50e2165b3a2fe12_3991	402cdf47cfec4d7f0a707867d35ba553_4079	87fce02d6a82de4c68a55329d2c7ebef_5917	519c3ff50e0c1b895cbbba20ac2689d2_27	a35c57caad2514fd6b7212b72aa696d6_8527	39f12484da880df17466b0e887763f54_8411	a51a668d4127fc1664cd4ceb432601dc_2051	ffb76aeee39a4045f73659d134126e4c_2259	d5dd5b986cb6e18c85e094d1a549b212_8075	9852759153cafb8b1c14bf07652dd291_6009	65c2458d12fc0f9c34ea395df0ecc7e6_77	dd9c211e03c6361d3d0812c7002662e1_791	06610d21ea78edddd027562d697a2d9e_1085	98b560a45723babd4c3c1dffa0a7c74b_233	a76c17488e1ee622c03bf422561ecc2c_6829	f51d79669de15b34ca19f2197510b836_5581	6b86dda68cb68eea0dc9804273367258_3983	fd0da98e886433b3db464bc77ad57ede_8975	df63e81dbe030c8e91ef4b7c4e58e203_3557	d918a584bc784dd4677e6f053d050ff0_7169	2ea01914c089577690f3dfc4129c37f4_2853
rseP	Regulator of sigma-E protease RseP	74		PROKKA_02828	36fb02208b7ae35face5678a1bd3758a_2893	15c64f9211b05d2a31e0f607ea1b6481_5407	3a3cc6ff343f4460ced911d494900283_6711	97f126d095f40da33d69d056bc6a5037_8557	93139b6db97e1a9c7f259acfe01f6f03_7985	9065a13a156c1c9c6b6c1283e1d1d5cf_4657	aa94b5edb4b42b44035d69bbc531763f_2729	fccfd9eb1a2b5a972d8ff90213d79571_2719	9f2466e0822de1ac235b37d8478a6da3_4195	56066113559428e4b750dc6c7e615d20_487	08835923ec5dbb28f7a92e5e1bc8c40d_3487	2000c371c866d2e775222b1c75beacd7_7313	5157d744e52385b823f606bc98f94b78_7675	d13eaf45b2b8d6097e0c841ef318f66b_1667	4c45036931de3d248c0c0d3888e4a9a1_6331	eef7a2eae111f45007d78c0d2e3505b8_5599	f54cfc46afc0a3f671a24316a82bbb00_7781	5c12034f225c2b39ba05a205b811a7b0_8459	79d822373ebc2c6c64d7c8fbf96a00e9_3571	3b0d0bb337c7a534f7dd46cd6fc5cc72_3347	cb8618d6b14cd1b2eb010b85ce294af8_4025	b16afe2b60efd49273e1657ab6147ed6_3001	371e420467da0cbe9e147addc25fe4f3_2819	317cb37b3dcd6d600b4bb0a1e5cb828f_2597	4b0de2ec5cd89dddc50e2165b3a2fe12_4257	402cdf47cfec4d7f0a707867d35ba553_4639	87fce02d6a82de4c68a55329d2c7ebef_4203	519c3ff50e0c1b895cbbba20ac2689d2_3067	a35c57caad2514fd6b7212b72aa696d6_7361	39f12484da880df17466b0e887763f54_7323	a51a668d4127fc1664cd4ceb432601dc_5741	ffb76aeee39a4045f73659d134126e4c_6803	d5dd5b986cb6e18c85e094d1a549b212_7701	9852759153cafb8b1c14bf07652dd291_3995	65c2458d12fc0f9c34ea395df0ecc7e6_2181	dd9c211e03c6361d3d0812c7002662e1_6201	06610d21ea78edddd027562d697a2d9e_5029	98b560a45723babd4c3c1dffa0a7c74b_3657	a76c17488e1ee622c03bf422561ecc2c_8259	f51d79669de15b34ca19f2197510b836_167	6b86dda68cb68eea0dc9804273367258_1321	fd0da98e886433b3db464bc77ad57ede_3019	df63e81dbe030c8e91ef4b7c4e58e203_1039	d918a584bc784dd4677e6f053d050ff0_5221	2ea01914c089577690f3dfc4129c37f4_6677
group_12992	hypothetical protein	74		PROKKA_00491	36fb02208b7ae35face5678a1bd3758a_1053	15c64f9211b05d2a31e0f607ea1b6481_2009	3a3cc6ff343f4460ced911d494900283_3879	97f126d095f40da33d69d056bc6a5037_285	93139b6db97e1a9c7f259acfe01f6f03_449	9065a13a156c1c9c6b6c1283e1d1d5cf_5613	aa94b5edb4b42b44035d69bbc531763f_5455	fccfd9eb1a2b5a972d8ff90213d79571_4021	9f2466e0822de1ac235b37d8478a6da3_8703	56066113559428e4b750dc6c7e615d20_5133	08835923ec5dbb28f7a92e5e1bc8c40d_507	2000c371c866d2e775222b1c75beacd7_4755	5157d744e52385b823f606bc98f94b78_2147	d13eaf45b2b8d6097e0c841ef318f66b_7788	4c45036931de3d248c0c0d3888e4a9a1_8095	eef7a2eae111f45007d78c0d2e3505b8_3593	f54cfc46afc0a3f671a24316a82bbb00_6209	5c12034f225c2b39ba05a205b811a7b0_7427	79d822373ebc2c6c64d7c8fbf96a00e9_4379	3b0d0bb337c7a534f7dd46cd6fc5cc72_837	cb8618d6b14cd1b2eb010b85ce294af8_7121	b16afe2b60efd49273e1657ab6147ed6_4921	371e420467da0cbe9e147addc25fe4f3_7913	317cb37b3dcd6d600b4bb0a1e5cb828f_8393	4b0de2ec5cd89dddc50e2165b3a2fe12_8571	402cdf47cfec4d7f0a707867d35ba553_719	87fce02d6a82de4c68a55329d2c7ebef_3277	519c3ff50e0c1b895cbbba20ac2689d2_8339	a35c57caad2514fd6b7212b72aa696d6_253	39f12484da880df17466b0e887763f54_6631	a51a668d4127fc1664cd4ceb432601dc_1019	ffb76aeee39a4045f73659d134126e4c_53	d5dd5b986cb6e18c85e094d1a549b212_4979	9852759153cafb8b1c14bf07652dd291_5857	65c2458d12fc0f9c34ea395df0ecc7e6_1733	dd9c211e03c6361d3d0812c7002662e1_1149	06610d21ea78edddd027562d697a2d9e_2175	98b560a45723babd4c3c1dffa0a7c74b_2535	a76c17488e1ee622c03bf422561ecc2c_1221	f51d79669de15b34ca19f2197510b836_2043	6b86dda68cb68eea0dc9804273367258_107	fd0da98e886433b3db464bc77ad57ede_2305	df63e81dbe030c8e91ef4b7c4e58e203_383	d918a584bc784dd4677e6f053d050ff0_3171	2ea01914c089577690f3dfc4129c37f4_897
aceA	Isocitrate lyase	74		PROKKA_03446	36fb02208b7ae35face5678a1bd3758a_439	15c64f9211b05d2a31e0f607ea1b6481_7285	3a3cc6ff343f4460ced911d494900283_4517	97f126d095f40da33d69d056bc6a5037_6821	93139b6db97e1a9c7f259acfe01f6f03_2915	9065a13a156c1c9c6b6c1283e1d1d5cf_5577	aa94b5edb4b42b44035d69bbc531763f_8113	fccfd9eb1a2b5a972d8ff90213d79571_7609	9f2466e0822de1ac235b37d8478a6da3_1383	56066113559428e4b750dc6c7e615d20_3863	08835923ec5dbb28f7a92e5e1bc8c40d_4275	2000c371c866d2e775222b1c75beacd7_7143	5157d744e52385b823f606bc98f94b78_2965	d13eaf45b2b8d6097e0c841ef318f66b_2643	4c45036931de3d248c0c0d3888e4a9a1_2321	eef7a2eae111f45007d78c0d2e3505b8_5287	f54cfc46afc0a3f671a24316a82bbb00_2913	5c12034f225c2b39ba05a205b811a7b0_3021	79d822373ebc2c6c64d7c8fbf96a00e9_4081	3b0d0bb337c7a534f7dd46cd6fc5cc72_1219	cb8618d6b14cd1b2eb010b85ce294af8_4647	b16afe2b60efd49273e1657ab6147ed6_5497	371e420467da0cbe9e147addc25fe4f3_6189	317cb37b3dcd6d600b4bb0a1e5cb828f_4019	4b0de2ec5cd89dddc50e2165b3a2fe12_6501	402cdf47cfec4d7f0a707867d35ba553_2003	87fce02d6a82de4c68a55329d2c7ebef_7731	519c3ff50e0c1b895cbbba20ac2689d2_4785	a35c57caad2514fd6b7212b72aa696d6_3261	39f12484da880df17466b0e887763f54_2975	a51a668d4127fc1664cd4ceb432601dc_4307	ffb76aeee39a4045f73659d134126e4c_3325	d5dd5b986cb6e18c85e094d1a549b212_4201	9852759153cafb8b1c14bf07652dd291_5271	65c2458d12fc0f9c34ea395df0ecc7e6_451	dd9c211e03c6361d3d0812c7002662e1_6161	06610d21ea78edddd027562d697a2d9e_6283	98b560a45723babd4c3c1dffa0a7c74b_1047	a76c17488e1ee622c03bf422561ecc2c_7127	f51d79669de15b34ca19f2197510b836_2637	6b86dda68cb68eea0dc9804273367258_5013	fd0da98e886433b3db464bc77ad57ede_3867	df63e81dbe030c8e91ef4b7c4e58e203_8543	d918a584bc784dd4677e6f053d050ff0_8619	2ea01914c089577690f3dfc4129c37f4_4581
fabG_4	3-oxoacyl-[acyl-carrier-protein] reductase FabG	74		PROKKA_04133	36fb02208b7ae35face5678a1bd3758a_2011	15c64f9211b05d2a31e0f607ea1b6481_1107	3a3cc6ff343f4460ced911d494900283_4269	97f126d095f40da33d69d056bc6a5037_2847	93139b6db97e1a9c7f259acfe01f6f03_2417	9065a13a156c1c9c6b6c1283e1d1d5cf_8339	aa94b5edb4b42b44035d69bbc531763f_133	fccfd9eb1a2b5a972d8ff90213d79571_3843	9f2466e0822de1ac235b37d8478a6da3_5155	56066113559428e4b750dc6c7e615d20_7473	08835923ec5dbb28f7a92e5e1bc8c40d_3027	2000c371c866d2e775222b1c75beacd7_1789	5157d744e52385b823f606bc98f94b78_5613	d13eaf45b2b8d6097e0c841ef318f66b_767	4c45036931de3d248c0c0d3888e4a9a1_3841	eef7a2eae111f45007d78c0d2e3505b8_2187	f54cfc46afc0a3f671a24316a82bbb00_2347	5c12034f225c2b39ba05a205b811a7b0_8621	79d822373ebc2c6c64d7c8fbf96a00e9_7063	3b0d0bb337c7a534f7dd46cd6fc5cc72_4313	cb8618d6b14cd1b2eb010b85ce294af8_6723	b16afe2b60efd49273e1657ab6147ed6_3897	371e420467da0cbe9e147addc25fe4f3_3785	317cb37b3dcd6d600b4bb0a1e5cb828f_1067	4b0de2ec5cd89dddc50e2165b3a2fe12_889	402cdf47cfec4d7f0a707867d35ba553_3069	87fce02d6a82de4c68a55329d2c7ebef_2645	519c3ff50e0c1b895cbbba20ac2689d2_2829	a35c57caad2514fd6b7212b72aa696d6_5979	39f12484da880df17466b0e887763f54_8057	a51a668d4127fc1664cd4ceb432601dc_6391	ffb76aeee39a4045f73659d134126e4c_6377	d5dd5b986cb6e18c85e094d1a549b212_1533	9852759153cafb8b1c14bf07652dd291_8161	65c2458d12fc0f9c34ea395df0ecc7e6_6817	dd9c211e03c6361d3d0812c7002662e1_7173	06610d21ea78edddd027562d697a2d9e_139	98b560a45723babd4c3c1dffa0a7c74b_5593	a76c17488e1ee622c03bf422561ecc2c_2161	f51d79669de15b34ca19f2197510b836_1141	6b86dda68cb68eea0dc9804273367258_7275	fd0da98e886433b3db464bc77ad57ede_3345	df63e81dbe030c8e91ef4b7c4e58e203_2073	d918a584bc784dd4677e6f053d050ff0_5291	2ea01914c089577690f3dfc4129c37f4_6445
fabA	3-hydroxydecanoyl-[acyl-carrier-protein] dehydratase	74		PROKKA_00522	36fb02208b7ae35face5678a1bd3758a_1117	15c64f9211b05d2a31e0f607ea1b6481_1947	3a3cc6ff343f4460ced911d494900283_5611	97f126d095f40da33d69d056bc6a5037_223	93139b6db97e1a9c7f259acfe01f6f03_387	9065a13a156c1c9c6b6c1283e1d1d5cf_5675	aa94b5edb4b42b44035d69bbc531763f_5517	fccfd9eb1a2b5a972d8ff90213d79571_3959	9f2466e0822de1ac235b37d8478a6da3_8641	56066113559428e4b750dc6c7e615d20_5071	08835923ec5dbb28f7a92e5e1bc8c40d_445	2000c371c866d2e775222b1c75beacd7_581	5157d744e52385b823f606bc98f94b78_2209	d13eaf45b2b8d6097e0c841ef318f66b_7850	4c45036931de3d248c0c0d3888e4a9a1_8157	eef7a2eae111f45007d78c0d2e3505b8_3531	f54cfc46afc0a3f671a24316a82bbb00_6147	5c12034f225c2b39ba05a205b811a7b0_7489	79d822373ebc2c6c64d7c8fbf96a00e9_4441	3b0d0bb337c7a534f7dd46cd6fc5cc72_775	cb8618d6b14cd1b2eb010b85ce294af8_7059	b16afe2b60efd49273e1657ab6147ed6_4857	371e420467da0cbe9e147addc25fe4f3_7975	317cb37b3dcd6d600b4bb0a1e5cb828f_8331	4b0de2ec5cd89dddc50e2165b3a2fe12_8633	402cdf47cfec4d7f0a707867d35ba553_781	87fce02d6a82de4c68a55329d2c7ebef_3215	519c3ff50e0c1b895cbbba20ac2689d2_8401	a35c57caad2514fd6b7212b72aa696d6_315	39f12484da880df17466b0e887763f54_6693	a51a668d4127fc1664cd4ceb432601dc_957	ffb76aeee39a4045f73659d134126e4c_115	d5dd5b986cb6e18c85e094d1a549b212_4917	9852759153cafb8b1c14bf07652dd291_5919	65c2458d12fc0f9c34ea395df0ecc7e6_1795	dd9c211e03c6361d3d0812c7002662e1_1087	06610d21ea78edddd027562d697a2d9e_2237	98b560a45723babd4c3c1dffa0a7c74b_2473	a76c17488e1ee622c03bf422561ecc2c_1159	f51d79669de15b34ca19f2197510b836_1981	6b86dda68cb68eea0dc9804273367258_169	fd0da98e886433b3db464bc77ad57ede_2243	df63e81dbe030c8e91ef4b7c4e58e203_1793	d918a584bc784dd4677e6f053d050ff0_3233	2ea01914c089577690f3dfc4129c37f4_835
group_12996	hypothetical protein	74		PROKKA_01796	36fb02208b7ae35face5678a1bd3758a_7243	15c64f9211b05d2a31e0f607ea1b6481_3337	3a3cc6ff343f4460ced911d494900283_411	97f126d095f40da33d69d056bc6a5037_3991	93139b6db97e1a9c7f259acfe01f6f03_3679	9065a13a156c1c9c6b6c1283e1d1d5cf_1331	aa94b5edb4b42b44035d69bbc531763f_1101	fccfd9eb1a2b5a972d8ff90213d79571_1739	9f2466e0822de1ac235b37d8478a6da3_6299	56066113559428e4b750dc6c7e615d20_4859	08835923ec5dbb28f7a92e5e1bc8c40d_3225	2000c371c866d2e775222b1c75beacd7_5385	5157d744e52385b823f606bc98f94b78_3303	d13eaf45b2b8d6097e0c841ef318f66b_5805	4c45036931de3d248c0c0d3888e4a9a1_1623	eef7a2eae111f45007d78c0d2e3505b8_457	f54cfc46afc0a3f671a24316a82bbb00_3843	5c12034f225c2b39ba05a205b811a7b0_999	79d822373ebc2c6c64d7c8fbf96a00e9_2015	3b0d0bb337c7a534f7dd46cd6fc5cc72_703	cb8618d6b14cd1b2eb010b85ce294af8_6437	b16afe2b60efd49273e1657ab6147ed6_7889	371e420467da0cbe9e147addc25fe4f3_949	317cb37b3dcd6d600b4bb0a1e5cb828f_7605	4b0de2ec5cd89dddc50e2165b3a2fe12_7897	402cdf47cfec4d7f0a707867d35ba553_5205	87fce02d6a82de4c68a55329d2c7ebef_6629	519c3ff50e0c1b895cbbba20ac2689d2_577	a35c57caad2514fd6b7212b72aa696d6_1687	39f12484da880df17466b0e887763f54_5177	a51a668d4127fc1664cd4ceb432601dc_123	ffb76aeee39a4045f73659d134126e4c_8397	d5dd5b986cb6e18c85e094d1a549b212_813	9852759153cafb8b1c14bf07652dd291_1063	65c2458d12fc0f9c34ea395df0ecc7e6_619	dd9c211e03c6361d3d0812c7002662e1_8335	06610d21ea78edddd027562d697a2d9e_213	98b560a45723babd4c3c1dffa0a7c74b_5507	a76c17488e1ee622c03bf422561ecc2c_7427	f51d79669de15b34ca19f2197510b836_4945	6b86dda68cb68eea0dc9804273367258_4919	fd0da98e886433b3db464bc77ad57ede_7503	df63e81dbe030c8e91ef4b7c4e58e203_7507	d918a584bc784dd4677e6f053d050ff0_1391	2ea01914c089577690f3dfc4129c37f4_7361
[truncated: 13,913 more rows]
[truncated: 28 more columns]
