# Supplementary material for: Cystic Fibrosis-Associated Stenotrophomonas maltophilia Strain-Specific Adaptations and Responses to pH
Source: J Bacteriol. 2019 Mar 13;201(7):e00478-18. doi: 10.1128/JB.00478-18 (PMC6416904; doi:10.1128/JB.00478-18)
Supplement: Supplemental file 3 [file JB.00478-18-sd003.xlsx]

## Sheet: TableS3_SEEDinfo
Dataset S3: Gene groupings into cellular categories from the RAST SEED annotations of strain FLR19 (CF) and K279a (non-CF, human); pan-genome functional cateogry analysis; comparison of categories in transcriptomes and metatranscriptomes
Gene Symbol	Category	Annotation		Pan-genome analysis (mean proportion of genes in category from FLR19 and K279a)		Transcriptome analysis (proportion of RNA seq reads that align to category from CF strain FLR19)
aadR	Stress Response	transcriptional regulator%2C Crp/Fnr family	Category	CF	non-CF	Acidic1	Acidic2	Basic1	Basic2	Neutral1	Neutral2	Neutral3	SputumE	SputumF
aas	Fatty Acids	FIG018329: 1-acyl-sn-glycerol-3-phosphate acyltransferase	Amino Acids	0.91	0.9	0.0667011	0.0641983	0.0767404	0.0755799	0.0697739	0.0721092	0.0758316	0.0795275	0.0781736
aat	Protein Metabolism	Leucyl/phenylalanyl-tRNA--protein transferase (EC 2.3.2.6)	Aromatic Compounds	0.88	0.84	0.00180678	0.00166151	0.00295194	0.00304894	0.00242615	0.00232473	0.00299957	0.006587	0.00446015
accA	Fatty Acids	Acetyl-coenzyme A carboxyl transferase alpha chain (EC 6.4.1.2)	Carbohydrates	0.88	0.87	0.0717567	0.0737722	0.0807256	0.0817478	0.0789896	0.0890725	0.080904	0.0907612	0.109965
accA	Fatty Acids	Acetyl-coenzyme A carboxyl transferase alpha chain (EC 6.4.1.2)	Cell Division	0.95	0.91	0.020831	0.019949	0.0195416	0.0177008	0.0179956	0.02093	0.0187039	0.00885384	0.0199782
accA1	Carbohydrates	Methylcrotonyl-CoA carboxylase biotin-containing subunit (EC 6.4.1.4)	Cell Wall	0.83	0.82	0.0314218	0.0288952	0.0347677	0.0332773	0.0321084	0.0367763	0.0344542	0.0129354	0.0201521
accB	Fatty Acids	Biotin carboxyl carrier protein of acetyl-CoA carboxylase	Cofactors	0.85	0.81	0.0498809	0.0490326	0.0613294	0.0599942	0.0586626	0.0618177	0.0590752	0.0606142	0.051223
accC	Fatty Acids	Biotin carboxylase of acetyl-CoA carboxylase (EC 6.3.4.14)	DNA Metabolism	0.81	0.79	0.0473333	0.0469827	0.0437236	0.0460209	0.0487465	0.0472831	0.0445294	0.106246	0.0444948
accD	Fatty Acids	Acetyl-coenzyme A carboxyl transferase beta chain (EC 6.4.1.2)	Dormancy & Sporulation	0.98	0.86	0.00109363	0.00125882	0.000973559	0.000942338	0.000833727	0.00110207	0.000897872	0.00092306	0.000644279
accD	Fatty Acids	Acetyl-coenzyme A carboxyl transferase beta chain (EC 6.4.1.2)	Fatty Acids	0.72	0.72	0.0287359	0.029392	0.0325689	0.0322129	0.0321121	0.0372216	0.033816	0.0206778	0.0204304
accD	Secondary Metabolism	Acetyl-coenzyme A carboxyl transferase beta chain (EC 6.4.1.2)	Iron	0.88	0.84	0.000597424	0.000678247	0.00086247	0.000817597	0.000954239	0.00022635	0.00077999	0.0121693	0.00538586
accD	Secondary Metabolism	Acetyl-coenzyme A carboxyl transferase beta chain (EC 6.4.1.2)	Membrane Transport	0.79	0.78	0.0214265	0.0203295	0.0249614	0.0244936	0.0227138	0.0216146	0.0234838	0.0106811	0.00972664
accD	Virulence	Acetyl-coenzyme A carboxyl transferase beta chain (EC 6.4.1.2)	Motility & Chemotaxis	0.81	0.8	0.00529447	0.00575294	0.00716528	0.00703098	0.0068972	0.00591664	0.00701324	0.00244893	0.00139528
accD	Virulence	Acetyl-coenzyme A carboxyl transferase beta chain (EC 6.4.1.2)	Nitrogen Metabolism	0.69	0.86	0.000980188	0.000871573	0.00129402	0.00133721	0.00116949	0.00120782	0.00121932	4.39552e-05	0.00118342
acdA_1	Amino Acids	Branched-chain acyl-CoA dehydrogenase (EC 1.3.99.12)	Nucleosides & Nucleotides	0.94	0.93	0.0191295	0.0176607	0.0216319	0.0215069	0.0202247	0.0207815	0.0215877	0.0282946	0.0338472
acdA_1	Amino Acids	Branched-chain acyl-CoA dehydrogenase (EC 1.3.99.12)	Other	0.96	0.93	0.0106193	0.00987637	0.0108961	0.0105415	0.00993879	0.0110058	0.0103666	0.00637351	0.0078357
aceA	Carbohydrates	Isocitrate lyase (EC 4.1.3.1)	Phages	1	0.93	0.00244442	0.00229164	0.00305243	0.00288525	0.00210933	0.00249171	0.00301214	0.00257452	0.0021866
aceA	NA	Isocitrate lyase (EC 4.1.3.1)	Phosphorus Metabolism	0.7	0.7	0.00306648	0.00324822	0.00361798	0.00390026	0.00280132	0.00288504	0.00343789	0.00190263	0.00430126
aceB	NA	Malate synthase (EC 2.3.3.9)	Potassium metabolism	0.88	0.83	0.00386305	0.00365894	0.00456757	0.00460469	0.00403676	0.00485911	0.00467935	0.00408784	0.00426806
aceB	Carbohydrates	Malate synthase (EC 2.3.3.9)	Protein Metabolism	0.95	0.94	0.332099	0.336708	0.304383	0.30354	0.320722	0.292977	0.308924	0.298983	0.301718
aceE_1	NA	Pyruvate dehydrogenase E1 component (EC 1.2.4.1)	Regulation & signaling	0.84	0.81	0.014565	0.0133599	0.0153124	0.0160177	0.0143985	0.0144827	0.0145115	0.00926827	0.0106974
aceE_1	NA	Pyruvate dehydrogenase E1 component (EC 1.2.4.1)	Respiration	0.95	0.94	0.0630005	0.0632824	0.0671521	0.0685698	0.0663541	0.0782207	0.069724	0.051032	0.05868
aceE_1	NA	Pyruvate dehydrogenase E1 component (EC 1.2.4.1)	RNA Metabolism	0.9	0.86	0.069576	0.0683735	0.071793	0.0706486	0.0710465	0.0716843	0.0714704	0.0747804	0.0914031
aceF	NA	Dihydrolipoamide acetyltransferase component of pyruvate dehydrogenase complex (EC 2.3.1.12)	Secondary Metabolism	0.99	0.96	0.0020825	0.00202503	0.00181124	0.00175373	0.00190393	0.0012542	0.00179309	0.000320245	0.000931241
aceF	NA	Dihydrolipoamide acetyltransferase component of pyruvate dehydrogenase complex (EC 2.3.1.12)	Stress Response	0.94	0.92	0.0645311	0.0670698	0.0484874	0.0510866	0.0502344	0.0461476	0.0476633	0.0498389	0.0406157
aceF	NA	Dihydrolipoamide acetyltransferase component of pyruvate dehydrogenase complex (EC 2.3.1.12)	Sulfur Metabolism	1	1	0.00393475	0.00417695	0.00223027	0.00211528	0.0017008	0.00156219	0.0020193	0.00496694	0.00380955
aceF	Carbohydrates	Dihydrolipoamide acetyltransferase component of pyruvate dehydrogenase complex (EC 2.3.1.12)	Virulence	0.84	0.77	0.0632288	0.0654937	0.0574587	0.058625	0.0611456	0.0540457	0.0571025	0.0551073	0.0724929
aceF	Carbohydrates	Dihydrolipoamide acetyltransferase component of pyruvate dehydrogenase complex (EC 2.3.1.12)
aceF	Carbohydrates	Dihydrolipoamide acetyltransferase component of pyruvate dehydrogenase complex (EC 2.3.1.12)
aceF	Cofactors	Dihydrolipoamide acetyltransferase component of pyruvate dehydrogenase complex (EC 2.3.1.12)
aceF	Cofactors	Dihydrolipoamide acetyltransferase component of pyruvate dehydrogenase complex (EC 2.3.1.12)
aceF	Cofactors	Dihydrolipoamide acetyltransferase component of pyruvate dehydrogenase complex (EC 2.3.1.12)
aceK	Carbohydrates	Isocitrate dehydrogenase phosphatase (EC 2.7.11.5)/kinase (EC 3.1.3.-)
aceK	NA	Isocitrate dehydrogenase phosphatase (EC 2.7.11.5)/kinase (EC 3.1.3.-)
acn	Carbohydrates	Aconitate hydratase (EC 4.2.1.3) @ 2-methylisocitrate dehydratase (EC 4.2.1.99)
acn	NA	Aconitate hydratase (EC 4.2.1.3) @ 2-methylisocitrate dehydratase (EC 4.2.1.99)
acnB	Carbohydrates	Aconitate hydratase 2 (EC 4.2.1.3) @ 2-methylisocitrate dehydratase (EC 4.2.1.99)
acnB	NA	Aconitate hydratase 2 (EC 4.2.1.3) @ 2-methylisocitrate dehydratase (EC 4.2.1.99)
acnM	Carbohydrates	2-methylcitrate dehydratase FeS dependent (EC 4.2.1.79)
acpP_1	Fatty Acids	Acyl carrier protein
acpP_1	Fatty Acids	Acyl carrier protein
acpP_1	Fatty Acids	Acyl carrier protein
acpP_1	Fatty Acids	Acyl carrier protein
acpP_3	Fatty Acids	Acyl carrier protein (ACP1)
acpP_3	Fatty Acids	Acyl carrier protein (ACP1)
acpP_3	Fatty Acids	Acyl carrier protein (ACP1)
acpP_3	Fatty Acids	Acyl carrier protein (ACP1)
acpP_2	Fatty Acids	Acyl carrier protein (ACP2)
acpP_2	Fatty Acids	Acyl carrier protein (ACP2)
acpP_2	Fatty Acids	Acyl carrier protein (ACP2)
acpP_2	Fatty Acids	Acyl carrier protein (ACP2)
acr3	Stress Response	Arsenical-resistance protein ACR3
acr3	Stress Response	Arsenical-resistance protein ACR3
acr3	Stress Response	Arsenical-resistance protein ACR3
acs	Carbohydrates	Propionate--CoA ligase (EC 6.2.1.17)
acsA	Carbohydrates	Acetyl-coenzyme A synthetase (EC 6.2.1.1)
acsA	Carbohydrates	Acetyl-coenzyme A synthetase (EC 6.2.1.1)
acsA	NA	Acetyl-coenzyme A synthetase (EC 6.2.1.1)
acsA	NA	Acetyl-coenzyme A synthetase (EC 6.2.1.1)
actP	Membrane Transport	Lead2C cadmium2C zinc and mercury transporting ATPase (EC 3.6.3.3) (EC 3.6.3.5)%3B Copper-translocating P-type ATPase (EC 3.6.3.4)
adeP	Nucleosides & Nucleotides	Xanthine/uracil/thiamine/ascorbate permease family protein
adiA	Amino Acids	Lysine decarboxylase%2C inducible (EC 4.1.1.18)
adiA	Amino Acids	Lysine decarboxylase%2C inducible (EC 4.1.1.18)
adiC	Amino Acids	Arginine/agmatine antiporter
adiC	Amino Acids	Arginine/agmatine antiporter
adiC	Amino Acids	Arginine/agmatine antiporter
adk	Nucleosides & Nucleotides	Adenylate kinase (EC 2.7.4.3)
aer	Motility & Chemotaxis	Aerotaxis sensor receptor protein
agaK	Carbohydrates	N-acetylgalactosamine kinase%2C ROK-type (EC 2.7.1.157)
agaS	Carbohydrates	Galactosamine-6-phosphate isomerase (EC 5.3.1.-)
aguA_2	Amino Acids	Agmatine deiminase (EC 3.5.3.12)
aguA_2	Amino Acids	Agmatine deiminase (EC 3.5.3.12)
ahcY	Amino Acids	Adenosylhomocysteinase (EC 3.3.1.1)
ahpC	Sulfur Metabolism	Alkyl hydroperoxide reductase protein C (EC 1.6.4.-)
ahpF_2	Sulfur Metabolism	Alkyl hydroperoxide reductase protein F (EC 1.6.4.-)
ahpF_2	Sulfur Metabolism	Alkyl hydroperoxide reductase protein F (EC 1.6.4.-)
alaS	Protein Metabolism	Alanyl-tRNA synthetase (EC 6.1.1.7)
alaS	Protein Metabolism	Alanyl-tRNA synthetase (EC 6.1.1.7)
aldHT	Carbohydrates	Aldehyde dehydrogenase B (EC 1.2.1.22)
aldHT	Carbohydrates	Aldehyde dehydrogenase B (EC 1.2.1.22)
aldHT	Fatty Acids	Aldehyde dehydrogenase B (EC 1.2.1.22)
aldHT	Fatty Acids	Aldehyde dehydrogenase B (EC 1.2.1.22)
aldHT	NA	Aldehyde dehydrogenase B (EC 1.2.1.22)
aldHT	NA	Aldehyde dehydrogenase B (EC 1.2.1.22)
alkA	DNA Metabolism	ADA regulatory protein / Methylated-DNA--protein-cysteine methyltransferase (EC 2.1.1.63)
alkB	DNA Metabolism	Alkylated DNA repair protein AlkB
allB	Regulation & signaling	Dihydroorotase (EC 3.5.2.3)
allB	Nucleosides & Nucleotides	Dihydroorotase (EC 3.5.2.3)
amn	Nucleosides & Nucleotides	AMP nucleosidase (EC 3.2.2.4)
amn	Nucleosides & Nucleotides	AMP nucleosidase (EC 3.2.2.4)
ampD	Virulence	Negative regulator of beta-lactamase expression
ampD	Virulence	Negative regulator of beta-lactamase expression
amtB	Nitrogen Metabolism	Ammonium transporter
anmK	Cell Wall	Anhydro-N-acetylmuramic acid kinase (EC 2.7.1.-)
apaG	NA	ApaG protein
apaG	RNA Metabolism	ApaG protein
apaH_2	NA	Bis(5'-nucleosyl)-tetraphosphatase2C symmetrical (EC 3.6.1.41)
apaH_2	NA	Bis(5'-nucleosyl)-tetraphosphatase2C symmetrical (EC 3.6.1.41)
apbC	Other	Scaffold protein for [4Fe-4S] cluster assembly ApbC%2C MRP-like
apbE	Other	Thiamin biosynthesis lipoprotein ApbE
appC	Respiration	putative Cytochrome bd2%2C subunit I
apt	Nucleosides & Nucleotides	Adenine phosphoribosyltransferase (EC 2.4.2.7)
apt	Regulation & signaling	Adenine phosphoribosyltransferase (EC 2.4.2.7)
aqpZ2	Stress Response	Aquaporin Z
arcA	Amino Acids	Arginase (EC 3.5.3.1)
arfB	Protein Metabolism	Hypothetical protein YaeJ with similarity to translation release factor
argB	Amino Acids	Acetylglutamate kinase (EC 2.7.2.8)
argC	Amino Acids	N-acetyl-gamma-glutamyl-phosphate reductase (EC 1.2.1.38)
argE	Amino Acids	Acetylornithine deacetylase (EC 3.5.1.16)
argF'	Amino Acids	N-acetylornithine carbamoyltransferase (EC 2.1.3.9)
argG	Amino Acids	Argininosuccinate synthase (EC 6.3.4.5)
argH	Amino Acids	Argininosuccinate lyase (EC 4.3.2.1)
argS	Protein Metabolism	Arginyl-tRNA synthetase (EC 6.1.1.19)
aroA	Amino Acids	5-Enolpyruvylshikimate-3-phosphate synthase (EC 2.5.1.19)
aroB	Amino Acids	3-dehydroquinate synthase (EC 4.2.3.4)
aroB	Membrane Transport	3-dehydroquinate synthase (EC 4.2.3.4)
aroC	Amino Acids	Chorismate synthase (EC 4.2.3.5)
aroE	Amino Acids	Shikimate 5-dehydrogenase I alpha (EC 1.1.1.25)
aroG	Amino Acids	2-keto-3-deoxy-D-arabino-heptulosonate-7-phosphate synthase I alpha (EC 2.5.1.54)
aroH	Amino Acids	2-keto-3-deoxy-D-arabino-heptulosonate-7-phosphate synthase II (EC 2.5.1.54)
aroK	Amino Acids	Shikimate kinase I (EC 2.7.1.71)
aroQ1	Amino Acids	3-dehydroquinate dehydratase II (EC 4.2.1.10)
aroQ1	Aromatic Compounds	3-dehydroquinate dehydratase II (EC 4.2.1.10)
arsB	Stress Response	Arsenic efflux pump protein
arsB	Stress Response	Arsenic efflux pump protein
asd2	Amino Acids	Aspartate-semialdehyde dehydrogenase (EC 1.2.1.11)
asnB_1	Amino Acids	Asparagine synthetase [glutamine-hydrolyzing] (EC 6.3.5.4)
asnB_1	Amino Acids	Asparagine synthetase [glutamine-hydrolyzing] (EC 6.3.5.4)
asnB_1	Amino Acids	Asparagine synthetase [glutamine-hydrolyzing] (EC 6.3.5.4)
asnS	Protein Metabolism	Asparaginyl-tRNA synthetase (EC 6.1.1.22)
aspS	Protein Metabolism	Aspartyl-tRNA synthetase (EC 6.1.1.12)
astC	Amino Acids	Acetylornithine aminotransferase (EC 2.6.1.11) / N-succinyl-L%2CL-diaminopimelate aminotransferase (EC 2.6.1.17)
ate	Protein Metabolism	Arginine-tRNA-protein transferase (EC 2.3.2.8)
atoE	Fatty Acids	Short chain fatty acids transporter
atoE	Fatty Acids	Short chain fatty acids transporter
atoE	Fatty Acids	Short chain fatty acids transporter
bamB	Cell Wall	Outer membrane protein YfgL%2C lipoprotein component of the protein assembly complex (forms a complex with YaeT%2C YfiO%2C and NlpB)
bamD_2	Cell Wall	Probable component of the lipoprotein assembly complex (forms a complex with YaeT%2C YfgL%2C and NlpB)
bamD_2	Cell Wall	Probable component of the lipoprotein assembly complex (forms a complex with YaeT%2C YfgL%2C and NlpB)
bamE_1	Cell Wall	Outer membrane lipoprotein SmpA%2C a component of the essential YaeT outer-membrane protein assembly complex
bamE_1	Cell Wall	Outer membrane lipoprotein SmpA%2C a component of the essential YaeT outer-membrane protein assembly complex
bauA	Carbohydrates	Omega-amino acid--pyruvate aminotransferase (EC 2.6.1.18)
bauA	Carbohydrates	Omega-amino acid--pyruvate aminotransferase (EC 2.6.1.18)
bauA	Carbohydrates	Omega-amino acid--pyruvate aminotransferase (EC 2.6.1.18)
bauA	NA	Omega-amino acid--pyruvate aminotransferase (EC 2.6.1.18)
bauA	NA	Omega-amino acid--pyruvate aminotransferase (EC 2.6.1.18)
bauA	NA	Omega-amino acid--pyruvate aminotransferase (EC 2.6.1.18)
bcd_1	Amino Acids	Isovaleryl-CoA dehydrogenase (EC 1.3.8.4)
bcd_1	Amino Acids	Isovaleryl-CoA dehydrogenase (EC 1.3.8.4)
bcd_2	Amino Acids	Acyl-CoA dehydrogenase%2C short-chain specific (EC 1.3.99.2)
bcd_2	Amino Acids	Acyl-CoA dehydrogenase%2C short-chain specific (EC 1.3.99.2)
bcp	Sulfur Metabolism	Thiol peroxidase2C Bcp-type (EC 1.11.1.15)
bdhA_1	Fatty Acids	D-beta-hydroxybutyrate dehydrogenase (EC 1.1.1.30)
bdhA_1	Fatty Acids	D-beta-hydroxybutyrate dehydrogenase (EC 1.1.1.30)
bdhA_1	Fatty Acids	D-beta-hydroxybutyrate dehydrogenase (EC 1.1.1.30)
betA	Stress Response	Choline dehydrogenase (EC 1.1.99.1)
betB	Stress Response	Betaine aldehyde dehydrogenase (EC 1.2.1.8)
betB	Stress Response	Betaine aldehyde dehydrogenase (EC 1.2.1.8)
betB	Stress Response	Betaine aldehyde dehydrogenase (EC 1.2.1.8)
betT_1	Stress Response	High-affinity choline uptake protein BetT
betT_1	Stress Response	High-affinity choline uptake protein BetT
betT_1	Stress Response	High-affinity choline uptake protein BetT
bioB	Cofactors	Biotin synthase (EC 2.8.1.6)
bioC	Cofactors	Biotin synthesis protein BioC
bioD1	Cofactors	Dethiobiotin synthetase (EC 6.3.3.3)
bioF	Cofactors	8-amino-7-oxononanoate synthase (EC 2.3.1.47)
bioH	Cofactors	Biotin synthesis protein BioH
birA_1	Cofactors	Biotin operon repressor / Biotin-protein ligase (EC 6.3.4.15)
birA_1	Cofactors	Biotin operon repressor / Biotin-protein ligase (EC 6.3.4.15)
birA_1	Cofactors	Biotin operon repressor / Biotin-protein ligase (EC 6.3.4.15)
bkdB	NA	Branched-chain alpha-keto acid dehydrogenase2C E1 component2C alpha subunit (EC 1.2.4.4) / Branched-chain alpha-keto acid dehydrogenase2C E1 component2C beta subunit (EC 1.2.4.4)
bspRIM	DNA Metabolism	DNA-cytosine methyltransferase (EC 2.1.1.37)
bspRIM	DNA Metabolism	DNA-cytosine methyltransferase (EC 2.1.1.37)
bspRIM	DNA Metabolism	DNA-cytosine methyltransferase (EC 2.1.1.37)
btuB_4	Iron	TonB-dependent receptor @ Iron siderophore receptor protein
btuB_4	Iron	TonB-dependent receptor @ Iron siderophore receptor protein
btuB_4	Iron	TonB-dependent receptor @ Iron siderophore receptor protein
btuB_4	Iron	TonB-dependent receptor @ Iron siderophore receptor protein
btuB_4	Iron	TonB-dependent receptor @ Iron siderophore receptor protein
btuB_4	Iron	TonB-dependent receptor @ Iron siderophore receptor protein
btuB_4	Iron	TonB-dependent receptor @ Iron siderophore receptor protein
btuB_4	Iron	TonB-dependent receptor @ Iron siderophore receptor protein
btuB_4	Iron	TonB-dependent receptor @ Iron siderophore receptor protein
btuB_4	Iron	TonB-dependent receptor @ Iron siderophore receptor protein
btuB_4	Iron	TonB-dependent receptor @ Iron siderophore receptor protein
btuB_4	Iron	TonB-dependent receptor @ Iron siderophore receptor protein
btuB_4	Iron	TonB-dependent receptor @ Iron siderophore receptor protein
btuB_4	Iron	TonB-dependent receptor @ Iron siderophore receptor protein
btuB_4	Iron	TonB-dependent receptor @ Iron siderophore receptor protein
btuB_4	Iron	TonB-dependent receptor @ Iron siderophore receptor protein
can	Regulation & signaling	Carbonic anhydrase (EC 4.2.1.1)
carA_1	Cell Division	Carbamoyl-phosphate synthase small chain (EC 6.3.5.5)
carA_1	Cell Division	Carbamoyl-phosphate synthase small chain (EC 6.3.5.5)
carA_1	Nucleosides & Nucleotides	Carbamoyl-phosphate synthase small chain (EC 6.3.5.5)
carA_1	Nucleosides & Nucleotides	Carbamoyl-phosphate synthase small chain (EC 6.3.5.5)
carB	Cell Division	Carbamoyl-phosphate synthase large chain (EC 6.3.5.5)
carB	NA	Carbamoyl-phosphate synthase large chain (EC 6.3.5.5)
carB	Nucleosides & Nucleotides	Carbamoyl-phosphate synthase large chain (EC 6.3.5.5)
carQ	NA	RNA polymerase sigma-70 factor
catM	Regulation & signaling	LysR-family transcriptional regulator STM3020
cbbZC	DNA Metabolism	Phosphoglycolate phosphatase (EC 3.1.3.18)
cbbZC	NA	Phosphoglycolate phosphatase (EC 3.1.3.18)
cbh	Stress Response	Choloylglycine hydrolase (EC 3.5.1.24)
cbh	Virulence	Choloylglycine hydrolase (EC 3.5.1.24)
cbpA	Protein Metabolism	DnaJ-class molecular chaperone CbpA
cbs	Amino Acids	Cystathionine beta-synthase (EC 4.2.1.22)
cca	RNA Metabolism	tRNA nucleotidyltransferase (EC 2.7.7.21) (EC 2.7.7.25)
cca	NA	tRNA nucleotidyltransferase (EC 2.7.7.21) (EC 2.7.7.25)
ccmA	Respiration	ABC transporter involved in cytochrome c biogenesis2C ATPase component CcmA
ccmB	Respiration	ABC transporter involved in cytochrome c biogenesis2C CcmB subunit
ccmC	Respiration	Cytochrome c-type biogenesis protein CcmC2C putative heme lyase for CcmE
ccmE	Respiration	Cytochrome c-type biogenesis protein CcmE2C heme chaperone
ccmF	Virulence	Cytochrome c heme lyase subunit CcmF
ccmF	Respiration	Cytochrome c heme lyase subunit CcmF
ccmH	Respiration	Cytochrome c heme lyase subunit CcmL
cdh	Fatty Acids	CDP-diacylglycerol pyrophosphatase (EC 3.6.1.26)
cdsA_2	Fatty Acids	Phosphatidate cytidylyltransferase (EC 2.7.7.41)
cdsA_2	Fatty Acids	Phosphatidate cytidylyltransferase (EC 2.7.7.41)
cfaB	Membrane Transport	Alpha-fimbriae major subunit
cheD	Motility & Chemotaxis	Chemotaxis protein CheD
cheV	Motility & Chemotaxis	Chemotaxis protein CheV (EC 2.7.3.-)
citG	Carbohydrates	Triphosphoribosyl-dephospho-CoA synthetase (EC 2.7.8.25)
citG	Carbohydrates	Triphosphoribosyl-dephospho-CoA synthetase (EC 2.7.8.25)
clp	Regulation & signaling	Cyclic AMP receptor protein
clpA	Protein Metabolism	ATP-dependent Clp protease ATP-binding subunit ClpA
clpB	Protein Metabolism	ClpB protein
clpP	Protein Metabolism	ATP-dependent Clp protease proteolytic subunit (EC 3.4.21.92)
clpP	Protein Metabolism	ATP-dependent Clp protease proteolytic subunit (EC 3.4.21.92)
clpP	Regulation & signaling	ATP-dependent Clp protease proteolytic subunit (EC 3.4.21.92)
clpP	Regulation & signaling	ATP-dependent Clp protease proteolytic subunit (EC 3.4.21.92)
clpP1	Regulation & signaling	Prophage Clp protease-like protein
clpS	Protein Metabolism	ATP-dependent Clp protease adaptor protein ClpS
clpX	Protein Metabolism	ATP-dependent Clp protease ATP-binding subunit ClpX
cmk	Nucleosides & Nucleotides	Cytidylate kinase (EC 2.7.4.25)
cnrH	Iron	FIG006045: Sigma factor2C ECF subfamily
cnrH	Iron	FIG006045: Sigma factor2C ECF subfamily
coaBC	Cofactors	Phosphopantothenoylcysteine decarboxylase (EC 4.1.1.36) / Phosphopantothenoylcysteine synthetase (EC 6.3.2.5)
coaBC	Cofactors	Phosphopantothenoylcysteine decarboxylase (EC 4.1.1.36) / Phosphopantothenoylcysteine synthetase (EC 6.3.2.5)
coaD	Cofactors	Phosphopantetheine adenylyltransferase (EC 2.7.7.3)
coaE	Cofactors	Dephospho-CoA kinase (EC 2.7.1.24)
coaX	Cofactors	Pantothenate kinase type III2C CoaX-like (EC 2.7.1.33)
cobB	Stress Response	NAD-dependent protein deacetylase of SIR2 family
cobB	NA	NAD-dependent protein deacetylase of SIR2 family
cobB	Carbohydrates	NAD-dependent protein deacetylase of SIR2 family
copC	Membrane Transport	Copper resistance protein CopC
copD	Membrane Transport	Copper resistance protein D
copD	Membrane Transport	Copper resistance protein D
copD	Membrane Transport	Copper resistance protein D
copD	Virulence	Copper resistance protein D
copD	Virulence	Copper resistance protein D
copD	Virulence	Copper resistance protein D
coq7	Cofactors	Uncharacterized hydroxylase PA0655
corA	Membrane Transport	Magnesium and cobalt transport protein CorA
corA	Membrane Transport	Magnesium and cobalt transport protein CorA
corA	Membrane Transport	Magnesium and cobalt transport protein CorA
cphB	Amino Acids	Cyanophycinase (EC 3.4.15.6)
creB	Virulence	Two-component response regulator CreB
creB	Virulence	Two-component response regulator CreB
creC	Virulence	Two-component response regulator CreC
creD	Virulence	Inner membrane protein CreD
crt_2	Amino Acids	Enoyl-CoA hydratase [valine degradation] (EC 4.2.1.17) / Enoyl-CoA hydratase [isoleucine degradation] (EC 4.2.1.17)
crt_2	Amino Acids	Enoyl-CoA hydratase [valine degradation] (EC 4.2.1.17) / Enoyl-CoA hydratase [isoleucine degradation] (EC 4.2.1.17)
crt_1	Amino Acids	Methylglutaconyl-CoA hydratase (EC 4.2.1.18)
crt_1	Amino Acids	Methylglutaconyl-CoA hydratase (EC 4.2.1.18)
cshA	RNA Metabolism	ATP-dependent RNA helicase RhlE
cspA_2	Stress Response	Cold shock protein CspC
cspA_2	Stress Response	Cold shock protein CspC
csxA	Carbohydrates	Beta-mannosidase (EC 3.2.1.25)
ctaC	Respiration	Cytochrome c oxidase polypeptide II (EC 1.9.3.1)
ctaC	Respiration	Cytochrome c oxidase polypeptide II (EC 1.9.3.1)
ctaD	Respiration	Cytochrome c oxidase polypeptide I (EC 1.9.3.1)
ctaE	Respiration	Cytochrome c oxidase polypeptide III (EC 1.9.3.1)
ctaG	Respiration	Cytochrome oxidase biogenesis protein Cox11-CtaG2C copper delivery to Cox1
ctpB	Other	Carboxyl-terminal protease (EC 3.4.21.102)
curA	Respiration	Quinone oxidoreductase (EC 1.6.5.5)
cusR	Virulence	Copper-sensing two-component system response regulator CusR
cusR	Virulence	Copper-sensing two-component system response regulator CusR
cusR	Regulation & signaling	Copper-sensing two-component system response regulator CusR
cusR	Regulation & signaling	Copper-sensing two-component system response regulator CusR
cutA	Stress Response	Periplasmic divalent cation tolerance protein CutA
cutA	Virulence	Periplasmic divalent cation tolerance protein CutA
cutC	Virulence	Cytoplasmic copper homeostasis protein CutC
cutC	Stress Response	Cytoplasmic copper homeostasis protein CutC
cvpA	Virulence	Colicin V production protein
cvpA	Secondary Metabolism	Colicin V production protein
cycA	NA	D-serine/D-alanine/glycine transporter
cycA	Amino Acids	D-serine/D-alanine/glycine transporter
cycA	Carbohydrates	D-serine/D-alanine/glycine transporter
cydA	Respiration	Cytochrome d ubiquinol oxidase subunit I (EC 1.10.3.-)
cydA	Respiration	Cytochrome d ubiquinol oxidase subunit I (EC 1.10.3.-)
cydB_2	Respiration	putative Cytochrome bd2%2C subunit II
cydB_2	Respiration	putative Cytochrome bd2%2C subunit II
cydD	Respiration	Transport ATP-binding protein CydD
cymR	RNA Metabolism	Iron-sulfur cluster regulator IscR
cymR	RNA Metabolism	Iron-sulfur cluster regulator IscR
cymR	Amino Acids	Iron-sulfur cluster regulator IscR
cymR	Amino Acids	Iron-sulfur cluster regulator IscR
cymR	Other	Iron-sulfur cluster regulator IscR
cymR	Other	Iron-sulfur cluster regulator IscR
cynR_1	Regulation & signaling	LysR family transcriptional regulator YbhD
cynR_1	Regulation & signaling	LysR family transcriptional regulator YbhD
cynR_1	Regulation & signaling	LysR family transcriptional regulator YbhD
cynR_1	Regulation & signaling	LysR family transcriptional regulator YbhD
cysB	Regulation & signaling	Cys regulon transcriptional activator CysB
cysB	Amino Acids	Cys regulon transcriptional activator CysB
cysS	Regulation & signaling	Cysteinyl-tRNA synthetase (EC 6.1.1.16)
cysS	Protein Metabolism	Cysteinyl-tRNA synthetase (EC 6.1.1.16)
cytR_1	Carbohydrates	Predicted transcriptional regulator of N-Acetylglucosamine utilization%2C LacI family
cytR_1	Carbohydrates	Predicted transcriptional regulator of N-Acetylglucosamine utilization%2C LacI family
cytR_2	Regulation & signaling	Transcriptional (co)regulator CytR
cytR_2	Regulation & signaling	Transcriptional (co)regulator CytR
dadA1_1	NA	D-amino acid dehydrogenase small subunit (EC 1.4.99.1)
dadA1_1	NA	D-amino acid dehydrogenase small subunit (EC 1.4.99.1)
dadX	NA	Alanine racemase (EC 5.1.1.1)
dadX	Carbohydrates	Alanine racemase (EC 5.1.1.1)
dadX	Amino Acids	Alanine racemase (EC 5.1.1.1)
dam	DNA Metabolism	Methyl-directed repair DNA adenine methylase (EC 2.1.1.72)
dapA	Amino Acids	4-hydroxy-tetrahydrodipicolinate synthase (EC 4.3.3.7)
dapA	Amino Acids	4-hydroxy-tetrahydrodipicolinate synthase (EC 4.3.3.7)
dapB	Amino Acids	4-hydroxy-tetrahydrodipicolinate reductase (EC 1.17.1.8)
dapD	Amino Acids	2%2C3%2C4%2C5-tetrahydropyridine-2%2C6-dicarboxylate N-succinyltransferase (EC 2.3.1.117)
dapD	Amino Acids	2%2C3%2C4%2C5-tetrahydropyridine-2%2C6-dicarboxylate N-succinyltransferase (EC 2.3.1.117)
dapE	Amino Acids	N-succinyl-L%2CL-diaminopimelate desuccinylase (EC 3.5.1.18)
dapE	Amino Acids	N-succinyl-L%2CL-diaminopimelate desuccinylase (EC 3.5.1.18)
dapF	Amino Acids	Diaminopimelate epimerase (EC 5.1.1.7)
dat	Cofactors	Adenosylmethionine-8-amino-7-oxononanoate aminotransferase (EC 2.6.1.62)
dbpA_2	NA	ATP-dependent 23S rRNA helicase DbpA
dbpA_2	NA	ATP-dependent 23S rRNA helicase DbpA
dbpA_2	RNA Metabolism	ATP-dependent 23S rRNA helicase DbpA
dbpA_2	RNA Metabolism	ATP-dependent 23S rRNA helicase DbpA
dcd	Nucleosides & Nucleotides	Deoxycytidine triphosphate deaminase (EC 3.5.4.13)
dcp_2	Protein Metabolism	Dipeptidyl carboxypeptidase Dcp (EC 3.4.15.5)
dcp_2	Protein Metabolism	Dipeptidyl carboxypeptidase Dcp (EC 3.4.15.5)
dcsD	Amino Acids	Cysteine synthase (EC 2.5.1.47)
dcsE_1	Amino Acids	Homoserine O-acetyltransferase (EC 2.3.1.31)
dcsE_1	Amino Acids	Homoserine O-acetyltransferase (EC 2.3.1.31)
ddlA	Cell Wall	D-alanine--D-alanine ligase A (EC 6.3.2.4)
ddlB	Cell Wall	D-alanine--D-alanine ligase (EC 6.3.2.4)
dedD	Secondary Metabolism	DedD protein
dedD	Virulence	DedD protein
def1	Protein Metabolism	Peptide deformylase (EC 3.5.1.88)
degQ	RNA Metabolism	Serine protease precursor MucD/AlgY associated with sigma factor RpoE
der	Protein Metabolism	GTP-binding protein EngA
dgkA_2	Fatty Acids	Diacylglycerol kinase (EC 2.7.1.107)
dgkA_2	Fatty Acids	Diacylglycerol kinase (EC 2.7.1.107)
dgkA_2	Fatty Acids	Diacylglycerol kinase (EC 2.7.1.107)
dhaA	Secondary Metabolism	Haloalkane dehalogenase-like protein
dhbB	Cofactors	Isochorismatase (EC 3.3.2.1) of siderophore biosynthesis
dhbB	Amino Acids	Isochorismatase (EC 3.3.2.1) of siderophore biosynthesis
dhbC	Amino Acids	Isochorismate synthase (EC 5.4.4.2) of siderophore biosynthesis
dhfrIII	Cofactors	Dihydrofolate reductase (EC 1.5.1.3)
dinB	DNA Metabolism	DNA polymerase IV (EC 2.7.7.7)
dinG	DNA Metabolism	ATP-dependent helicase DinG/Rad3
dkgB_2	Carbohydrates	Methylglyoxal reductase2C acetol producing (EC 1.1.1.-) / 22C5-diketo-D-gluconic acid reductase B (EC 1.1.1.274)
dkgB_2	Carbohydrates	Methylglyoxal reductase2C acetol producing (EC 1.1.1.-) / 22C5-diketo-D-gluconic acid reductase B (EC 1.1.1.274)
dksA_1	Regulation & signaling	C4-type zinc finger protein%2C DksA/TraR family
dksA_1	Regulation & signaling	C4-type zinc finger protein%2C DksA/TraR family
dld	Respiration	D-Lactate dehydrogenase (EC 1.1.2.5)
dld	Carbohydrates	D-Lactate dehydrogenase (EC 1.1.2.5)
dnaE	Phages	DNA polymerase III alpha subunit (EC 2.7.7.7)
dnaE	Phages	DNA polymerase III alpha subunit (EC 2.7.7.7)
dnaE2	DNA Metabolism	Error-prone repair homolog of DNA polymerase III alpha subunit (EC 2.7.7.7)
dnaE2	DNA Metabolism	Error-prone repair homolog of DNA polymerase III alpha subunit (EC 2.7.7.7)
dnaG	NA	DNA primase (EC 2.7.7.-)
dnaG	NA	DNA primase (EC 2.7.7.-)
dnaG	NA	DNA primase (EC 2.7.7.-)
dnaG	NA	DNA primase (EC 2.7.7.-)
dnaG	NA	DNA primase (EC 2.7.7.-)
dnaJ	Stress Response	Chaperone protein DnaJ
dnaJ	Stress Response	Chaperone protein DnaJ
dnaJ	Protein Metabolism	Chaperone protein DnaJ
dnaJ	Protein Metabolism	Chaperone protein DnaJ
dnaK_1	Protein Metabolism	Chaperone protein DnaK
dnaK_1	Protein Metabolism	Chaperone protein DnaK
dnaK_1	Stress Response	Chaperone protein DnaK
dnaK_1	Stress Response	Chaperone protein DnaK
dnaX	DNA Metabolism	DNA polymerase III subunits gamma and tau (EC 2.7.7.7)
dosC_3	Regulation & signaling	Putative Heme-regulated two-component response regulator
dosC_3	Regulation & signaling	Putative Heme-regulated two-component response regulator
dosC_3	Regulation & signaling	Putative Heme-regulated two-component response regulator
dosC_3	Regulation & signaling	Putative Heme-regulated two-component response regulator
dps2	Stress Response	Non-specific DNA-binding protein Dps / Iron-binding ferritin-like antioxidant protein / Ferroxidase (EC 1.16.3.1)
dsbB	Protein Metabolism	Periplasmic thiol:disulfide oxidoreductase DsbB2C required for DsbA reoxidation
dsbB	Respiration	Periplasmic thiol:disulfide oxidoreductase DsbB2C required for DsbA reoxidation
dsbC	Protein Metabolism	Thiol:disulfide interchange protein DsbC
dsbE	Protein Metabolism	Cytochrome c-type biogenesis protein CcmG/DsbE2C thiol:disulfide oxidoreductase
dsbE	Respiration	Cytochrome c-type biogenesis protein CcmG/DsbE2C thiol:disulfide oxidoreductase
dsbG	Protein Metabolism	Thiol:disulfide interchange protein DsbG precursor
dsbG	Protein Metabolism	Thiol:disulfide interchange protein DsbG precursor
dsbG	Protein Metabolism	Thiol:disulfide interchange protein DsbG precursor
dus	RNA Metabolism	tRNA dihydrouridine synthase B (EC 1.-.-.-)
dut	Stress Response	Deoxyuridine 5'-triphosphate nucleotidohydrolase (EC 3.6.1.23)
dut	Nucleosides & Nucleotides	Deoxyuridine 5'-triphosphate nucleotidohydrolase (EC 3.6.1.23)
dxr	Fatty Acids	1-deoxy-D-xylulose 5-phosphate reductoisomerase (EC 1.1.1.267)
dxr	Fatty Acids	1-deoxy-D-xylulose 5-phosphate reductoisomerase (EC 1.1.1.267)
dxs	Cofactors	1-deoxy-D-xylulose 5-phosphate synthase (EC 2.2.1.7)
dxs	Fatty Acids	1-deoxy-D-xylulose 5-phosphate synthase (EC 2.2.1.7)
eda_2	NA	4-hydroxy-2-oxoglutarate aldolase (EC 4.1.3.16) @ 2-dehydro-3-deoxyphosphogluconate aldolase (EC 4.1.2.14)
eda_2	NA	4-hydroxy-2-oxoglutarate aldolase (EC 4.1.3.16) @ 2-dehydro-3-deoxyphosphogluconate aldolase (EC 4.1.2.14)
edd	Carbohydrates	Phosphogluconate dehydratase (EC 4.2.1.12)
edd	Carbohydrates	Phosphogluconate dehydratase (EC 4.2.1.12)
edd	NA	Phosphogluconate dehydratase (EC 4.2.1.12)
edd	NA	Phosphogluconate dehydratase (EC 4.2.1.12)
efp	Protein Metabolism	Translation elongation factor P
egtA	Stress Response	Glutamate--cysteine ligase (EC 6.3.2.2)
engB	Protein Metabolism	GTP-binding protein EngB
envC	Other	Periplasmic septal ring factor with murein hydrolase activity EnvC/YibP
envC	Stress Response	Periplasmic septal ring factor with murein hydrolase activity EnvC/YibP
epmA	Protein Metabolism	Translation elongation factor P Lys34:lysine transferase
epmB	Protein Metabolism	Lysyl-lysine 2%2C3-aminomutase
epsF_2	Membrane Transport	General secretion pathway protein F / Type II secretory pathway2C component PulF
epsF_2	Membrane Transport	General secretion pathway protein F / Type II secretory pathway2C component PulF
era	Protein Metabolism	GTP-binding protein Era
era	Protein Metabolism	GTP-binding protein Era
erpA	Other	probable iron binding protein from the HesB_IscA_SufA family
etfA	Carbohydrates	Electron transfer flavoprotein%2C alpha subunit
etfA	Carbohydrates	Electron transfer flavoprotein%2C alpha subunit
etfB	Iron	Electron transfer flavoprotein%2C beta subunit
etfB	Iron	Electron transfer flavoprotein%2C beta subunit
etfB	Carbohydrates	Electron transfer flavoprotein%2C beta subunit
etfB	Carbohydrates	Electron transfer flavoprotein%2C beta subunit
exo I	Carbohydrates	Beta-hexosaminidase (EC 3.2.1.52)
exoA	DNA Metabolism	Exodeoxyribonuclease III (EC 3.1.11.2)
exuR	Carbohydrates	Transcriptional regulator of maltose utilization%2C LacI family
exuR	Carbohydrates	Transcriptional regulator of maltose utilization%2C LacI family
fabA	Fatty Acids	3-hydroxyacyl-[acyl-carrier-protein] dehydratase2C FabA form (EC 4.2.1.59)
fabB_1	Fatty Acids	3-oxoacyl-[acyl-carrier-protein] synthase2C KASI (EC 2.3.1.41)
fabB_1	Fatty Acids	3-oxoacyl-[acyl-carrier-protein] synthase2C KASI (EC 2.3.1.41)
fabB_2	Fatty Acids	FIG138576: 3-oxoacyl-[ACP] synthase (EC 2.3.1.41)
fabB_2	Fatty Acids	FIG138576: 3-oxoacyl-[ACP] synthase (EC 2.3.1.41)
fabD	Fatty Acids	Malonyl CoA-acyl carrier protein transacylase (EC 2.3.1.39)
fabD	Fatty Acids	Malonyl CoA-acyl carrier protein transacylase (EC 2.3.1.39)
fabF_1	Fatty Acids	3-oxoacyl-[ACP] synthase (EC 2.3.1.41) FabV like
fabF_1	Fatty Acids	3-oxoacyl-[ACP] synthase (EC 2.3.1.41) FabV like
fabG_4	Fatty Acids	3-oxoacyl-[acyl-carrier protein] reductase (EC 1.1.1.100)
fabG_4	Fatty Acids	3-oxoacyl-[acyl-carrier protein] reductase (EC 1.1.1.100)
fabG_4	Fatty Acids	3-oxoacyl-[acyl-carrier protein] reductase (EC 1.1.1.100)
fabG_4	Fatty Acids	3-oxoacyl-[acyl-carrier protein] reductase (EC 1.1.1.100)
fabG_4	Fatty Acids	3-oxoacyl-[acyl-carrier protein] reductase (EC 1.1.1.100)
fabG_4	Fatty Acids	3-oxoacyl-[acyl-carrier protein] reductase (EC 1.1.1.100)
fabG_4	Fatty Acids	3-oxoacyl-[acyl-carrier protein] reductase (EC 1.1.1.100)
fabG_4	Fatty Acids	3-oxoacyl-[acyl-carrier protein] reductase (EC 1.1.1.100)
fabG_4	Fatty Acids	3-oxoacyl-[acyl-carrier protein] reductase (EC 1.1.1.100)
fabG_4	Fatty Acids	3-oxoacyl-[acyl-carrier protein] reductase (EC 1.1.1.100)
fabH2	Secondary Metabolism	3-oxoacyl-[ACP] synthase III in alkane synthesis cluster
fabZ	Fatty Acids	3-hydroxyacyl-[acyl-carrier-protein] dehydratase2C FabZ form (EC 4.2.1.59)
fabZ	Fatty Acids	3-hydroxyacyl-[acyl-carrier-protein] dehydratase2C FabZ form (EC 4.2.1.59)
fadD	Fatty Acids	Long-chain-fatty-acid--CoA ligase (EC 6.2.1.3)
fadD	Fatty Acids	Long-chain-fatty-acid--CoA ligase (EC 6.2.1.3)
fadD	Cofactors	Long-chain-fatty-acid--CoA ligase (EC 6.2.1.3)
fadD	Cofactors	Long-chain-fatty-acid--CoA ligase (EC 6.2.1.3)
fadI	Fatty Acids	3-ketoacyl-CoA thiolase (EC 2.3.1.16) @ Acetyl-CoA acetyltransferase (EC 2.3.1.9)
fadI	Fatty Acids	3-ketoacyl-CoA thiolase (EC 2.3.1.16) @ Acetyl-CoA acetyltransferase (EC 2.3.1.9)
fadI	Cofactors	3-ketoacyl-CoA thiolase (EC 2.3.1.16) @ Acetyl-CoA acetyltransferase (EC 2.3.1.9)
fadI	Cofactors	3-ketoacyl-CoA thiolase (EC 2.3.1.16) @ Acetyl-CoA acetyltransferase (EC 2.3.1.9)
fadJ	Fatty Acids	Enoyl-CoA hydratase (EC 4.2.1.17) / 3-hydroxyacyl-CoA dehydrogenase (EC 1.1.1.35) / 3-hydroxybutyryl-CoA epimerase (EC 5.1.2.3)
fadJ	Carbohydrates	Enoyl-CoA hydratase (EC 4.2.1.17) / 3-hydroxyacyl-CoA dehydrogenase (EC 1.1.1.35) / 3-hydroxybutyryl-CoA epimerase (EC 5.1.2.3)
fadN	Fatty Acids	Enoyl-CoA hydratase (EC 4.2.1.17) / 32C2-trans-enoyl-CoA isomerase (EC 5.3.3.8) / 3-hydroxyacyl-CoA dehydrogenase (EC 1.1.1.35)
fbp_1	NA	Fructose-12C6-bisphosphatase2C type I (EC 3.1.3.11)
fbp_1	NA	Fructose-12C6-bisphosphatase2C type I (EC 3.1.3.11)
fbpC2	Cofactors	Molybdenum transport ATP-binding protein ModC (TC 3.A.1.8.1)
fda	Carbohydrates	Fructose-bisphosphate aldolase class I (EC 4.1.2.13)
fda	NA	Fructose-bisphosphate aldolase class I (EC 4.1.2.13)
fdhD	Respiration	Formate dehydrogenase chain D (EC 1.2.1.2)
fdhD	Respiration	Formate dehydrogenase chain D (EC 1.2.1.2)
fdhE	Respiration	formate dehydrogenase formation protein FdhE
fdhL	Respiration	Glucose-methanol-choline (GMC) oxidoreductase:NAD binding site
fdhL	Respiration	Glucose-methanol-choline (GMC) oxidoreductase:NAD binding site
fdhL	Respiration	Glucose-methanol-choline (GMC) oxidoreductase:NAD binding site
fdnH	Respiration	Formate dehydrogenase O beta subunit (EC 1.2.1.2)
fdoI	Respiration	Formate dehydrogenase O gamma subunit (EC 1.2.1.2)
fecI_3	Regulation & signaling	Extracytoplasmic function (ECF) sigma factor VreI
fecI_3	Regulation & signaling	Extracytoplasmic function (ECF) sigma factor VreI
fecI_3	Regulation & signaling	Extracytoplasmic function (ECF) sigma factor VreI
fecI_3	Regulation & signaling	Extracytoplasmic function (ECF) sigma factor VreI
fecI_3	Regulation & signaling	Extracytoplasmic function (ECF) sigma factor VreI
ffh	Protein Metabolism	Signal recognition particle2C subunit Ffh SRP54 (TC 3.A.5.1.1)
ffh	Protein Metabolism	Signal recognition particle2C subunit Ffh SRP54 (TC 3.A.5.1.1)
ffh	Membrane Transport	Signal recognition particle%2C subunit Ffh SRP54 (TC 3.A.5.1.1)
ffh	Membrane Transport	Signal recognition particle%2C subunit Ffh SRP54 (TC 3.A.5.1.1)
fimA	Membrane Transport	Type IV pilus biogenesis protein PilE
fimA	Membrane Transport	Type IV pilus biogenesis protein PilE
fis	DNA Metabolism	DNA-binding protein Fis
flgB	Motility & Chemotaxis	Flagellar basal-body rod protein FlgB
flgC	Motility & Chemotaxis	Flagellar basal-body rod protein FlgC
flgD	Motility & Chemotaxis	Flagellar basal-body rod modification protein FlgD
flgE	Motility & Chemotaxis	Flagellar hook protein FlgE
flgF	Motility & Chemotaxis	Flagellar basal-body rod protein FlgF
flgG	Motility & Chemotaxis	Flagellar basal-body rod protein FlgG
flgH	Motility & Chemotaxis	Flagellar L-ring protein FlgH
flgI	Motility & Chemotaxis	Flagellar P-ring protein FlgI
flgJ	Motility & Chemotaxis	Flagellar protein FlgJ [peptidoglycan hydrolase] (EC 3.2.1.-)
flgK	Motility & Chemotaxis	Flagellar hook-associated protein FlgK
flgL	Motility & Chemotaxis	Flagellar hook-associated protein FlgL
flhA	Motility & Chemotaxis	Flagellar biosynthesis protein FlhA
flhA	Motility & Chemotaxis	Flagellar biosynthesis protein FlhA
flhB	Motility & Chemotaxis	Flagellar biosynthesis protein FlhB
flhB	Motility & Chemotaxis	Flagellar biosynthesis protein FlhB
flhF	Motility & Chemotaxis	Flagellar biosynthesis protein FlhF
flhF	Motility & Chemotaxis	Flagellar biosynthesis protein FlhF
fliA	NA	RNA polymerase sigma factor for flagellar operon
fliA	NA	RNA polymerase sigma factor for flagellar operon
fliA	Motility & Chemotaxis	RNA polymerase sigma factor for flagellar operon
fliA	Motility & Chemotaxis	RNA polymerase sigma factor for flagellar operon
fliA	RNA Metabolism	RNA polymerase sigma factor for flagellar operon
fliA	RNA Metabolism	RNA polymerase sigma factor for flagellar operon
fliD	Motility & Chemotaxis	Flagellar hook-associated protein FliD
fliE	Motility & Chemotaxis	Flagellar hook-basal body complex protein FliE
fliF	Motility & Chemotaxis	Flagellar M-ring protein FliF
fliG	Motility & Chemotaxis	Flagellar motor switch protein FliG
fliI	Motility & Chemotaxis	Flagellum-specific ATP synthase FliI
fliI	Motility & Chemotaxis	Flagellum-specific ATP synthase FliI
fliK	Motility & Chemotaxis	Flagellar hook-length control protein FliK
fliM	Motility & Chemotaxis	Flagellar motor switch protein FliM
fliM	Motility & Chemotaxis	Flagellar motor switch protein FliM
fliN	Motility & Chemotaxis	Flagellar motor switch protein FliN
fliN	Motility & Chemotaxis	Flagellar motor switch protein FliN
fliP	Motility & Chemotaxis	Flagellar biosynthesis protein FliP
fliP	Motility & Chemotaxis	Flagellar biosynthesis protein FliP
fliQ	Motility & Chemotaxis	Flagellar biosynthesis protein FliQ
fliQ	Motility & Chemotaxis	Flagellar biosynthesis protein FliQ
fliR	Motility & Chemotaxis	Flagellar biosynthesis protein FliR
fliR	Motility & Chemotaxis	Flagellar biosynthesis protein FliR
fliS	Motility & Chemotaxis	Flagellar biosynthesis protein FliS
fmt	Protein Metabolism	Methionyl-tRNA formyltransferase (EC 2.1.2.9)
folB	Cofactors	Dihydroneopterin aldolase (EC 4.1.2.25)
folC	Secondary Metabolism	Dihydrofolate synthase (EC 6.3.2.12) @ Folylpolyglutamate synthase (EC 6.3.2.17)
folC	Cofactors	Dihydrofolate synthase (EC 6.3.2.12) @ Folylpolyglutamate synthase (EC 6.3.2.17)
folC	Virulence	Dihydrofolate synthase (EC 6.3.2.12) @ Folylpolyglutamate synthase (EC 6.3.2.17)
folD	Cofactors	Methylenetetrahydrofolate dehydrogenase (NADP+) (EC 1.5.1.5) / Methenyltetrahydrofolate cyclohydrolase (EC 3.5.4.9)
folD	Carbohydrates	Methylenetetrahydrofolate dehydrogenase (NADP+) (EC 1.5.1.5) / Methenyltetrahydrofolate cyclohydrolase (EC 3.5.4.9)
folE	Regulation & signaling	GTP cyclohydrolase I (EC 3.5.4.16) type 1
folE	Cofactors	GTP cyclohydrolase I (EC 3.5.4.16) type 1
folE	RNA Metabolism	GTP cyclohydrolase I (EC 3.5.4.16) type 1
folK_2	Cofactors	2-amino-4-hydroxy-6-hydroxymethyldihydropteridine pyrophosphokinase (EC 2.7.6.3)
folK_2	Cofactors	2-amino-4-hydroxy-6-hydroxymethyldihydropteridine pyrophosphokinase (EC 2.7.6.3)
folP	Cofactors	Dihydropteroate synthase (EC 2.5.1.15)
folP	Cofactors	Dihydropteroate synthase (EC 2.5.1.15)
fpr	Respiration	Ferredoxin--NADP(+) reductase (EC 1.18.1.2)
frmA	Stress Response	S-(hydroxymethyl)glutathione dehydrogenase (EC 1.1.1.284)
frmA	Stress Response	S-(hydroxymethyl)glutathione dehydrogenase (EC 1.1.1.284)
frmB	Stress Response	S-formylglutathione hydrolase (EC 3.1.2.12)
frmB	Stress Response	S-formylglutathione hydrolase (EC 3.1.2.12)
frmB	Stress Response	S-formylglutathione hydrolase (EC 3.1.2.12)
frmR	Stress Response	FrmR: Negative transcriptional regulator of formaldehyde detoxification operon
frmR	Stress Response	FrmR: Negative transcriptional regulator of formaldehyde detoxification operon
frmR	Stress Response	FrmR: Negative transcriptional regulator of formaldehyde detoxification operon
frr	Protein Metabolism	Ribosome recycling factor
frr	Protein Metabolism	Ribosome recycling factor
fruA	Carbohydrates	PTS system%2C fructose-specific IIB component (EC 2.7.1.69) / PTS system%2C fructose-specific IIC component (EC 2.7.1.69)
fruA	Carbohydrates	PTS system%2C fructose-specific IIB component (EC 2.7.1.69) / PTS system%2C fructose-specific IIC component (EC 2.7.1.69)
ftsA_2	Cell Division	Cell division protein FtsA
ftsA_2	Cell Division	Cell division protein FtsA
ftsB	Cell Division	Cell division protein DivIC (FtsB)%2C stabilizes FtsL against RasP cleavage
ftsI	Cell Wall	Cell division protein FtsI [Peptidoglycan synthetase] (EC 2.4.1.129)
ftsI	RNA Metabolism	Cell division protein FtsI [Peptidoglycan synthetase] (EC 2.4.1.129)
ftsI	Cell Division	Cell division protein FtsI [Peptidoglycan synthetase] (EC 2.4.1.129)
ftsK	Cell Division	Cell division protein FtsK
ftsK	Cell Division	Cell division protein FtsK
ftsQ	Cell Division	Cell division protein FtsQ
ftsW	Cell Division	Cell division protein FtsW
ftsY	Membrane Transport	Signal recognition particle receptor protein FtsY (alpha subunit) (TC 3.A.5.1.1)
ftsY	Protein Metabolism	Signal recognition particle receptor protein FtsY (alpha subunit) (TC 3.A.5.1.1)
ftsZ	Cell Division	Cell division protein FtsZ (EC 3.4.24.-)
fucP_1	Carbohydrates	Predicted mannose transporter%2C GGP family
fucP_1	Carbohydrates	Predicted mannose transporter%2C GGP family
fucP_1	Carbohydrates	Predicted mannose transporter%2C GGP family
fumA	Carbohydrates	Fumarate hydratase class I%2C aerobic (EC 4.2.1.2)
fumA	NA	Fumarate hydratase class I2C aerobic (EC 4.2.1.2)
fumC	NA	Fumarate hydratase class II (EC 4.2.1.2)
fumC	Carbohydrates	Fumarate hydratase class II (EC 4.2.1.2)
fur	Stress Response	Ferric uptake regulation protein FUR
fusA_2	Protein Metabolism	Translation elongation factor G
fusA_2	Protein Metabolism	Translation elongation factor G
fusA_2	Protein Metabolism	Translation elongation factor G
fusA_2	Virulence	Translation elongation factor G
fusA_2	Virulence	Translation elongation factor G
fusA_2	Virulence	Translation elongation factor G
gapA	Cofactors	NAD-dependent glyceraldehyde-3-phosphate dehydrogenase (EC 1.2.1.12)
gapA	Carbohydrates	NAD-dependent glyceraldehyde-3-phosphate dehydrogenase (EC 1.2.1.12)
gapA	NA	NAD-dependent glyceraldehyde-3-phosphate dehydrogenase (EC 1.2.1.12)
gapA	Stress Response	NAD-dependent glyceraldehyde-3-phosphate dehydrogenase (EC 1.2.1.12)
garB	Stress Response	Glutathione reductase (EC 1.8.1.7)
gcvA_3	Regulation & signaling	Glycine cleavage system transcriptional activator
gcvA_3	Regulation & signaling	Glycine cleavage system transcriptional activator
gcvA_3	Regulation & signaling	Glycine cleavage system transcriptional activator
gcvH	Amino Acids	Glycine cleavage system H protein
gcvP	Amino Acids	Glycine dehydrogenase [decarboxylating] (glycine cleavage system P protein) (EC 1.4.4.2)
gcvR	Amino Acids	Glycine cleavage system transcriptional antiactivator GcvR
gcvR	Regulation & signaling	Glycine cleavage system transcriptional antiactivator GcvR
gcvT	Amino Acids	Aminomethyltransferase (glycine cleavage system T protein) (EC 2.1.2.10)
gdhB	Amino Acids	NAD-specific glutamate dehydrogenase (EC 1.4.1.2)%2C large form
ggt	Stress Response	Gamma-glutamyltranspeptidase (EC 2.3.2.2)
glgA1	Carbohydrates	Glycogen synthase%2C ADP-glucose transglucosylase (EC 2.4.1.21)
glgB	Carbohydrates	12C4-alpha-glucan (glycogen) branching enzyme2C GH-13-type (EC 2.4.1.18)
glk_2	NA	Glucokinase (EC 2.7.1.2)
glk_2	NA	Glucokinase (EC 2.7.1.2)
glk_2	NA	Glucokinase (EC 2.7.1.2)
glk_2	Carbohydrates	Glucokinase (EC 2.7.1.2)
glk_2	Carbohydrates	Glucokinase (EC 2.7.1.2)
glk_2	Carbohydrates	Glucokinase (EC 2.7.1.2)
glmM	Cell Wall	Phosphoglucosamine mutase (EC 5.4.2.10)
glmS_1	Carbohydrates	Glucosamine-6-phosphate deaminase [isomerizing]%2C alternative (EC 3.5.99.6)
glmS_1	Carbohydrates	Glucosamine-6-phosphate deaminase [isomerizing]%2C alternative (EC 3.5.99.6)
glmU_1	Cell Wall	N-acetylglucosamine-1-phosphate uridyltransferase (EC 2.7.7.23) / Glucosamine-1-phosphate N-acetyltransferase (EC 2.3.1.157)
glmU_1	Cell Wall	N-acetylglucosamine-1-phosphate uridyltransferase (EC 2.7.7.23) / Glucosamine-1-phosphate N-acetyltransferase (EC 2.3.1.157)
glnA	Amino Acids	Glutamine synthetase type I (EC 6.3.1.2)
glnA	Nitrogen Metabolism	Glutamine synthetase type I (EC 6.3.1.2)
glnA	Cell Wall	Glutamine synthetase type I (EC 6.3.1.2)
glnD	Nitrogen Metabolism	[Protein-PII] uridylyltransferase (EC 2.7.7.59)
glnD	Nitrogen Metabolism	[Protein-PII] uridylyltransferase (EC 2.7.7.59)
glnE	Nitrogen Metabolism	Glutamate-ammonia-ligase adenylyltransferase (EC 2.7.7.42)
gloA_1	NA	Lactoylglutathione lyase (EC 4.4.1.5)
gloA_1	NA	Lactoylglutathione lyase (EC 4.4.1.5)
gloA_1	Stress Response	Lactoylglutathione lyase (EC 4.4.1.5)
gloA_1	Stress Response	Lactoylglutathione lyase (EC 4.4.1.5)
gloB_2	NA	Hydroxyacylglutathione hydrolase (EC 3.1.2.6)
gloB_2	NA	Hydroxyacylglutathione hydrolase (EC 3.1.2.6)
gloB_2	Stress Response	Hydroxyacylglutathione hydrolase (EC 3.1.2.6)
gloB_2	Stress Response	Hydroxyacylglutathione hydrolase (EC 3.1.2.6)
glpD	Fatty Acids	Aerobic glycerol-3-phosphate dehydrogenase (EC 1.1.5.3)
glpD	Carbohydrates	Aerobic glycerol-3-phosphate dehydrogenase (EC 1.1.5.3)
glpD	Respiration	Aerobic glycerol-3-phosphate dehydrogenase (EC 1.1.5.3)
glpE_2	Other	Rhodanese domain protein UPF01762C Betaproteobacterial subgroup
glpE_2	Other	Rhodanese domain protein UPF01762C Betaproteobacterial subgroup
glpK	Fatty Acids	Glycerol kinase (EC 2.7.1.30)
glpK	Carbohydrates	Glycerol kinase (EC 2.7.1.30)
glpQ	Carbohydrates	Glycerophosphoryl diester phosphodiesterase (EC 3.1.4.46)
gltA_1	NA	Citrate synthase (si) (EC 2.3.3.1)
gltA_1	NA	Citrate synthase (si) (EC 2.3.3.1)
gltD	Nitrogen Metabolism	Glutamate synthase [NADPH] small chain (EC 1.4.1.13)
gltD	Amino Acids	Glutamate synthase [NADPH] small chain (EC 1.4.1.13)
gltX	Protein Metabolism	Glutamyl-tRNA synthetase (EC 6.1.1.17)
gltX	Cofactors	Glutamyl-tRNA synthetase (EC 6.1.1.17)
gluQ	RNA Metabolism	glutamyl-Q-tRNA synthetase
glyA	Carbohydrates	Serine hydroxymethyltransferase (EC 2.1.2.1)
glyA	Cofactors	Serine hydroxymethyltransferase (EC 2.1.2.1)
glyA	Amino Acids	Serine hydroxymethyltransferase (EC 2.1.2.1)
glyQ	Protein Metabolism	Glycyl-tRNA synthetase alpha chain (EC 6.1.1.14)
glyS	Protein Metabolism	Glycyl-tRNA synthetase beta chain (EC 6.1.1.14)
gmk	Nucleosides & Nucleotides	Guanylate kinase (EC 2.7.4.8)
gpFI	Phages	Phage tail sheath monomer
gpFI	Phages	Phage tail sheath monomer
gpFI	Phages	Phage tail sheath monomer
gph_1	DNA Metabolism	Similar to phosphoglycolate phosphatase2C clustered with ubiquinone biosynthesis SAM-dependent O-methyltransferase
gph_1	DNA Metabolism	Similar to phosphoglycolate phosphatase2C clustered with ubiquinone biosynthesis SAM-dependent O-methyltransferase
gpmA_2	NA	Phosphoglycerate mutase (EC 5.4.2.1)
gpsA	Carbohydrates	Glycerol-3-phosphate dehydrogenase [NAD(P)+] (EC 1.1.1.94)
gpsA	Fatty Acids	Glycerol-3-phosphate dehydrogenase [NAD(P)+] (EC 1.1.1.94)
greA	RNA Metabolism	Transcription elongation factor GreA
greB	RNA Metabolism	Transcription elongation factor GreB
groL	Protein Metabolism	Heat shock protein 60 family chaperone GroEL
groS	Protein Metabolism	Heat shock protein 60 family co-chaperone GroES
grpE	Stress Response	Heat shock protein GrpE
grpE	Protein Metabolism	Heat shock protein GrpE
grxC	Stress Response	Glutaredoxin 3
gshB	Stress Response	Glutathione synthetase (EC 6.3.2.3)
gst_3	Stress Response	Glutathione S-transferase (EC 2.5.1.18)
gst_3	Stress Response	Glutathione S-transferase (EC 2.5.1.18)
gst_3	Stress Response	Glutathione S-transferase (EC 2.5.1.18)
gstB_2	Stress Response	Uncharacterized glutathione S-transferase-like protein
gstB_2	Stress Response	Uncharacterized glutathione S-transferase-like protein
gstB_2	Stress Response	Uncharacterized glutathione S-transferase-like protein
guaA_2	Nucleosides & Nucleotides	GMP synthase [glutamine-hydrolyzing]2C amidotransferase subunit (EC 6.3.5.2) / GMP synthase [glutamine-hydrolyzing]2C ATP pyrophosphatase subunit (EC 6.3.5.2)
guaA_2	Nucleosides & Nucleotides	GMP synthase [glutamine-hydrolyzing]2C amidotransferase subunit (EC 6.3.5.2) / GMP synthase [glutamine-hydrolyzing]2C ATP pyrophosphatase subunit (EC 6.3.5.2)
guaA_1	Nucleosides & Nucleotides	GMP synthase (EC 6.3.5.2)
guaA_1	Nucleosides & Nucleotides	GMP synthase (EC 6.3.5.2)
gyrA	DNA Metabolism	DNA gyrase subunit A (EC 5.99.1.3)
gyrA	Virulence	DNA gyrase subunit A (EC 5.99.1.3)
gyrB	Virulence	DNA gyrase subunit B (EC 5.99.1.3)
gyrB	Virulence	DNA gyrase subunit B (EC 5.99.1.3)
gyrB	DNA Metabolism	DNA gyrase subunit B (EC 5.99.1.3)
gyrB	DNA Metabolism	DNA gyrase subunit B (EC 5.99.1.3)
helD	DNA Metabolism	DNA helicase IV
helD	DNA Metabolism	DNA helicase IV
helD	DNA Metabolism	DNA helicase IV
helD	DNA Metabolism	DNA helicase IV
hemA	Cofactors	Glutamyl-tRNA reductase (EC 1.2.1.70)
hemB	Cofactors	Porphobilinogen synthase (EC 4.2.1.24)
hemB	Cofactors	Porphobilinogen synthase (EC 4.2.1.24)
hemB	Cofactors	Porphobilinogen synthase (EC 4.2.1.24)
hemB	Regulation & signaling	Porphobilinogen synthase (EC 4.2.1.24)
hemB	Regulation & signaling	Porphobilinogen synthase (EC 4.2.1.24)
hemB	Regulation & signaling	Porphobilinogen synthase (EC 4.2.1.24)
hemC	Cofactors	Porphobilinogen deaminase (EC 2.5.1.61)
hemE	Cofactors	Uroporphyrinogen III decarboxylase (EC 4.1.1.37)
hemF	Cofactors	Coproporphyrinogen III oxidase%2C aerobic (EC 1.3.3.3)
hemH	Cofactors	Ferrochelatase%2C protoheme ferro-lyase (EC 4.99.1.1)
hemL	Cofactors	Glutamate-1-semialdehyde aminotransferase (EC 5.4.3.8)
hemN_1	Stress Response	Radical SAM family enzyme2C similar to coproporphyrinogen III oxidase2C oxygen-independent2C clustered with nucleoside-triphosphatase RdgB
hemN_1	Stress Response	Radical SAM family enzyme2C similar to coproporphyrinogen III oxidase2C oxygen-independent2C clustered with nucleoside-triphosphatase RdgB
hemN_1	Stress Response	Radical SAM family enzyme2C similar to coproporphyrinogen III oxidase2C oxygen-independent2C clustered with nucleoside-triphosphatase RdgB
hemN_2	Cofactors	Coproporphyrinogen III oxidase%2C oxygen-independent (EC 1.3.99.22)
hemN_2	Cofactors	Coproporphyrinogen III oxidase%2C oxygen-independent (EC 1.3.99.22)
hemN_2	Cofactors	Coproporphyrinogen III oxidase%2C oxygen-independent (EC 1.3.99.22)
hemR_3	Membrane Transport	TonB-dependent hemin %2C ferrichrome receptor
hemR_3	Membrane Transport	TonB-dependent hemin %2C ferrichrome receptor
hemR_3	Membrane Transport	TonB-dependent hemin %2C ferrichrome receptor
hemR_3	Iron	TonB-dependent hemin %2C ferrichrome receptor
hemR_3	Iron	TonB-dependent hemin %2C ferrichrome receptor
hemR_3	Iron	TonB-dependent hemin %2C ferrichrome receptor
hflC_2	Stress Response	HflC protein
hflC_2	Stress Response	HflC protein
hflC_2	Other	HflC protein
hflC_2	Other	HflC protein
hflK	Other	HflK protein
hflK	Stress Response	HflK protein
hfq	RNA Metabolism	RNA-binding protein Hfq
hfq	Stress Response	RNA-binding protein Hfq
hicd	NA	Isocitrate dehydrogenase [NAD] (EC 1.1.1.41)
hicd	Carbohydrates	Isocitrate dehydrogenase [NAD] (EC 1.1.1.41)
hipA	Dormancy & Sporulation	HipA protein
hisA	Amino Acids	Phosphoribosylformimino-5-aminoimidazole carboxamide ribotide isomerase (EC 5.3.1.16)
hisB	Amino Acids	Histidinol-phosphatase (EC 3.1.3.15) / Imidazoleglycerol-phosphate dehydratase (EC 4.2.1.19)
hisC_1	Amino Acids	Periplasmic aromatic amino acid aminotransferase beta precursor (EC 2.6.1.57)
hisC_1	Amino Acids	Periplasmic aromatic amino acid aminotransferase beta precursor (EC 2.6.1.57)
hisC_2	Amino Acids	Histidinol-phosphate aminotransferase (EC 2.6.1.9)
hisC_2	Amino Acids	Histidinol-phosphate aminotransferase (EC 2.6.1.9)
hisD	Amino Acids	Histidinol dehydrogenase (EC 1.1.1.23)
hisF	Amino Acids	Imidazole glycerol phosphate synthase cyclase subunit (EC 4.1.3.-)
hisG	Amino Acids	ATP phosphoribosyltransferase (EC 2.4.2.17)
hisH	Amino Acids	Imidazole glycerol phosphate synthase amidotransferase subunit (EC 2.4.2.-)
hisI	Regulation & signaling	Phosphoribosyl-AMP cyclohydrolase (EC 3.5.4.19) / Phosphoribosyl-ATP pyrophosphatase (EC 3.6.1.31)
hisI	Amino Acids	Phosphoribosyl-AMP cyclohydrolase (EC 3.5.4.19) / Phosphoribosyl-ATP pyrophosphatase (EC 3.6.1.31)
hisS	Protein Metabolism	Histidyl-tRNA synthetase (EC 6.1.1.21)
hmgA	Cofactors	Homogentisate 1%2C2-dioxygenase (EC 1.13.11.5)
hmgA	Aromatic Compounds	Homogentisate 1%2C2-dioxygenase (EC 1.13.11.5)
hmuT	Iron	Heme ABC transporter2C cell surface heme and hemoprotein receptor HmuT
hmuU	Iron	Heme ABC transporter%2C permease protein HmuU
hmuV	Iron	Heme ABC transporter2C ATPase component HmuV
hpd	Aromatic Compounds	4-hydroxyphenylpyruvate dioxygenase (EC 1.13.11.27)
hpd	Aromatic Compounds	4-hydroxyphenylpyruvate dioxygenase (EC 1.13.11.27)
hpd	Cofactors	4-hydroxyphenylpyruvate dioxygenase (EC 1.13.11.27)
hpd	Cofactors	4-hydroxyphenylpyruvate dioxygenase (EC 1.13.11.27)
hpd	Amino Acids	4-hydroxyphenylpyruvate dioxygenase (EC 1.13.11.27)
hpd	Amino Acids	4-hydroxyphenylpyruvate dioxygenase (EC 1.13.11.27)
hpf	Protein Metabolism	Ribosome hibernation protein YhbH
hppA	Phosphorus Metabolism	Pyrophosphate-energized proton pump (EC 3.6.1.1)
hprK	Regulation & signaling	HPr kinase/phosphorylase (EC 2.7.1.-) (EC 2.7.4.-)
hprK	Regulation & signaling	HPr kinase/phosphorylase (EC 2.7.1.-) (EC 2.7.4.-)
hpt	Nucleosides & Nucleotides	Hypoxanthine-guanine phosphoribosyltransferase (EC 2.4.2.8)
hpt	Cofactors	Hypoxanthine-guanine phosphoribosyltransferase (EC 2.4.2.8)
hrcA	Stress Response	Heat-inducible transcription repressor HrcA
hrcA	Protein Metabolism	Heat-inducible transcription repressor HrcA
hslR	Stress Response	Ribosome-associated heat shock protein implicated in the recycling of the 50S subunit (S4 paralog)
hslU	Protein Metabolism	ATP-dependent hsl protease ATP-binding subunit HslU
hslV	Protein Metabolism	ATP-dependent protease HslV (EC 3.4.25.-)
htpG_2	Protein Metabolism	Chaperone protein HtpG
htpG_2	Protein Metabolism	Chaperone protein HtpG
hupB	DNA Metabolism	DNA-binding protein HU-beta
hutH_2	Amino Acids	Histidine ammonia-lyase (EC 4.3.1.3)
hutH_2	Amino Acids	Histidine ammonia-lyase (EC 4.3.1.3)
hutI	Amino Acids	Imidazolonepropionase (EC 3.5.2.7)
hutU	Amino Acids	Urocanate hydratase (EC 4.2.1.49)
hutU	Amino Acids	Urocanate hydratase (EC 4.2.1.49)
hxcR_1	Membrane Transport	Type IV fimbrial assembly2C ATPase PilB
hxcR_1	Membrane Transport	Type IV fimbrial assembly2C ATPase PilB
hxcR_1	Membrane Transport	Type IV fimbrial assembly2C ATPase PilB
hxuA	Regulation & signaling	Filamentous haemagglutinin family outer membrane protein associated with VreARI signalling system
iaaA	Protein Metabolism	Isoaspartyl aminopeptidase (EC 3.4.19.5) @ Asp-X dipeptidase
icd	NA	Isocitrate dehydrogenase [NADP] (EC 1.1.1.42)%3B Monomeric isocitrate dehydrogenase [NADP] (EC 1.1.1.42)
icd	Carbohydrates	Isocitrate dehydrogenase [NADP] (EC 1.1.1.42)%3B Monomeric isocitrate dehydrogenase [NADP] (EC 1.1.1.42)
icd	Cofactors	Isocitrate dehydrogenase [NADP] (EC 1.1.1.42)%3B Monomeric isocitrate dehydrogenase [NADP] (EC 1.1.1.42)
ihfA	DNA Metabolism	Integration host factor alpha subunit
ihfB	DNA Metabolism	Integration host factor beta subunit
ileS	Protein Metabolism	Isoleucyl-tRNA synthetase (EC 6.1.1.5)
ilvC	Cofactors	Ketol-acid reductoisomerase (EC 1.1.1.86)
ilvC	Amino Acids	Ketol-acid reductoisomerase (EC 1.1.1.86)
ilvD	Amino Acids	Dihydroxy-acid dehydratase (EC 4.2.1.9)
ilvE	NA	Branched-chain amino acid aminotransferase (EC 2.6.1.42)
ilvE	Carbohydrates	Branched-chain amino acid aminotransferase (EC 2.6.1.42)
ilvE	Amino Acids	Branched-chain amino acid aminotransferase (EC 2.6.1.42)
ilvG	Amino Acids	Acetolactate synthase large subunit (EC 2.2.1.6)
infA	Protein Metabolism	Translation initiation factor 1
infB	Protein Metabolism	Translation initiation factor 2
infB	Protein Metabolism	Translation initiation factor 2
infC	Protein Metabolism	Translation initiation factor 3
infC	Virulence	Translation initiation factor 3
iolC	Carbohydrates	Fructokinase (EC 2.7.1.4)
iscA	Other	Iron binding protein SufA for iron-sulfur cluster assembly
ispA	Fatty Acids	Octaprenyl diphosphate synthase (EC 2.5.1.90) / Dimethylallyltransferase (EC 2.5.1.1) / (2E2C6E)-farnesyl diphosphate synthase (EC 2.5.1.10) / Geranylgeranyl diphosphate synthase (EC 2.5.1.29)
ispA	Fatty Acids	Octaprenyl diphosphate synthase (EC 2.5.1.90) / Dimethylallyltransferase (EC 2.5.1.1) / (2E2C6E)-farnesyl diphosphate synthase (EC 2.5.1.10) / Geranylgeranyl diphosphate synthase (EC 2.5.1.29)
ispB	Fatty Acids	Octaprenyl diphosphate synthase (EC 2.5.1.90)
ispB	Fatty Acids	Octaprenyl diphosphate synthase (EC 2.5.1.90)
ispD	Fatty Acids	2-C-methyl-D-erythritol 4-phosphate cytidylyltransferase (EC 2.7.7.60)
ispE	Fatty Acids	4-diphosphocytidyl-2-C-methyl-D-erythritol kinase (EC 2.7.1.148)
ispF	Fatty Acids	2-C-methyl-D-erythritol 22C4-cyclodiphosphate synthase (EC 4.6.1.12)
ispG	Fatty Acids	1-hydroxy-2-methyl-2-(E)-butenyl 4-diphosphate synthase (EC 1.17.7.1)
ispH	Fatty Acids	4-hydroxy-3-methylbut-2-enyl diphosphate reductase (EC 1.17.1.2)
ispU	Fatty Acids	Undecaprenyl diphosphate synthase (EC 2.5.1.31)
ispU	Fatty Acids	Undecaprenyl diphosphate synthase (EC 2.5.1.31)
kbaZ	Carbohydrates	Tagatose-6-phosphate kinase AgaZ (EC 2.7.1.144)
kbl	Amino Acids	2-amino-3-ketobutyrate coenzyme A ligase (EC 2.3.1.29)
kdgK	Carbohydrates	2-dehydro-3-deoxygluconate kinase (EC 2.7.1.45)
kdgK	Carbohydrates	2-dehydro-3-deoxygluconate kinase (EC 2.7.1.45)
kdgK	NA	2-dehydro-3-deoxygluconate kinase (EC 2.7.1.45)
kdgK	NA	2-dehydro-3-deoxygluconate kinase (EC 2.7.1.45)
kdpA	Potassium metabolism	Potassium-transporting ATPase A chain (EC 3.6.3.12) (TC 3.A.3.7.1)
kdpB	Potassium metabolism	Potassium-transporting ATPase B chain (EC 3.6.3.12) (TC 3.A.3.7.1)
kdpC	Potassium metabolism	Potassium-transporting ATPase C chain (EC 3.6.3.12) (TC 3.A.3.7.1)
kdpD	Potassium metabolism	Osmosensitive K+ channel histidine kinase KdpD (EC 2.7.3.-)
kdsA	NA	2-Keto-3-deoxy-D-manno-octulosonate-8-phosphate synthase (EC 2.5.1.55)
kdsA	Cell Wall	2-Keto-3-deoxy-D-manno-octulosonate-8-phosphate synthase (EC 2.5.1.55)
kdsB	Cell Wall	3-deoxy-manno-octulosonate cytidylyltransferase (EC 2.7.7.38)
kdsC	Cell Wall	3-deoxy-D-manno-octulosonate 8-phosphate phosphatase (EC 3.1.3.45)
kdsD_2	Cell Wall	Arabinose 5-phosphate isomerase (EC 5.3.1.13)
kdsD_2	Cell Wall	Arabinose 5-phosphate isomerase (EC 5.3.1.13)
kefC_1	Potassium metabolism	Glutathione-regulated potassium-efflux system protein KefC
kefC_1	Potassium metabolism	Glutathione-regulated potassium-efflux system protein KefC
kfoC	Cell Wall	Alpha-L-Rha alpha-1%2C3-L-rhamnosyltransferase (EC 2.4.1.-)
kmo	Cofactors	Kynurenine 3-monooxygenase (EC 1.14.13.9)
kynA	Cofactors	Tryptophan 2%2C3-dioxygenase (EC 1.13.11.11)
kynA	Amino Acids	Tryptophan 2%2C3-dioxygenase (EC 1.13.11.11)
kynU	Cofactors	Kynureninase (EC 3.7.1.3)
lacC	Carbohydrates	1-phosphofructokinase (EC 2.7.1.56)
lacC	Carbohydrates	1-phosphofructokinase (EC 2.7.1.56)
lapB	Stress Response	Heat shock (predicted periplasmic) protein YciM2C precursor
ldh	Amino Acids	Leucine dehydrogenase (EC 1.4.1.9)
ldhA	Carbohydrates	D-lactate dehydrogenase (EC 1.1.1.28)
lepA	Stress Response	Translation elongation factor LepA
lepA	Protein Metabolism	Translation elongation factor LepA
lepB_1	Protein Metabolism	Signal peptidase I (EC 3.4.21.89)
lepB_1	Protein Metabolism	Signal peptidase I (EC 3.4.21.89)
leuA	Amino Acids	2-isopropylmalate synthase (EC 2.3.3.13)
leuB	Amino Acids	3-isopropylmalate dehydrogenase (EC 1.1.1.85)
leuC	Amino Acids	3-isopropylmalate dehydratase large subunit (EC 4.2.1.33)
leuD1	Amino Acids	3-isopropylmalate dehydratase small subunit (EC 4.2.1.33)
leuS	Protein Metabolism	Leucyl-tRNA synthetase (EC 6.1.1.4)
lexA	DNA Metabolism	SOS-response repressor and protease LexA (EC 3.4.21.88)
lexA	DNA Metabolism	SOS-response repressor and protease LexA (EC 3.4.21.88)
lexA	DNA Metabolism	SOS-response repressor and protease LexA (EC 3.4.21.88)
lexA	DNA Metabolism	SOS-response repressor and protease LexA (EC 3.4.21.88)
lgt	Protein Metabolism	Prolipoprotein diacylglyceryl transferase (EC 2.4.99.-)
lgt	Protein Metabolism	Prolipoprotein diacylglyceryl transferase (EC 2.4.99.-)
ligA	DNA Metabolism	DNA ligase (EC 6.5.1.2)
ligB	DNA Metabolism	ATP-dependent DNA ligase (EC 6.5.1.1) LigC
lipA	Cofactors	Lipoate synthase
lipB	Cofactors	Octanoate-[acyl-carrier-protein]-protein-N-octanoyltransferase
liuE	Amino Acids	Hydroxymethylglutaryl-CoA lyase (EC 4.1.3.4)
lldD	Respiration	L-lactate dehydrogenase (EC 1.1.2.3)
lldD	Carbohydrates	L-lactate dehydrogenase (EC 1.1.2.3)
lldP	Carbohydrates	L-lactate permease
lldR_2	Carbohydrates	Lactate-responsive regulator LldR in Enterobacteria%2C GntR family
lldR_2	Carbohydrates	Lactate-responsive regulator LldR in Enterobacteria%2C GntR family
lldR_2	Carbohydrates	Lactate-responsive regulator LldR in Enterobacteria%2C GntR family
lolB	Cell Wall	Outer membrane lipoprotein LolB
lolC	Cell Wall	Lipoprotein releasing system transmembrane protein LolC
lon	Protein Metabolism	ATP-dependent protease La (EC 3.4.21.53) Type I
lpd	NA	Dihydrolipoamide dehydrogenase of 2-oxoglutarate dehydrogenase (EC 1.8.1.4)
lpd	NA	Dihydrolipoamide dehydrogenase of 2-oxoglutarate dehydrogenase (EC 1.8.1.4)
lpd	Carbohydrates	Dihydrolipoamide dehydrogenase of 2-oxoglutarate dehydrogenase (EC 1.8.1.4)
lpd	Carbohydrates	Dihydrolipoamide dehydrogenase of 2-oxoglutarate dehydrogenase (EC 1.8.1.4)
lpdA	NA	Dihydrolipoamide dehydrogenase of pyruvate dehydrogenase complex (EC 1.8.1.4)
lpdA	Carbohydrates	Dihydrolipoamide dehydrogenase of pyruvate dehydrogenase complex (EC 1.8.1.4)
lptA	Cell Wall	LptA2C protein essential for LPS transport across the periplasm
lptB	Cell Wall	Lipopolysaccharide ABC transporter2C ATP-binding protein LptB
lptC	Cell Wall	Uncharacterized protein YrbK clustered with lipopolysaccharide transporters
lptD	Cell Wall	Outer membrane protein Imp%2C required for envelope biogenesis / Organic solvent tolerance protein precursor
lptD	RNA Metabolism	Outer membrane protein Imp%2C required for envelope biogenesis / Organic solvent tolerance protein precursor
lptE	Cell Wall	LPS-assembly lipoprotein RlpB precursor (Rare lipoprotein B)
lpxA	Cell Wall	Acyl-[acyl-carrier-protein]--UDP-N-acetylglucosamine O-acyltransferase (EC 2.3.1.129)
lpxA	Cell Wall	Acyl-[acyl-carrier-protein]--UDP-N-acetylglucosamine O-acyltransferase (EC 2.3.1.129)
lpxB	Cell Wall	Lipid-A-disaccharide synthase (EC 2.4.1.182)
lpxB	Cell Wall	Lipid-A-disaccharide synthase (EC 2.4.1.182)
lpxC	Cell Wall	UDP-3-O-[3-hydroxymyristoyl] N-acetylglucosamine deacetylase (EC 3.5.1.108)
lpxD	Cell Wall	UDP-3-O-[3-hydroxymyristoyl] glucosamine N-acyltransferase (EC 2.3.1.-)
lpxD	Cell Wall	UDP-3-O-[3-hydroxymyristoyl] glucosamine N-acyltransferase (EC 2.3.1.-)
lpxH_1	Cell Wall	UDP-22C3-diacylglucosamine diphosphatase (EC 3.6.1.54)
lpxH_1	Cell Wall	UDP-22C3-diacylglucosamine diphosphatase (EC 3.6.1.54)
lpxK	Cell Wall	Tetraacyldisaccharide 4'-kinase (EC 2.7.1.130)
lpxL	Cell Wall	Lipid A biosynthesis lauroyl acyltransferase (EC 2.3.1.-)
lrp_2	Amino Acids	Leucine-responsive regulatory protein2C regulator for leucine (or lrp) regulon and high-affinity branched-chain amino acid transport system
lrp_2	Amino Acids	Leucine-responsive regulatory protein2C regulator for leucine (or lrp) regulon and high-affinity branched-chain amino acid transport system
lrp_2	Amino Acids	Leucine-responsive regulatory protein2C regulator for leucine (or lrp) regulon and high-affinity branched-chain amino acid transport system
lspA	Protein Metabolism	Lipoprotein signal peptidase (EC 3.4.23.36)
lspA	Protein Metabolism	Lipoprotein signal peptidase (EC 3.4.23.36)
lysA	Amino Acids	Aspartokinase (EC 2.7.2.4) / Diaminopimelate decarboxylase (EC 4.1.1.20)
lysA	Amino Acids	Aspartokinase (EC 2.7.2.4) / Diaminopimelate decarboxylase (EC 4.1.1.20)
lysS	Protein Metabolism	Lysyl-tRNA synthetase (class II) (EC 6.1.1.6)
lysS	Protein Metabolism	Lysyl-tRNA synthetase (class II) (EC 6.1.1.6)
lysS	Protein Metabolism	Lysyl-tRNA synthetase (class II) (EC 6.1.1.6)
madA	Carbohydrates	Malonate decarboxylase alpha subunit
madA	Carbohydrates	Malonate decarboxylase alpha subunit
madC	Carbohydrates	Malonate decarboxylase beta subunit
madC	Carbohydrates	Malonate decarboxylase beta subunit
madD	Carbohydrates	Malonate decarboxylase gamma subunit
madD	Carbohydrates	Malonate decarboxylase gamma subunit
maeB	NA	NADP-dependent malic enzyme (EC 1.1.1.40)
maeB	Carbohydrates	NADP-dependent malic enzyme (EC 1.1.1.40)
malQ	Carbohydrates	4-alpha-glucanotransferase (amylomaltase) (EC 2.4.1.25)
manC1	Cell Wall	Mannose-1-phosphate guanylyltransferase (GDP) (EC 2.7.7.22) / Mannose-6-phosphate isomerase (EC 5.3.1.8)
manC1	Carbohydrates	Mannose-1-phosphate guanylyltransferase (GDP) (EC 2.7.7.22) / Mannose-6-phosphate isomerase (EC 5.3.1.8)
mas	Respiration	Putative oxidoreductase SMc00968
mazG	Nucleosides & Nucleotides	Nucleoside triphosphate pyrophosphohydrolase MazG (EC 3.6.1.8)
mazG	Nucleosides & Nucleotides	Nucleoside triphosphate pyrophosphohydrolase MazG (EC 3.6.1.8)
mazG	NA	Nucleoside triphosphate pyrophosphohydrolase MazG (EC 3.6.1.8)
mazG	NA	Nucleoside triphosphate pyrophosphohydrolase MazG (EC 3.6.1.8)
mbtB	Fatty Acids	FIGfam138462: Acyl-CoA synthetase2C AMP-(fatty) acid ligase / (3R)-hydroxymyristoyl-[ACP] dehydratase (EC 4.2.1.-)
mcrB	Fatty Acids	Glycerate kinase (EC 2.7.1.31)
mcrB	Fatty Acids	Glycerate kinase (EC 2.7.1.31)
mdcC	Carbohydrates	Malonate decarboxylase delta subunit
mdcC	Carbohydrates	Malonate decarboxylase delta subunit
mdcG	Carbohydrates	Phosphoribosyl-dephospho-CoA transferase (EC 2.7.7.-)
mdcG	Carbohydrates	Phosphoribosyl-dephospho-CoA transferase (EC 2.7.7.-)
mdeA	Amino Acids	O-acetylhomoserine sulfhydrylase (EC 2.5.1.49) / O-succinylhomoserine sulfhydrylase (EC 2.5.1.48)
mdh	Carbohydrates	Malate dehydrogenase (EC 1.1.1.37)
mdh	NA	Malate dehydrogenase (EC 1.1.1.37)
mdoB	Stress Response	Phosphoglycerol transferase I (EC 2.7.8.20)
mdoD	Stress Response	Glucans biosynthesis protein D precursor
merA	Virulence	Mercuric ion reductase (EC 1.16.1.1)
merP	Virulence	Periplasmic mercury(+2) binding protein
merR	Virulence	Mercuric resistance operon regulatory protein
merR	Virulence	Mercuric resistance operon regulatory protein
merR	Virulence	Mercuric resistance operon regulatory protein
metB	Amino Acids	Cystathionine gamma-synthase (EC 2.5.1.48)
metC	Amino Acids	Cystathionine gamma-lyase (EC 4.4.1.1)
metF	Amino Acids	52C10-methylenetetrahydrofolate reductase (EC 1.5.1.20)
metF	Carbohydrates	52C10-methylenetetrahydrofolate reductase (EC 1.5.1.20)
metG	Protein Metabolism	Methionyl-tRNA synthetase (EC 6.1.1.10)
metG	Protein Metabolism	Methionyl-tRNA synthetase (EC 6.1.1.10)
metG	Other	Methionyl-tRNA synthetase (EC 6.1.1.10)
metG	Other	Methionyl-tRNA synthetase (EC 6.1.1.10)
metH_2	Amino Acids	5-methyltetrahydrofolate--homocysteine methyltransferase (EC 2.1.1.13)
metH_2	Amino Acids	5-methyltetrahydrofolate--homocysteine methyltransferase (EC 2.1.1.13)
metK	Amino Acids	S-adenosylmethionine synthetase (EC 2.5.1.6)
metP	Amino Acids	Methionine ABC transporter permease protein
metQ	Amino Acids	Methionine ABC transporter substrate-binding protein
mfd	RNA Metabolism	Transcription-repair coupling factor
mfd	RNA Metabolism	Transcription-repair coupling factor
mfd	RNA Metabolism	Transcription-repair coupling factor
mfd	RNA Metabolism	Transcription-repair coupling factor
mgsA	Carbohydrates	Methylglyoxal synthase (EC 4.2.3.3)
mgsA	NA	Methylglyoxal synthase (EC 4.2.3.3)
mgtE	Membrane Transport	Mg/Co/Ni transporter MgtE / CBS domain
miaA	NA	tRNA dimethylallyltransferase (EC 2.5.1.75)
miaA	RNA Metabolism	tRNA dimethylallyltransferase (EC 2.5.1.75)
miaB	RNA Metabolism	tRNA-i(6)A37 methylthiotransferase
miaB	NA	tRNA-i(6)A37 methylthiotransferase
minC	Cell Division	Septum site-determining protein MinC
minD	Cell Division	Septum site-determining protein MinD
minE	Cell Division	Cell division topological specificity factor MinE
mlaC	Cell Wall	Uncharacterized ABC transporter%2C auxiliary component YrbC
mlaD	Cell Wall	Uncharacterized ABC transporter%2C periplasmic component YrbD
mlaE_2	Cell Wall	Uncharacterized ABC transporter%2C permease component YrbE
mlaE_2	Cell Wall	Uncharacterized ABC transporter%2C permease component YrbE
mlaE_2	Cell Wall	Uncharacterized ABC transporter%2C permease component YrbE
mltA	Cell Wall	Membrane-bound lytic murein transglycosylase A precursor (EC 3.2.1.-)
mmsA	Amino Acids	Methylmalonate-semialdehyde dehydrogenase (EC 1.2.1.27)
mmsA	Amino Acids	Methylmalonate-semialdehyde dehydrogenase (EC 1.2.1.27)
mmsB	Amino Acids	3-hydroxyisobutyrate dehydrogenase (EC 1.1.1.31)
mmsB	Amino Acids	3-hydroxyisobutyrate dehydrogenase (EC 1.1.1.31)
mnhC1	Membrane Transport	Na(+) H(+) antiporter subunit C
mnhE1	Membrane Transport	Na(+) H(+) antiporter subunit E
mnmA	RNA Metabolism	tRNA-specific 2-thiouridylase MnmA
mnmE	Protein Metabolism	GTPase and tRNA-U34 5-formylation enzyme TrmE
mnmE	RNA Metabolism	GTPase and tRNA-U34 5-formylation enzyme TrmE
mnmG	RNA Metabolism	tRNA uridine 5-carboxymethylaminomethyl modification enzyme GidA
mnmG	RNA Metabolism	tRNA uridine 5-carboxymethylaminomethyl modification enzyme GidA
moaA	Cofactors	Molybdenum cofactor biosynthesis protein MoaA
moaA	Cofactors	Molybdenum cofactor biosynthesis protein MoaA
moaC2	Cofactors	Molybdenum cofactor biosynthesis protein MoaC / Molybdenum cofactor biosynthesis protein MoaB
moaC2	Cofactors	Molybdenum cofactor biosynthesis protein MoaC / Molybdenum cofactor biosynthesis protein MoaB
moaC2	Cofactors	Molybdenum cofactor biosynthesis protein MoaC / Molybdenum cofactor biosynthesis protein MoaB
moaE1	Cofactors	Molybdenum cofactor biosynthesis protein MoaE
moaE1	Cofactors	Molybdenum cofactor biosynthesis protein MoaE
mobA_1	Cofactors	Molybdopterin-guanine dinucleotide biosynthesis protein MobA
mobA_1	Cofactors	Molybdopterin-guanine dinucleotide biosynthesis protein MobA
mobA_1	Cofactors	Molybdopterin-guanine dinucleotide biosynthesis protein MobA
mobA_1	Cofactors	Molybdopterin-guanine dinucleotide biosynthesis protein MobA
mobA_1	Cofactors	Molybdopterin-guanine dinucleotide biosynthesis protein MobA
mobA_1	Cofactors	Molybdopterin-guanine dinucleotide biosynthesis protein MobA
modA	Cofactors	Molybdenum ABC transporter2C periplasmic molybdenum-binding protein ModA (TC 3.A.1.8.1)
modA	Cofactors	Molybdenum ABC transporter2C periplasmic molybdenum-binding protein ModA (TC 3.A.1.8.1)
modB	Cofactors	Molybdenum transport system permease protein ModB (TC 3.A.1.8.1)
modB	Cofactors	Molybdenum transport system permease protein ModB (TC 3.A.1.8.1)
modB	Cofactors	Molybdenum transport system permease protein ModB (TC 3.A.1.8.1)
moeA	Cofactors	Molybdopterin biosynthesis protein MoeA
moeA	Cofactors	Molybdopterin biosynthesis protein MoeA
moeA	Cofactors	Molybdopterin biosynthesis protein MoeA
moeZ	Cofactors	Sulfur carrier protein adenylyltransferase ThiF
moeZ	Cofactors	Sulfur carrier protein adenylyltransferase ThiF
motA	Motility & Chemotaxis	Flagellar motor rotation protein MotA
motB_1	Motility & Chemotaxis	Flagellar motor rotation protein MotB
motB_1	Motility & Chemotaxis	Flagellar motor rotation protein MotB
motB_1	Motility & Chemotaxis	Flagellar motor rotation protein MotB
mpl	Cell Wall	UDP-N-acetylmuramate:L-alanyl-gamma-D-glutamyl-meso-diaminopimelate ligase (EC 6.3.2.-)
mqo	NA	Malate:quinone oxidoreductase (EC 1.1.5.4)
mqo	NA	Malate:quinone oxidoreductase (EC 1.1.5.4)
mqo	Carbohydrates	Malate:quinone oxidoreductase (EC 1.1.5.4)
mqo	Carbohydrates	Malate:quinone oxidoreductase (EC 1.1.5.4)
mraY	Cell Wall	Phospho-N-acetylmuramoyl-pentapeptide-transferase (EC 2.7.8.13)
mraZ	RNA Metabolism	Cell division protein MraZ
mraZ	Cell Division	Cell division protein MraZ
mrdA	Cell Wall	Penicillin-binding protein 2 (PBP-2)
mrdA	RNA Metabolism	Penicillin-binding protein 2 (PBP-2)
mrdB_1	Cell Wall	Rod shape-determining protein RodA
mrdB_1	Cell Wall	Rod shape-determining protein RodA
mreB	Cell Division	Rod shape-determining protein MreB
mreC	Cell Division	Rod shape-determining protein MreC
mreC	Cell Division	Rod shape-determining protein MreC
mreD	Cell Division	Rod shape-determining protein MreD
mrkD	Membrane Transport	Fimbrial adhesin
mrkD	Membrane Transport	Fimbrial adhesin
mrpA	Membrane Transport	Na(+) H(+) antiporter subunit A%3B Na(+) H(+) antiporter subunit B
mrpD	Membrane Transport	Na(+) H(+) antiporter subunit D
mrpF	Membrane Transport	Na(+) H(+) antiporter subunit F
mrpG	Membrane Transport	Na(+) H(+) antiporter subunit G
mrsA	Protein Metabolism	Peptide methionine sulfoxide reductase MsrA (EC 1.8.4.11)
msbA_2	Cell Wall	Lipid A export ATP-binding/permease protein MsbA (EC 3.6.3.25)
msbA_2	Cell Wall	Lipid A export ATP-binding/permease protein MsbA (EC 3.6.3.25)
msbA_2	Cell Wall	Lipid A export ATP-binding/permease protein MsbA (EC 3.6.3.25)
mscK	Potassium metabolism	Potassium efflux system KefA protein / Small-conductance mechanosensitive channel
mscL	Potassium metabolism	Large-conductance mechanosensitive channel
mshD	NA	Ribosomal-protein-S18p-alanine acetyltransferase (EC 2.3.1.-)
mshD	NA	Ribosomal-protein-S18p-alanine acetyltransferase (EC 2.3.1.-)
msrB_1	Protein Metabolism	Peptide methionine sulfoxide reductase MsrB (EC 1.8.4.12)
msrB_1	Protein Metabolism	Peptide methionine sulfoxide reductase MsrB (EC 1.8.4.12)
msrB_1	Protein Metabolism	Peptide methionine sulfoxide reductase MsrB (EC 1.8.4.12)
mtgA	Cell Wall	Monofunctional biosynthetic peptidoglycan transglycosylase (EC 2.4.2.-)
mtnA	Amino Acids	Methylthioribose-1-phosphate isomerase (EC 5.3.1.23)
mtnB	Amino Acids	Methylthioribulose-1-phosphate dehydratase (EC 4.2.1.109)
mtnC	Amino Acids	22C3-diketo-5-methylthiopentyl-1-phosphate enolase-phosphatase (EC 3.1.3.77)
mtnD	Amino Acids	12C2-dihydroxy-3-keto-5-methylthiopentene dioxygenase (EC 1.13.11.54)
mtnX	Amino Acids	2-hydroxy-3-keto-5-methylthiopentenyl-1-phosphate phosphatase related protein
murA	Cell Wall	UDP-N-acetylglucosamine 1-carboxyvinyltransferase (EC 2.5.1.7)
murB	Cell Wall	UDP-N-acetylenolpyruvoylglucosamine reductase (EC 1.1.1.158)
murC	Cell Wall	UDP-N-acetylmuramate--alanine ligase (EC 6.3.2.8)
murD	Cell Wall	UDP-N-acetylmuramoylalanine--D-glutamate ligase (EC 6.3.2.9)
murD	Cell Wall	UDP-N-acetylmuramoylalanine--D-glutamate ligase (EC 6.3.2.9)
murE	Cell Wall	UDP-N-acetylmuramoylalanyl-D-glutamate--2%2C6-diaminopimelate ligase (EC 6.3.2.13)
murE	Cell Wall	UDP-N-acetylmuramoylalanyl-D-glutamate--2%2C6-diaminopimelate ligase (EC 6.3.2.13)
murF	Cell Wall	UDP-N-acetylmuramoylalanyl-D-glutamyl-22C6-diaminopimelate--D-alanyl-D-alanine ligase (EC 6.3.2.10)
murG	Cell Wall	UDP-N-acetylglucosamine--N-acetylmuramyl-(pentapeptide) pyrophosphoryl-undecaprenol N-acetylglucosamine transferase (EC 2.4.1.227)
murG	Cell Wall	UDP-N-acetylglucosamine--N-acetylmuramyl-(pentapeptide) pyrophosphoryl-undecaprenol N-acetylglucosamine transferase (EC 2.4.1.227)
murJ	Cell Wall	Proposed peptidoglycan lipid II flippase MurJ
mutM	DNA Metabolism	Formamidopyrimidine-DNA glycosylase (EC 3.2.2.23)
mutS	DNA Metabolism	DNA mismatch repair protein MutS
mutS	DNA Metabolism	DNA mismatch repair protein MutS
mutY	DNA Metabolism	A/G-specific adenine glycosylase (EC 3.2.2.-)
nadC	Cofactors	Quinolinate phosphoribosyltransferase [decarboxylating] (EC 2.4.2.19)
nadD	Cofactors	Nicotinate-nucleotide adenylyltransferase (EC 2.7.7.18)
nadE	Cofactors	NAD synthetase (EC 6.3.1.5) / Glutamine amidotransferase chain of NAD synthetase
NADK	Cofactors	NAD kinase (EC 2.7.1.23)
nadR	Cofactors	Nicotinamide-nucleotide adenylyltransferase2C NadR family (EC 2.7.7.1) / Ribosylnicotinamide kinase (EC 2.7.1.22)
nagA_2	Carbohydrates	Predicted secreted alpha-N-acetylgalactosaminidase (EC 3.2.1.49)
nagA_2	Carbohydrates	Predicted secreted alpha-N-acetylgalactosaminidase (EC 3.2.1.49)
nagL	Aromatic Compounds	Maleylacetoacetate isomerase (EC 5.2.1.2) @ Glutathione S-transferase%2C zeta (EC 2.5.1.18)
nagL	Cofactors	Maleylacetoacetate isomerase (EC 5.2.1.2) @ Glutathione S-transferase%2C zeta (EC 2.5.1.18)
nagL	Stress Response	Maleylacetoacetate isomerase (EC 5.2.1.2) @ Glutathione S-transferase2C zeta (EC 2.5.1.18)
nagZ	Cell Wall	Beta N-acetyl-glucosaminidase (EC 3.2.1.52)
narG	Nitrogen Metabolism	Respiratory nitrate reductase alpha chain (EC 1.7.99.4)
narH	Nitrogen Metabolism	Respiratory nitrate reductase beta chain (EC 1.7.99.4)
narI	Nitrogen Metabolism	Respiratory nitrate reductase gamma chain (EC 1.7.99.4)
narT	Nitrogen Metabolism	Nitrate/nitrite transporter NarK
narW	Nitrogen Metabolism	Respiratory nitrate reductase delta chain (EC 1.7.99.4)
nbaC	Cofactors	3-hydroxyanthranilate 32C4-dioxygenase (EC 1.13.11.6)
ndhC	Respiration	NADH ubiquinone oxidoreductase chain A (EC 1.6.5.3)
ndk	Nucleosides & Nucleotides	Nucleoside diphosphate kinase (EC 2.7.4.6)
nedA	Carbohydrates	Predicted exported glycosyl hydrolase family 31 protein
nfi	DNA Metabolism	Endonuclease V (EC 3.1.21.7)
nfuA	Other	NfuA Fe-S protein maturation
nfuA	Cofactors	NfuA Fe-S protein maturation
nnr	Cell Wall	NAD(P)HX epimerase / NAD(P)HX dehydratase
norM	Virulence	Multidrug and toxin extrusion (MATE) family efflux pump YdhE/NorM
nqo2	Respiration	NADH-ubiquinone oxidoreductase chain E (EC 1.6.5.3)
nqo3	Respiration	NADH-ubiquinone oxidoreductase chain G (EC 1.6.5.3)
nqo5	Respiration	NADH-ubiquinone oxidoreductase chain C (EC 1.6.5.3)
nrdA	Nucleosides & Nucleotides	Ribonucleotide reductase of class Ia (aerobic)2C alpha subunit (EC 1.17.4.1)
nrdB_1	Nucleosides & Nucleotides	Ribonucleotide reductase of class Ia (aerobic)2C beta subunit (EC 1.17.4.1)
nrdB_1	Nucleosides & Nucleotides	Ribonucleotide reductase of class Ia (aerobic)2C beta subunit (EC 1.17.4.1)
nrdR	Nucleosides & Nucleotides	Ribonucleotide reductase transcriptional regulator NrdR
nth	DNA Metabolism	Endonuclease III (EC 4.2.99.18)
nth	DNA Metabolism	Endonuclease III (EC 4.2.99.18)
nudC_2	Nucleosides & Nucleotides	NADH pyrophosphatase (EC 3.6.1.22)
nudC_2	Nucleosides & Nucleotides	NADH pyrophosphatase (EC 3.6.1.22)
nudC_2	Stress Response	NADH pyrophosphatase (EC 3.6.1.22)
nudC_2	Stress Response	NADH pyrophosphatase (EC 3.6.1.22)
nudE	Nucleosides & Nucleotides	ADP compounds hydrolase NudE (EC 3.6.1.-)
nudE	Stress Response	ADP compounds hydrolase NudE (EC 3.6.1.-)
nudG	Nucleosides & Nucleotides	Mutator mutT protein (7%2C8-dihydro-8-oxoguanine-triphosphatase) (EC 3.6.1.-) / Thiamin-phosphate pyrophosphorylase-like protein
nudJ	Nucleosides & Nucleotides	Nudix-like NDP and NTP phosphohydrolase YmfB
nudJ	Stress Response	Nudix-like NDP and NTP phosphohydrolase YmfB
nudL	Nucleosides & Nucleotides	Hypothetical nudix hydrolase YeaB
nudL	Nucleosides & Nucleotides	Hypothetical nudix hydrolase YeaB
nuoB	Respiration	NADH-ubiquinone oxidoreductase chain B (EC 1.6.5.3)
nuoD	Respiration	NADH-ubiquinone oxidoreductase chain D (EC 1.6.5.3)
nuoD	Respiration	NADH-ubiquinone oxidoreductase chain D (EC 1.6.5.3)
nuoF	Respiration	NADH-ubiquinone oxidoreductase chain F (EC 1.6.5.3)
nuoH	Respiration	NADH-ubiquinone oxidoreductase chain H (EC 1.6.5.3)
nuoI	Respiration	NADH-ubiquinone oxidoreductase chain I (EC 1.6.5.3)
nuoJ	Respiration	NADH-ubiquinone oxidoreductase chain J (EC 1.6.5.3)
nuoK	Respiration	NADH-ubiquinone oxidoreductase chain K (EC 1.6.5.3)
nuoL	Respiration	NADH-ubiquinone oxidoreductase chain L (EC 1.6.5.3)
nuoM	Respiration	NADH-ubiquinone oxidoreductase chain M (EC 1.6.5.3)
nuoN	Respiration	NADH-ubiquinone oxidoreductase chain N (EC 1.6.5.3)
nusB	RNA Metabolism	Transcription termination protein NusB
obg	Protein Metabolism	GTP-binding protein Obg
ogt	DNA Metabolism	Methylated-DNA--protein-cysteine methyltransferase (EC 2.1.1.63)
ohrB	Stress Response	Organic hydroperoxide resistance protein
ohrB	Stress Response	Organic hydroperoxide resistance protein
opgH	Stress Response	Glucans biosynthesis glucosyltransferase H (EC 2.4.1.-)
orn	RNA Metabolism	3'-to-5' oligoribonuclease (orn)
orn	NA	3'-to-5' oligoribonuclease (orn)
osmY	Stress Response	Osmotically inducible protein OsmY
otcC	Aromatic Compounds	Salicylate hydroxylase (EC 1.14.13.1)
otsA	Carbohydrates	Alpha%2Calpha-trehalose-phosphate synthase [UDP-forming] (EC 2.4.1.15)
otsB	Carbohydrates	Trehalose-6-phosphate phosphatase (EC 3.1.3.12)
outD	Membrane Transport	Type II/IV secretion system secretin RcpA/CpaC2C associated with Flp pilus assembly
outO	Membrane Transport	Leader peptidase (Prepilin peptidase) (EC 3.4.23.43) / N-methyltransferase (EC 2.1.1.-)
oxyR	Sulfur Metabolism	Hydrogen peroxide-inducible genes activator
oxyR	Stress Response	Hydrogen peroxide-inducible genes activator
oxyR	Regulation & signaling	Hydrogen peroxide-inducible genes activator
paaF_1	Amino Acids	3-hydroxyisobutyryl-CoA hydrolase (EC 3.1.2.4)
paaF_1	Amino Acids	3-hydroxyisobutyryl-CoA hydrolase (EC 3.1.2.4)
pabB	Amino Acids	Para-aminobenzoate synthase2C aminase component (EC 2.6.1.85)
pabB	Cofactors	Para-aminobenzoate synthase2C aminase component (EC 2.6.1.85)
pal	Membrane Transport	18K peptidoglycan-associated outer membrane lipoprotein%3B Peptidoglycan-associated lipoprotein precursor%3B Outer membrane protein P6%3B OmpA/MotB precursor
panB	Cofactors	3-methyl-2-oxobutanoate hydroxymethyltransferase (EC 2.1.2.11)
panC	Cofactors	Pantoate--beta-alanine ligase (EC 6.3.2.1)
panD	Cofactors	Aspartate 1-decarboxylase (EC 4.1.1.11)
parB	Cell Division	Chromosome (plasmid) partitioning protein ParB
parB	Cell Division	Chromosome (plasmid) partitioning protein ParB
parC	Virulence	Topoisomerase IV subunit A (EC 5.99.1.-)
parC	Virulence	Topoisomerase IV subunit A (EC 5.99.1.-)
parC	DNA Metabolism	Topoisomerase IV subunit A (EC 5.99.1.-)
parC	DNA Metabolism	Topoisomerase IV subunit A (EC 5.99.1.-)
parE	Virulence	Topoisomerase IV subunit B (EC 5.99.1.-)
parE	DNA Metabolism	Topoisomerase IV subunit B (EC 5.99.1.-)
pbpF	Cell Wall	Penicillin-insensitive transglycosylase (EC 2.4.2.-) & transpeptidase PBP-1C
pcnB	RNA Metabolism	Poly(A) polymerase (EC 2.7.7.19)
pcoC	Virulence	Copper resistance protein C precursor
pdhC	Amino Acids	Dihydrolipoamide acyltransferase component of branched-chain alpha-keto acid dehydrogenase complex (EC 2.3.1.168)
pdhC	NA	Dihydrolipoamide acyltransferase component of branched-chain alpha-keto acid dehydrogenase complex (EC 2.3.1.168)
pdhC	Carbohydrates	Dihydrolipoamide acyltransferase component of branched-chain alpha-keto acid dehydrogenase complex (EC 2.3.1.168)
pdxA1	NA	4-hydroxythreonine-4-phosphate dehydrogenase (EC 1.1.1.262)
pdxA1	RNA Metabolism	4-hydroxythreonine-4-phosphate dehydrogenase (EC 1.1.1.262)
pdxA1	Cofactors	4-hydroxythreonine-4-phosphate dehydrogenase (EC 1.1.1.262)
pdxJ	Cofactors	Pyridoxine 5'-phosphate synthase (EC 2.6.99.2)
pdxK	Cofactors	Pyridoxal kinase (EC 2.7.1.35)
pepA_1	Protein Metabolism	Peptidase B (EC 3.4.11.23)
pepA_1	Protein Metabolism	Peptidase B (EC 3.4.11.23)
pepA_2	NA	Cytosol aminopeptidase PepA (EC 3.4.11.1)
pepA_2	NA	Cytosol aminopeptidase PepA (EC 3.4.11.1)
pepP	Protein Metabolism	Xaa-Pro aminopeptidase (EC 3.4.11.9)
pepQ	Protein Metabolism	Xaa-Pro dipeptidase PepQ (EC 3.4.13.9)
petA	Respiration	Ubiquinol-cytochrome C reductase iron-sulfur subunit (EC 1.10.2.2)
petB	Respiration	Ubiquinol--cytochrome c reductase2C cytochrome B subunit (EC 1.10.2.2)
petC_2	Respiration	ubiquinol cytochrome C oxidoreductase%2C cytochrome C1 subunit
petC_2	Respiration	ubiquinol cytochrome C oxidoreductase%2C cytochrome C1 subunit
pfp	NA	6-phosphofructokinase (EC 2.7.1.11)
pfp	Carbohydrates	6-phosphofructokinase (EC 2.7.1.11)
pgaA	Regulation & signaling	Biofilm PGA outer membrane secretin PgaA
pgaB	Regulation & signaling	Biofilm PGA synthesis deacetylase PgaB (EC 3.-)
pgaC	Regulation & signaling	Biofilm PGA synthesis N-glycosyltransferase PgaC (EC 2.4.-.-)
pgi	NA	Glucose-6-phosphate isomerase (EC 5.3.1.9)
pgi	Carbohydrates	Glucose-6-phosphate isomerase (EC 5.3.1.9)
pgk	Carbohydrates	Phosphoglycerate kinase (EC 2.7.2.3)
pgk	NA	Phosphoglycerate kinase (EC 2.7.2.3)
pgl	Carbohydrates	6-phosphogluconolactonase (EC 3.1.1.31)%2C eukaryotic type
pgl	NA	6-phosphogluconolactonase (EC 3.1.1.31)2C eukaryotic type
pglF	Protein Metabolism	UDP-N-acetylglucosamine 4%2C6-dehydratase (EC 4.2.1.-)
pgrR_10	Regulation & signaling	LysR family transcriptional regulator PA2877
pgrR_10	Regulation & signaling	LysR family transcriptional regulator PA2877
pgrR_10	Regulation & signaling	LysR family transcriptional regulator PA2877
pgrR_10	Regulation & signaling	LysR family transcriptional regulator PA2877
pgrR_10	Regulation & signaling	LysR family transcriptional regulator PA2877
pgrR_10	Regulation & signaling	LysR family transcriptional regulator PA2877
pgrR_10	Regulation & signaling	LysR family transcriptional regulator PA2877
pgrR_10	Regulation & signaling	LysR family transcriptional regulator PA2877
pgrR_10	Regulation & signaling	LysR family transcriptional regulator PA2877
pgrR_10	Regulation & signaling	LysR family transcriptional regulator PA2877
pgsA	Fatty Acids	CDP-diacylglycerol--glycerol-3-phosphate 3-phosphatidyltransferase (EC 2.7.8.5)
pgsA	Regulation & signaling	CDP-diacylglycerol--glycerol-3-phosphate 3-phosphatidyltransferase (EC 2.7.8.5)
phbC	Fatty Acids	Polyhydroxyalkanoic acid synthase
pheA	Amino Acids	Chorismate mutase I (EC 5.4.99.5) / Prephenate dehydratase (EC 4.2.1.51)
pheS	Protein Metabolism	Phenylalanyl-tRNA synthetase alpha chain (EC 6.1.1.20)
pheT	Protein Metabolism	Phenylalanyl-tRNA synthetase beta chain (EC 6.1.1.20)
phhA	Cofactors	Phenylalanine-4-hydroxylase (EC 1.14.16.1)
phhA	Amino Acids	Phenylalanine-4-hydroxylase (EC 1.14.16.1)
phoB	Phosphorus Metabolism	Phosphate regulon transcriptional regulatory protein PhoB (SphR)
phoR	Phosphorus Metabolism	Phosphate regulon sensor protein PhoR (SphS) (EC 2.7.13.3)
phrA	DNA Metabolism	Deoxyribodipyrimidine photolyase (EC 4.1.99.3)
pilA	Membrane Transport	Type IV pilin PilA
pilA	Membrane Transport	Type IV pilin PilA
pilA	Membrane Transport	Type IV pilin PilA
pilQ	Membrane Transport	Type IV pilus biogenesis protein PilQ
pilT_2	Membrane Transport	Twitching motility protein PilT
pilT_2	Membrane Transport	Twitching motility protein PilT
pilT_2	Membrane Transport	Twitching motility protein PilT
pilT_2	Membrane Transport	Twitching motility protein PilT
pip_2	Amino Acids	Proline iminopeptidase (EC 3.4.11.5)
pip_2	Amino Acids	Proline iminopeptidase (EC 3.4.11.5)
pitA	Phosphorus Metabolism	Probable low-affinity inorganic phosphate transporter
pitA	Phosphorus Metabolism	Probable low-affinity inorganic phosphate transporter
pksC	Carbohydrates	Malonyl CoA acyl carrier protein transacylase (EC 2.3.1.39)
pleD_3	Regulation & signaling	cAMP-binding proteins - catabolite gene activator and regulatory subunit of cAMP-dependent protein kinases
pleD_3	Regulation & signaling	cAMP-binding proteins - catabolite gene activator and regulatory subunit of cAMP-dependent protein kinases
pleD_3	Regulation & signaling	cAMP-binding proteins - catabolite gene activator and regulatory subunit of cAMP-dependent protein kinases
plsB	Fatty Acids	Glycerol-3-phosphate acyltransferase (EC 2.3.1.15)
plsB	Fatty Acids	Glycerol-3-phosphate acyltransferase (EC 2.3.1.15)
pmbA_1	Protein Metabolism	TldE/PmbA family protein2C Actinobacterial subgroup
pmbA_1	Protein Metabolism	TldE/PmbA family protein2C Actinobacterial subgroup
pmbA_2	Protein Metabolism	TldE protein2C part of TldE/TldD proteolytic complex
pmbA_2	Protein Metabolism	TldE protein2C part of TldE/TldD proteolytic complex
pmpR	DNA Metabolism	FIG000859: hypothetical protein YebC
pmpR	Cofactors	FIG000859: hypothetical protein YebC
pncB2	Stress Response	Nicotinate phosphoribosyltransferase (EC 2.4.2.11)
pncB2	Cofactors	Nicotinate phosphoribosyltransferase (EC 2.4.2.11)
pncC	DNA Metabolism	C-terminal domain of CinA type S%3B Protein Implicated in DNA repair function with RecA and MutS
pncC	Cofactors	C-terminal domain of CinA type S%3B Protein Implicated in DNA repair function with RecA and MutS
pnp	RNA Metabolism	Polyribonucleotide nucleotidyltransferase (EC 2.7.7.8)
pntB	Phosphorus Metabolism	NAD(P) transhydrogenase subunit beta (EC 1.6.1.2)
pnuC_1	Cofactors	Ribosyl nicotinamide transporter2C PnuC-like
pnuC_1	Cofactors	Ribosyl nicotinamide transporter2C PnuC-like
pobA	Fatty Acids	FIG022199: FAD-binding protein
polA_2	DNA Metabolism	DNA polymerase I (EC 2.7.7.7)
polA_2	DNA Metabolism	DNA polymerase I (EC 2.7.7.7)
potA	Amino Acids	Putrescine transport ATP-binding protein PotG (TC 3.A.1.11.2)
potH	Amino Acids	Putrescine transport system permease protein PotH (TC 3.A.1.11.2)
potH	Amino Acids	Putrescine transport system permease protein PotH (TC 3.A.1.11.2)
poxB	NA	Pyruvate oxidase [ubiquinone2C cytochrome] (EC 1.2.2.2)
poxB	Carbohydrates	Pyruvate oxidase [ubiquinone%2C cytochrome] (EC 1.2.2.2)
ppc	Carbohydrates	Phosphoenolpyruvate carboxylase (EC 4.1.1.31)
ppiB	RNA Metabolism	Peptidyl-prolyl cis-trans isomerase (EC 5.2.1.8)
ppiD	Protein Metabolism	Peptidyl-prolyl cis-trans isomerase PpiD (EC 5.2.1.8)
ppk	Nucleosides & Nucleotides	Polyphosphate kinase (EC 2.7.4.1)
ppk	Phosphorus Metabolism	Polyphosphate kinase (EC 2.7.4.1)
ppm1	Fatty Acids	FIG143263: Glycosyl transferase
ppm1	Fatty Acids	FIG143263: Glycosyl transferase
ppsA	NA	Phosphoenolpyruvate synthase (EC 2.7.9.2)
ppsA	Carbohydrates	Phosphoenolpyruvate synthase (EC 2.7.9.2)
prfA	Protein Metabolism	Peptide chain release factor 1
prfB	Protein Metabolism	Peptide chain release factor 2%3B programmed frameshift-containing
prfC	Protein Metabolism	Peptide chain release factor 3
prlC	Protein Metabolism	Oligopeptidase A (EC 3.4.24.70)
prmA	Protein Metabolism	Ribosomal protein L11 methyltransferase (EC 2.1.1.-)
prmA	Protein Metabolism	Ribosomal protein L11 methyltransferase (EC 2.1.1.-)
prmA	Stress Response	Ribosomal protein L11 methyltransferase (EC 2.1.1.-)
prmA	Stress Response	Ribosomal protein L11 methyltransferase (EC 2.1.1.-)
prmC	Protein Metabolism	Protein-N(5)-glutamine methyltransferase PrmC%2C methylates polypeptide chain release factors RF1 and RF2
proA	Amino Acids	Gamma-glutamyl phosphate reductase (EC 1.2.1.41)
proB	Amino Acids	Glutamate 5-kinase (EC 2.7.2.11) / RNA-binding C-terminal domain PUA
proC	Amino Acids	Pyrroline-5-carboxylate reductase (EC 1.5.1.2)
proC	Amino Acids	Pyrroline-5-carboxylate reductase (EC 1.5.1.2)
proS	Protein Metabolism	Prolyl-tRNA synthetase (EC 6.1.1.15)2C bacterial type
prpB_1	Carbohydrates	Methylisocitrate lyase (EC 4.1.3.30)
prpB_1	Carbohydrates	Methylisocitrate lyase (EC 4.1.3.30)
prpC	Carbohydrates	2-methylcitrate synthase (EC 2.3.3.5)
prpD	Carbohydrates	2-methylcitrate dehydratase (EC 4.2.1.79)
prpR_2	Carbohydrates	Propionate catabolism operon regulatory protein PrpR
prpR_2	Carbohydrates	Propionate catabolism operon regulatory protein PrpR
prs	NA	Ribose-phosphate pyrophosphokinase (EC 2.7.6.1)
prs	Carbohydrates	Ribose-phosphate pyrophosphokinase (EC 2.7.6.1)
prs	Nucleosides & Nucleotides	Ribose-phosphate pyrophosphokinase (EC 2.7.6.1)
psd	Fatty Acids	Phosphatidylserine decarboxylase (EC 4.1.1.65)
psdht	Amino Acids	Threonine dehydratase2C catabolic (EC 4.3.1.19)
pspB	Other	Alpha-ribazole-5'-phosphate phosphatase (EC 3.1.3.73)
pstA	Phosphorus Metabolism	Phosphate transport system permease protein PstA (TC 3.A.1.7.1)
pstA	Phosphorus Metabolism	Phosphate transport system permease protein PstA (TC 3.A.1.7.1)
pstA	Phosphorus Metabolism	Phosphate transport system permease protein PstA (TC 3.A.1.7.1)
pstB	Phosphorus Metabolism	Phosphate transport ATP-binding protein PstB (TC 3.A.1.7.1)
pstB	Phosphorus Metabolism	Phosphate transport ATP-binding protein PstB (TC 3.A.1.7.1)
pstB	Phosphorus Metabolism	Phosphate transport ATP-binding protein PstB (TC 3.A.1.7.1)
pstC	Phosphorus Metabolism	Phosphate transport system permease protein PstC (TC 3.A.1.7.1)
pstC	Phosphorus Metabolism	Phosphate transport system permease protein PstC (TC 3.A.1.7.1)
pstC	Phosphorus Metabolism	Phosphate transport system permease protein PstC (TC 3.A.1.7.1)
pstS_2	Phosphorus Metabolism	Phosphate ABC transporter2C periplasmic phosphate-binding protein PstS (TC 3.A.1.7.1)
pstS_2	Phosphorus Metabolism	Phosphate ABC transporter2C periplasmic phosphate-binding protein PstS (TC 3.A.1.7.1)
pstS_2	Phosphorus Metabolism	Phosphate ABC transporter2C periplasmic phosphate-binding protein PstS (TC 3.A.1.7.1)
pstS_2	Phosphorus Metabolism	Phosphate ABC transporter2C periplasmic phosphate-binding protein PstS (TC 3.A.1.7.1)
pth	Dormancy & Sporulation	Peptidyl-tRNA hydrolase (EC 3.1.1.29)
pth	NA	Peptidyl-tRNA hydrolase (EC 3.1.1.29)
pth	Protein Metabolism	Peptidyl-tRNA hydrolase (EC 3.1.1.29)
ptlF	Membrane Transport	Outer membrane and periplasm component of type IV secretion of T-DNA complex2C has secretin-like domain2C VirB9
ptlF	Membrane Transport	Outer membrane and periplasm component of type IV secretion of T-DNA complex2C has secretin-like domain2C VirB9
ptlF	Membrane Transport	Outer membrane and periplasm component of type IV secretion of T-DNA complex2C has secretin-like domain2C VirB9
purA	Nucleosides & Nucleotides	Adenylosuccinate synthetase (EC 6.3.4.4)
purA	Nucleosides & Nucleotides	Adenylosuccinate synthetase (EC 6.3.4.4)
purB	Nucleosides & Nucleotides	Adenylosuccinate lyase (EC 4.3.2.2)
purC	Nucleosides & Nucleotides	Phosphoribosylaminoimidazole-succinocarboxamide synthase (EC 6.3.2.6)
purD	Nucleosides & Nucleotides	Phosphoribosylamine--glycine ligase (EC 6.3.4.13)
purE	Nucleosides & Nucleotides	Phosphoribosylaminoimidazole carboxylase catalytic subunit (EC 4.1.1.21)
purF	Secondary Metabolism	Amidophosphoribosyltransferase (EC 2.4.2.14)
purF	Virulence	Amidophosphoribosyltransferase (EC 2.4.2.14)
purF	Nucleosides & Nucleotides	Amidophosphoribosyltransferase (EC 2.4.2.14)
purH	Nucleosides & Nucleotides	IMP cyclohydrolase (EC 3.5.4.10) / Phosphoribosylaminoimidazolecarboxamide formyltransferase (EC 2.1.2.3)
purH	Cofactors	IMP cyclohydrolase (EC 3.5.4.10) / Phosphoribosylaminoimidazolecarboxamide formyltransferase (EC 2.1.2.3)
purK	Nucleosides & Nucleotides	Phosphoribosylaminoimidazole carboxylase ATPase subunit (EC 4.1.1.21)
purK	Nucleosides & Nucleotides	Phosphoribosylaminoimidazole carboxylase ATPase subunit (EC 4.1.1.21)
purL	Nucleosides & Nucleotides	Phosphoribosylformylglycinamidine synthase%2C synthetase subunit (EC 6.3.5.3) / Phosphoribosylformylglycinamidine synthase%2C glutamine amidotransferase subunit (EC 6.3.5.3)
purM	Nucleosides & Nucleotides	Phosphoribosylformylglycinamidine cyclo-ligase (EC 6.3.3.1)
purN	Cofactors	Phosphoribosylglycinamide formyltransferase (EC 2.1.2.2)
purN	Nucleosides & Nucleotides	Phosphoribosylglycinamide formyltransferase (EC 2.1.2.2)
purT	Nucleosides & Nucleotides	Phosphoribosylglycinamide formyltransferase 2 (EC 2.1.2.-)
purU	Carbohydrates	Formyltetrahydrofolate deformylase (EC 3.5.1.10)
purU	Cofactors	Formyltetrahydrofolate deformylase (EC 3.5.1.10)
putA	Amino Acids	Proline dehydrogenase (EC 1.5.99.8) (Proline oxidase) / Delta-1-pyrroline-5-carboxylate dehydrogenase (EC 1.2.1.88)
putA	Respiration	Proline dehydrogenase (EC 1.5.99.8) (Proline oxidase) / Delta-1-pyrroline-5-carboxylate dehydrogenase (EC 1.5.1.12)
puuA	Amino Acids	glutamine synthetase family protein
puuA	Amino Acids	glutamine synthetase family protein
puuC	NA	Aldehyde dehydrogenase (EC 1.2.1.3)
puuC	NA	Aldehyde dehydrogenase (EC 1.2.1.3)
puuC	Fatty Acids	Aldehyde dehydrogenase (EC 1.2.1.3)
puuC	Fatty Acids	Aldehyde dehydrogenase (EC 1.2.1.3)
pykA	Carbohydrates	Pyruvate kinase (EC 2.7.1.40)
pyrB	Nucleosides & Nucleotides	Aspartate carbamoyltransferase (EC 2.1.3.2)
pyrD	Nucleosides & Nucleotides	Dihydroorotate dehydrogenase (EC 1.3.3.1)
pyrE_2	Cofactors	Competence protein F homolog2C phosphoribosyltransferase domain%3B protein YhgH required for utilization of DNA as sole source of carbon and energy
pyrE_2	Cofactors	Competence protein F homolog2C phosphoribosyltransferase domain%3B protein YhgH required for utilization of DNA as sole source of carbon and energy
pyrE_1	Nucleosides & Nucleotides	Orotate phosphoribosyltransferase (EC 2.4.2.10)
pyrE_1	Nucleosides & Nucleotides	Orotate phosphoribosyltransferase (EC 2.4.2.10)
pyrF	Nucleosides & Nucleotides	Orotidine 5'-phosphate decarboxylase (EC 4.1.1.23)
pyrG	Nucleosides & Nucleotides	CTP synthase (EC 6.3.4.2)
qorA	Respiration	Quinone oxidoreductase (EC 1.6.5.5)
queA	Other	S-adenosylmethionine:tRNA ribosyltransferase-isomerase (EC 5.-.-.-)
queA	RNA Metabolism	S-adenosylmethionine:tRNA ribosyltransferase-isomerase (EC 5.-.-.-)
queD	Regulation & signaling	Queuosine biosynthesis QueD%2C PTPS-I
queD	Regulation & signaling	Queuosine biosynthesis QueD%2C PTPS-I
queD	RNA Metabolism	Queuosine biosynthesis QueD%2C PTPS-I
queD	RNA Metabolism	Queuosine biosynthesis QueD%2C PTPS-I
queE	RNA Metabolism	Queuosine Biosynthesis QueE Radical SAM
queE	RNA Metabolism	Queuosine Biosynthesis QueE Radical SAM
queG	RNA Metabolism	Epoxyqueuosine (oQ) reductase QueG
queG	Other	Epoxyqueuosine (oQ) reductase QueG
racX	Amino Acids	Aspartate racemase (EC 5.1.1.13)
rbfA	Protein Metabolism	Ribosome-binding factor A
rbsR_2	Carbohydrates	Ribose operon repressor
rbsR_2	Carbohydrates	Ribose operon repressor
rdgB	Nucleosides & Nucleotides	Nucleoside 5-triphosphatase RdgB (dHAPTP%2C dITP%2C XTP-specific) (EC 3.6.1.15)
rdgB	Stress Response	Nucleoside 5-triphosphatase RdgB (dHAPTP2C dITP2C XTP-specific) (EC 3.6.1.15)
rdgC	DNA Metabolism	DNA recombination-dependent growth factor C
rdgC	DNA Metabolism	DNA recombination-dependent growth factor C
rdgC	DNA Metabolism	DNA recombination-dependent growth factor C
rdgC	DNA Metabolism	DNA recombination-dependent growth factor C
rdgC	DNA Metabolism	DNA recombination-dependent growth factor C
recA	DNA Metabolism	RecA protein
recB	DNA Metabolism	Exodeoxyribonuclease V beta chain (EC 3.1.11.5)
recB	DNA Metabolism	Exodeoxyribonuclease V beta chain (EC 3.1.11.5)
recB	DNA Metabolism	Exodeoxyribonuclease V beta chain (EC 3.1.11.5)
recC	DNA Metabolism	Exodeoxyribonuclease V gamma chain (EC 3.1.11.5)
recD	DNA Metabolism	Exodeoxyribonuclease V alpha chain (EC 3.1.11.5)
recD	DNA Metabolism	Exodeoxyribonuclease V alpha chain (EC 3.1.11.5)
recF_2	DNA Metabolism	DNA recombination and repair protein RecF
recF_2	DNA Metabolism	DNA recombination and repair protein RecF
recF_2	DNA Metabolism	DNA recombination and repair protein RecF
recF_2	DNA Metabolism	DNA recombination and repair protein RecF
recJ	DNA Metabolism	Single-stranded-DNA-specific exonuclease RecJ (EC 3.1.-.-)
recN	DNA Metabolism	DNA repair protein RecN
recO	DNA Metabolism	DNA recombination and repair protein RecO
recQ_2	DNA Metabolism	ATP-dependent DNA helicase RecQ
recQ_2	DNA Metabolism	ATP-dependent DNA helicase RecQ
recR	DNA Metabolism	Recombination protein RecR
recX	DNA Metabolism	Regulatory protein RecX
regA	Regulation & signaling	Dna binding response regulator PrrA (RegA)
regB	Regulation & signaling	Sensor histidine kinase PrrB (RegB) (EC 2.7.3.-)
relA	Regulation & signaling	GTP pyrophosphokinase (EC 2.7.6.5)%2C (p)ppGpp synthetase I
rep	DNA Metabolism	ATP-dependent DNA helicase Rep
rep	DNA Metabolism	ATP-dependent DNA helicase Rep
resA_1	Respiration	Cytochrome c-type biogenesis protein ResA
resA_1	Respiration	Cytochrome c-type biogenesis protein ResA
resA_1	Respiration	Cytochrome c-type biogenesis protein ResA
rfbB	Cell Wall	dTDP-glucose 42C6-dehydratase (EC 4.2.1.46)
rfbB	Cell Wall	dTDP-glucose 42C6-dehydratase (EC 4.2.1.46)
rfbC	Cell Wall	dTDP-4-dehydrorhamnose 32C5-epimerase (EC 5.1.3.13)
rfbD	Cell Wall	dTDP-4-dehydrorhamnose reductase (EC 1.1.1.133)
rhlB	NA	ATP-dependent RNA helicase RhlB
rhlB	RNA Metabolism	ATP-dependent RNA helicase RhlB
rhtC	Amino Acids	L-lysine permease
ribBA	Cofactors	32C4-dihydroxy-2-butanone 4-phosphate synthase (EC 4.1.99.12) / GTP cyclohydrolase II (EC 3.5.4.25)
ribD	Cofactors	Diaminohydroxyphosphoribosylaminopyrimidine deaminase (EC 3.5.4.26) / 5-amino-6-(5-phosphoribosylamino)uracil reductase (EC 1.1.1.193)
ribE	Cofactors	Riboflavin synthase eubacterial/eukaryotic (EC 2.5.1.9)
ribF	Cofactors	Riboflavin kinase (EC 2.7.1.26) / FMN adenylyltransferase (EC 2.7.7.2)
ribH	Cofactors	6%2C7-dimethyl-8-ribityllumazine synthase (EC 2.5.1.78)
rimK	Protein Metabolism	Ribosomal protein S6 glutaminyl transferase
rimM	Protein Metabolism	16S rRNA processing protein RimM
rimO	Protein Metabolism	Ribosomal protein S12p Asp88 (E. coli) methylthiotransferase
rimO	RNA Metabolism	Ribosomal protein S12p Asp88 (E. coli) methylthiotransferase
rimO	NA	Ribosomal protein S12p Asp88 (E. coli) methylthiotransferase
rimP	RNA Metabolism	FIG000325: clustered with transcription termination protein NusA
rlmB	RNA Metabolism	23S rRNA (guanosine-2'-O-) -methyltransferase rlmB (EC 2.1.1.-)
rlmB	RNA Metabolism	23S rRNA (guanosine-2'-O-) -methyltransferase rlmB (EC 2.1.1.-)
rlmB	RNA Metabolism	23S rRNA (guanosine-2'-O-) -methyltransferase rlmB (EC 2.1.1.-)
rlmD	RNA Metabolism	23S rRNA (Uracil-5-) -methyltransferase RumA (EC 2.1.1.-)
rlmD	Regulation & signaling	23S rRNA (Uracil-5-) -methyltransferase RumA (EC 2.1.1.-)
rlmE	RNA Metabolism	Heat shock protein FtsJ/RrmJ @ Ribosomal RNA large subunit methyltransferase E (EC 2.1.1.-)
rlmH	RNA Metabolism	LSU m3Psi1915 methyltransferase RlmH
rlmH	Protein Metabolism	LSU m3Psi1915 methyltransferase RlmH
rlmI	RNA Metabolism	LSU m5C1962 methyltransferase RlmI
rlmI	Protein Metabolism	LSU m5C1962 methyltransferase RlmI
rlmJ	DNA Metabolism	Protein involved in catabolism of external DNA
rlmL	RNA Metabolism	23S rRNA (guanine-N-2-) -methyltransferase rlmL EC 2.1.1.-)
rlmL	RNA Metabolism	23S rRNA (guanine-N-2-) -methyltransferase rlmL EC 2.1.1.-)
rlmM	RNA Metabolism	LSU rRNA 2'-O-methyl-C2498 methyltransferase RlmM
rlmN	RNA Metabolism	Ribosomal RNA large subunit methyltransferase N (EC 2.1.1.-)
rlmN	RNA Metabolism	Ribosomal RNA large subunit methyltransferase N (EC 2.1.1.-)
rluA_1	RNA Metabolism	Ribosomal large subunit pseudouridine synthase A (EC 4.2.1.70)
rluA_1	RNA Metabolism	Ribosomal large subunit pseudouridine synthase A (EC 4.2.1.70)
rluA_1	Protein Metabolism	Ribosomal large subunit pseudouridine synthase A (EC 4.2.1.70)
rluA_1	Protein Metabolism	Ribosomal large subunit pseudouridine synthase A (EC 4.2.1.70)
rluC	RNA Metabolism	Ribosomal large subunit pseudouridine synthase C (EC 4.2.1.70)
rluC	Protein Metabolism	Ribosomal large subunit pseudouridine synthase C (EC 4.2.1.70)
rluD	RNA Metabolism	Ribosomal large subunit pseudouridine synthase D (EC 4.2.1.70)
rluD	Protein Metabolism	Ribosomal large subunit pseudouridine synthase D (EC 4.2.1.70)
rluE	RNA Metabolism	Ribosomal large subunit pseudouridine synthase E (EC 4.2.1.70)
rluF_2	Secondary Metabolism	tRNA pseudouridine synthase A (EC 4.2.1.70)
rluF_2	Secondary Metabolism	tRNA pseudouridine synthase A (EC 4.2.1.70)
rluF_2	NA	tRNA pseudouridine synthase A (EC 4.2.1.70)
rluF_2	NA	tRNA pseudouridine synthase A (EC 4.2.1.70)
rmlC	Cell Wall	dTDP-4-dehydrorhamnose 3%2C5-epimerase (EC 5.1.3.13)
rmuC	DNA Metabolism	DNA recombination protein RmuC
rnc	RNA Metabolism	Ribonuclease III (EC 3.1.26.3)
rnc	NA	Ribonuclease III (EC 3.1.26.3)
rnd	NA	Ribonuclease D (EC 3.1.26.3)
rnd	RNA Metabolism	Ribonuclease D (EC 3.1.26.3)
rne	Protein Metabolism	Ribonuclease E (EC 3.1.26.12)
rne	RNA Metabolism	Ribonuclease E (EC 3.1.26.12)
rng	RNA Metabolism	Cytoplasmic axial filament protein CafA and Ribonuclease G (EC 3.1.4.-)
rng	NA	Cytoplasmic axial filament protein CafA and Ribonuclease G (EC 3.1.4.-)
rnhA	Stress Response	FIG005121: SAM-dependent methyltransferase (EC 2.1.1.-)
rnhB	NA	Ribonuclease HII (EC 3.1.26.4)
rnhB	NA	Ribonuclease HII (EC 3.1.26.4)
rnhB	RNA Metabolism	Ribonuclease HII (EC 3.1.26.4)
rnhB	RNA Metabolism	Ribonuclease HII (EC 3.1.26.4)
rnk	RNA Metabolism	Regulator of nucleoside diphosphate kinase
rnpA	RNA Metabolism	Ribonuclease P protein component (EC 3.1.26.5)
rnr	RNA Metabolism	3'-to-5' exoribonuclease RNase R
rnr	RNA Metabolism	3'-to-5' exoribonuclease RNase R
rnr	NA	3'-to-5' exoribonuclease RNase R
rnr	NA	3'-to-5' exoribonuclease RNase R
rnt	NA	Ribonuclease T (EC 3.1.13.-)
rnt	NA	Ribonuclease T (EC 3.1.13.-)
rnt	NA	Ribonuclease T (EC 3.1.13.-)
rnt	RNA Metabolism	Ribonuclease T (EC 3.1.13.-)
rnt	RNA Metabolism	Ribonuclease T (EC 3.1.13.-)
rnt	RNA Metabolism	Ribonuclease T (EC 3.1.13.-)
rpe	Carbohydrates	Ribulose-phosphate 3-epimerase (EC 5.1.3.1)
rpe	NA	Ribulose-phosphate 3-epimerase (EC 5.1.3.1)
rph	Stress Response	Ribonuclease PH (EC 2.7.7.56)
rph	RNA Metabolism	Ribonuclease PH (EC 2.7.7.56)
rph	NA	Ribonuclease PH (EC 2.7.7.56)
rpiA	Carbohydrates	Ribose 5-phosphate isomerase A (EC 5.3.1.6)
rpiA	NA	Ribose 5-phosphate isomerase A (EC 5.3.1.6)
rplA	Protein Metabolism	LSU ribosomal protein L1p (L10Ae)
rplB	Protein Metabolism	LSU ribosomal protein L2p (L8e)
rplC	Protein Metabolism	LSU ribosomal protein L3p (L3e)
rplD	Protein Metabolism	LSU ribosomal protein L4p (L1e)
rplE	Protein Metabolism	LSU ribosomal protein L5p (L11e)
rplF	Protein Metabolism	LSU ribosomal protein L6p (L9e)
rplI	Protein Metabolism	LSU ribosomal protein L9p
rplJ	Protein Metabolism	LSU ribosomal protein L10p (P0)
rplK	Protein Metabolism	LSU ribosomal protein L11p (L12e)
rplL	Protein Metabolism	LSU ribosomal protein L7/L12 (P1/P2)
rplM	Protein Metabolism	LSU ribosomal protein L13p (L13Ae)
rplN	Protein Metabolism	LSU ribosomal protein L14p (L23e)
rplO	Protein Metabolism	LSU ribosomal protein L15p (L27Ae)
rplP	Protein Metabolism	LSU ribosomal protein L16p (L10e)
rplQ	Protein Metabolism	LSU ribosomal protein L17p
rplR	Protein Metabolism	LSU ribosomal protein L18p (L5e)
rplS	Protein Metabolism	LSU ribosomal protein L19p
rplT	Protein Metabolism	LSU ribosomal protein L20p
rplT	Virulence	LSU ribosomal protein L20p
rplU	Protein Metabolism	LSU ribosomal protein L21p
rplV	Protein Metabolism	LSU ribosomal protein L22p (L17e)
rplW	Protein Metabolism	LSU ribosomal protein L23p (L23Ae)
rplX	Protein Metabolism	LSU ribosomal protein L24p (L26e)
rplY	Protein Metabolism	LSU ribosomal protein L25p
rpmA	Protein Metabolism	LSU ribosomal protein L27p
rpmB	Protein Metabolism	LSU ribosomal protein L28p
rpmC	Protein Metabolism	LSU ribosomal protein L29p (L35e)
rpmD	Protein Metabolism	LSU ribosomal protein L30p (L7e)
rpmE2	Protein Metabolism	LSU ribosomal protein L31p @ LSU ribosomal protein L31p%2C zinc-independent
rpmF	Protein Metabolism	LSU ribosomal protein L32p
rpmG	Protein Metabolism	LSU ribosomal protein L33p @ LSU ribosomal protein L33p%2C zinc-independent
rpmH	Protein Metabolism	LSU ribosomal protein L34p
rpmI	Protein Metabolism	LSU ribosomal protein L35p
rpmI	Virulence	LSU ribosomal protein L35p
rpoA	RNA Metabolism	DNA-directed RNA polymerase alpha subunit (EC 2.7.7.6)
rpoB	Virulence	DNA-directed RNA polymerase beta subunit (EC 2.7.7.6)
rpoB	RNA Metabolism	DNA-directed RNA polymerase beta subunit (EC 2.7.7.6)
rpoC	RNA Metabolism	DNA-directed RNA polymerase beta' subunit (EC 2.7.7.6)
rpoC	Virulence	DNA-directed RNA polymerase beta' subunit (EC 2.7.7.6)
rpoD	NA	RNA polymerase sigma factor RpoD
rpoD	Motility & Chemotaxis	RNA polymerase sigma factor RpoD
rpoE_2	RNA Metabolism	RNA polymerase sigma factor RpoE
rpoE_2	RNA Metabolism	RNA polymerase sigma factor RpoE
rpoE_2	NA	RNA polymerase sigma factor RpoE
rpoE_2	NA	RNA polymerase sigma factor RpoE
rpoH	NA	RNA polymerase sigma factor RpoH
rpoH	RNA Metabolism	RNA polymerase sigma factor RpoH
rpoH	Stress Response	RNA polymerase sigma factor RpoH
rpoZ	RNA Metabolism	DNA-directed RNA polymerase omega subunit (EC 2.7.7.6)
rppH_2	Other	Adenosine (5')-pentaphospho-(5'')-adenosine pyrophosphohydrolase (EC 3.6.1.-)
rppH_2	Other	Adenosine (5')-pentaphospho-(5'')-adenosine pyrophosphohydrolase (EC 3.6.1.-)
rppH_1	Stress Response	Nudix hydrolase family protein PA3470
rppH_1	Stress Response	Nudix hydrolase family protein PA3470
rppH_2	Nucleosides & Nucleotides	Adenosine (5')-pentaphospho-(5'')-adenosine pyrophosphohydrolase (EC 3.6.1.-)
rppH_2	Nucleosides & Nucleotides	Adenosine (5')-pentaphospho-(5'')-adenosine pyrophosphohydrolase (EC 3.6.1.-)
rppH_2	Stress Response	Adenosine (5')-pentaphospho-(5'')-adenosine pyrophosphohydrolase (EC 3.6.1.-)
rppH_2	Stress Response	Adenosine (5')-pentaphospho-(5'')-adenosine pyrophosphohydrolase (EC 3.6.1.-)
rpsA_1	Protein Metabolism	SSU ribosomal protein S1p
rpsA_1	Protein Metabolism	SSU ribosomal protein S1p
rpsB	Protein Metabolism	SSU ribosomal protein S2p (SAe)
rpsB	Protein Metabolism	SSU ribosomal protein S2p (SAe)
rpsC	Protein Metabolism	SSU ribosomal protein S3p (S3e)
rpsD	Protein Metabolism	SSU ribosomal protein S4p (S9e)
rpsD	Protein Metabolism	SSU ribosomal protein S4p (S9e)
rpsE	Protein Metabolism	SSU ribosomal protein S5p (S2e)
rpsF	Protein Metabolism	SSU ribosomal protein S6p
rpsG	Virulence	SSU ribosomal protein S7p (S5e)
rpsG	Protein Metabolism	SSU ribosomal protein S7p (S5e)
rpsH	Protein Metabolism	SSU ribosomal protein S8p (S15Ae)
rpsI	Protein Metabolism	SSU ribosomal protein S9p (S16e)
rpsJ	Protein Metabolism	SSU ribosomal protein S10p (S20e)
rpsK	Protein Metabolism	SSU ribosomal protein S11p (S14e)
rpsL	Virulence	SSU ribosomal protein S12p (S23e)
rpsL	Protein Metabolism	SSU ribosomal protein S12p (S23e)
rpsM	Protein Metabolism	SSU ribosomal protein S13p (S18e)
rpsN	Protein Metabolism	SSU ribosomal protein S14p (S29e) @ SSU ribosomal protein S14p (S29e)2C zinc-independent
rpsO	Protein Metabolism	SSU ribosomal protein S15p (S13e)
rpsP	Protein Metabolism	SSU ribosomal protein S16p
rpsQ	Protein Metabolism	SSU ribosomal protein S17p (S11e)
rpsR	Protein Metabolism	SSU ribosomal protein S18p @ SSU ribosomal protein S18p2C zinc-independent
rpsS	Protein Metabolism	SSU ribosomal protein S19p (S15e)
rpsT	Protein Metabolism	SSU ribosomal protein S20p
rpsU	NA	SSU ribosomal protein S21p
rpsU	Cell Division	SSU ribosomal protein S21p
rpsU	Protein Metabolism	SSU ribosomal protein S21p
rseA	NA	Sigma factor RpoE negative regulatory protein RseA
rseA	RNA Metabolism	Sigma factor RpoE negative regulatory protein RseA
rseA	Stress Response	Sigma factor RpoE negative regulatory protein RseA
rseP	Stress Response	Intramembrane protease RasP/YluC%2C implicated in cell division based on FtsL cleavage
rseP	Stress Response	Intramembrane protease RasP/YluC%2C implicated in cell division based on FtsL cleavage
rsgA	Protein Metabolism	Probable GTPase related to EngC
rsmA	Protein Metabolism	SSU rRNA (adenine(1518)-N(6)/adenine(1519)-N(6))-dimethyltransferase (EC 2.1.1.182)
rsmA	Protein Metabolism	SSU rRNA (adenine(1518)-N(6)/adenine(1519)-N(6))-dimethyltransferase (EC 2.1.1.182)
rsmA	NA	SSU rRNA (adenine(1518)-N(6)/adenine(1519)-N(6))-dimethyltransferase (EC 2.1.1.182)
rsmA	NA	SSU rRNA (adenine(1518)-N(6)/adenine(1519)-N(6))-dimethyltransferase (EC 2.1.1.182)
rsmA	RNA Metabolism	SSU rRNA (adenine(1518)-N(6)/adenine(1519)-N(6))-dimethyltransferase (EC 2.1.1.182)
rsmA	RNA Metabolism	SSU rRNA (adenine(1518)-N(6)/adenine(1519)-N(6))-dimethyltransferase (EC 2.1.1.182)
rsmB	RNA Metabolism	16S rRNA (cytosine(967)-C(5))-methyltransferase (EC 2.1.1.176)
rsmB	RNA Metabolism	16S rRNA (cytosine(967)-C(5))-methyltransferase (EC 2.1.1.176)
rsmC	RNA Metabolism	Ribosomal RNA small subunit methyltransferase C (EC 2.1.1.52)
rsmD	RNA Metabolism	16S rRNA (guanine(966)-N(2))-methyltransferase (EC 2.1.1.171)
rsmE	RNA Metabolism	Ribosomal RNA small subunit methyltransferase E (EC 2.1.1.-)
rsmE	Stress Response	Ribosomal RNA small subunit methyltransferase E (EC 2.1.1.-)
rsmG	RNA Metabolism	rRNA small subunit 7-methylguanosine (m7G) methyltransferase GidB
rsmG	RNA Metabolism	rRNA small subunit 7-methylguanosine (m7G) methyltransferase GidB
rsmH	RNA Metabolism	rRNA small subunit methyltransferase H
rsmI	Stress Response	rRNA small subunit methyltransferase I
rsmI	RNA Metabolism	rRNA small subunit methyltransferase I
rssA	Other	UPF0028 protein YchK
rstA_1	Regulation & signaling	Transcriptional regulatory protein RstA
rstA_1	Regulation & signaling	Transcriptional regulatory protein RstA
rsuA	RNA Metabolism	Ribosomal small subunit pseudouridine synthase A (EC 4.2.1.70)
rtcB	RNA Metabolism	RNA-2'%2C3'-PO4:RNA-5'-OH ligase
rubA2	Stress Response	Rubredoxin
rutD	Aromatic Compounds	Beta-ketoadipate enol-lactone hydrolase (EC 3.1.1.24)
ruvA	DNA Metabolism	Holliday junction DNA helicase RuvA
ruvB	DNA Metabolism	Holliday junction DNA helicase RuvB
ruvC	DNA Metabolism	Crossover junction endodeoxyribonuclease RuvC (EC 3.1.22.4)
sbcB	DNA Metabolism	Exodeoxyribonuclease I (EC 3.1.11.1)
sbnA	Amino Acids	Cysteine synthase B (EC 2.5.1.47)
scoA	Aromatic Compounds	Succinyl-CoA:3-ketoacid-coenzyme A transferase subunit A (EC 2.8.3.5)
scoA	Carbohydrates	Succinyl-CoA:3-ketoacid-coenzyme A transferase subunit A (EC 2.8.3.5)
scoB	Carbohydrates	Succinyl-CoA:3-ketoacid-coenzyme A transferase subunit B (EC 2.8.3.5)
scoB	Aromatic Compounds	Succinyl-CoA:3-ketoacid-coenzyme A transferase subunit B (EC 2.8.3.5)
scoF	Stress Response	Cold shock protein CspD
sdaA	NA	L-serine dehydratase2C beta subunit (EC 4.3.1.17) / L-serine dehydratase2C alpha subunit (EC 4.3.1.17)
sdaA	Amino Acids	L-serine dehydratase%2C beta subunit (EC 4.3.1.17) / L-serine dehydratase%2C alpha subunit (EC 4.3.1.17)
sdaA	Carbohydrates	L-serine dehydratase%2C beta subunit (EC 4.3.1.17) / L-serine dehydratase%2C alpha subunit (EC 4.3.1.17)
sdhA	Respiration	Succinate dehydrogenase flavoprotein subunit (EC 1.3.99.1)
sdhA	Carbohydrates	Succinate dehydrogenase flavoprotein subunit (EC 1.3.99.1)
sdhA	NA	Succinate dehydrogenase flavoprotein subunit (EC 1.3.99.1)
sdhB	Carbohydrates	Succinate dehydrogenase iron-sulfur protein (EC 1.3.99.1)
sdhB	Respiration	Succinate dehydrogenase iron-sulfur protein (EC 1.3.99.1)
sdhB	NA	Succinate dehydrogenase iron-sulfur protein (EC 1.3.99.1)
sdhB	Cofactors	Succinate dehydrogenase iron-sulfur protein (EC 1.3.99.1)
sdhC	Respiration	Succinate dehydrogenase cytochrome b-556 subunit
selA	Protein Metabolism	L-seryl-tRNA(Sec) selenium transferase (EC 2.9.1.1)
selA	Protein Metabolism	L-seryl-tRNA(Sec) selenium transferase (EC 2.9.1.1)
selB	Protein Metabolism	Selenocysteine-specific translation elongation factor
selD	Protein Metabolism	Selenide2Cwater dikinase (EC 2.7.9.3)
selD	RNA Metabolism	Selenide%2Cwater dikinase (EC 2.7.9.3)
serA	Amino Acids	D-3-phosphoglycerate dehydrogenase (EC 1.1.1.95)
serA	Cofactors	D-3-phosphoglycerate dehydrogenase (EC 1.1.1.95)
serC	Amino Acids	Phosphoserine aminotransferase (EC 2.6.1.52)
serC	Cofactors	Phosphoserine aminotransferase (EC 2.6.1.52)
serS	Amino Acids	Seryl-tRNA synthetase (EC 6.1.1.11)
serS	Amino Acids	Seryl-tRNA synthetase (EC 6.1.1.11)
serS	Protein Metabolism	Seryl-tRNA synthetase (EC 6.1.1.11)
serS	Protein Metabolism	Seryl-tRNA synthetase (EC 6.1.1.11)
sfp	Fatty Acids	4'-phosphopantetheinyl transferase (EC 2.7.8.-)
shlB	Membrane Transport	Channel-forming transporter/cytolysins activator of TpsB family
shlB	Membrane Transport	Channel-forming transporter/cytolysins activator of TpsB family
sldA	Carbohydrates	Broad-specificity glycerol dehydrogenase (EC 1.1.99.22)%2C subunit SldB / Broad-specificity glycerol dehydrogenase (EC 1.1.99.22)%2C subunit SldA
sldA	Carbohydrates	Broad-specificity glycerol dehydrogenase (EC 1.1.99.22)%2C subunit SldB / Broad-specificity glycerol dehydrogenase (EC 1.1.99.22)%2C subunit SldA
slp	Stress Response	Starvation lipoprotein Slp paralog
slyD	Protein Metabolism	FKBP-type peptidyl-prolyl cis-trans isomerase SlyD (EC 5.2.1.8)
slyD	Potassium metabolism	FKBP-type peptidyl-prolyl cis-trans isomerase SlyD (EC 5.2.1.8)
smc_1	DNA Metabolism	Chromosome partition protein smc
smc_1	DNA Metabolism	Chromosome partition protein smc
smc_1	DNA Metabolism	Chromosome partition protein smc
smc_1	DNA Metabolism	Chromosome partition protein smc
smc_1	DNA Metabolism	Chromosome partition protein smc
smpB	Stress Response	tmRNA-binding protein SmpB
smpB	Protein Metabolism	tmRNA-binding protein SmpB
sodB_2	Stress Response	Superoxide dismutase [Fe] (EC 1.15.1.1)
sodB_2	Stress Response	Superoxide dismutase [Fe] (EC 1.15.1.1)
soxR	Stress Response	Redox-sensitive transcriptional activator SoxR
speA	Amino Acids	Biosynthetic arginine decarboxylase (EC 4.1.1.19)
speD	Amino Acids	S-adenosylmethionine decarboxylase proenzyme (EC 4.1.1.50)2C prokaryotic class 1A
speE	Amino Acids	Spermidine synthase (EC 2.5.1.16)
spoT_1	Regulation & signaling	GTP pyrophosphokinase (EC 2.7.6.5)2C (p)ppGpp synthetase II / Guanosine-3'2C5'-bis(diphosphate) 3'-pyrophosphohydrolase (EC 3.1.7.2)
spoT_1	Regulation & signaling	GTP pyrophosphokinase (EC 2.7.6.5)2C (p)ppGpp synthetase II / Guanosine-3'2C5'-bis(diphosphate) 3'-pyrophosphohydrolase (EC 3.1.7.2)
spoT_1	Regulation & signaling	GTP pyrophosphokinase (EC 2.7.6.5)2C (p)ppGpp synthetase II / Guanosine-3'2C5'-bis(diphosphate) 3'-pyrophosphohydrolase (EC 3.1.7.2)
spuD	Amino Acids	Putrescine ABC transporter putrescine-binding protein PotF (TC 3.A.1.11.2)
spuD	Amino Acids	Putrescine ABC transporter putrescine-binding protein PotF (TC 3.A.1.11.2)
srlR	Carbohydrates	Transcriptional repressor of aga operon
srpA	Stress Response	Catalase (EC 1.11.1.6)
ssb	DNA Metabolism	Single-stranded DNA-binding protein
ssb	DNA Metabolism	Single-stranded DNA-binding protein
sspA	Stress Response	Stringent starvation protein A
sspB	Stress Response	Stringent starvation protein B
ssuA	Cofactors	Hydroxymethylpyrimidine ABC transporter%2C substrate-binding component
ssuA	Cofactors	Hydroxymethylpyrimidine ABC transporter%2C substrate-binding component
ssuC	Cofactors	Hydroxymethylpyrimidine ABC transporter2C transmembrane component
ssuC	Cofactors	Hydroxymethylpyrimidine ABC transporter2C transmembrane component
sucA	Carbohydrates	2-oxoglutarate dehydrogenase E1 component (EC 1.2.4.2)
sucA	NA	2-oxoglutarate dehydrogenase E1 component (EC 1.2.4.2)
sucB	NA	Dihydrolipoamide succinyltransferase component (E2) of 2-oxoglutarate dehydrogenase complex (EC 2.3.1.61)
sucB	Carbohydrates	Dihydrolipoamide succinyltransferase component (E2) of 2-oxoglutarate dehydrogenase complex (EC 2.3.1.61)
sucC	NA	Succinyl-CoA ligase [ADP-forming] beta chain (EC 6.2.1.5)
sucC	Carbohydrates	Succinyl-CoA ligase [ADP-forming] beta chain (EC 6.2.1.5)
sucD	Carbohydrates	Succinyl-CoA ligase [ADP-forming] alpha chain (EC 6.2.1.5)
sucD	NA	Succinyl-CoA ligase [ADP-forming] alpha chain (EC 6.2.1.5)
sufB	RNA Metabolism	Iron-sulfur cluster assembly protein SufB
sufB	RNA Metabolism	Iron-sulfur cluster assembly protein SufB
sufB	Other	Iron-sulfur cluster assembly protein SufB
sufB	Other	Iron-sulfur cluster assembly protein SufB
sufC	RNA Metabolism	Iron-sulfur cluster assembly ATPase protein SufC
sufC	Other	Iron-sulfur cluster assembly ATPase protein SufC
sufD	Other	Iron-sulfur cluster assembly protein SufD
sufD	RNA Metabolism	Iron-sulfur cluster assembly protein SufD
sufE	Other	Sulfur acceptor protein SufE for iron-sulfur cluster assembly
sufS	Other	Cysteine desulfurase (EC 2.8.1.7)%2C SufS subfamily
sufS	Amino Acids	Cysteine desulfurase (EC 2.8.1.7)%2C SufS subfamily
sufS	RNA Metabolism	Cysteine desulfurase (EC 2.8.1.7)%2C SufS subfamily
sugC	Carbohydrates	Multiple sugar ABC transporter%2C ATP-binding protein
surA	RNA Metabolism	Survival protein SurA precursor (Peptidyl-prolyl cis-trans isomerase SurA) (EC 5.2.1.8)
surA	Stress Response	Survival protein SurA precursor (Peptidyl-prolyl cis-trans isomerase SurA) (EC 5.2.1.8)
surA	NA	Survival protein SurA precursor (Peptidyl-prolyl cis-trans isomerase SurA) (EC 5.2.1.8)
surA	Cell Wall	Survival protein SurA precursor (Peptidyl-prolyl cis-trans isomerase SurA) (EC 5.2.1.8)
surA	Protein Metabolism	Survival protein SurA precursor (Peptidyl-prolyl cis-trans isomerase SurA) (EC 5.2.1.8)
surE	Nucleosides & Nucleotides	5-nucleotidase SurE (EC 3.1.3.5) @ Exopolyphosphatase (EC 3.6.1.11)
tadA_2	NA	tRNA-specific adenosine-34 deaminase (EC 3.5.4.-)
tadA_2	NA	tRNA-specific adenosine-34 deaminase (EC 3.5.4.-)
tadA_2	RNA Metabolism	tRNA-specific adenosine-34 deaminase (EC 3.5.4.-)
tadA_2	RNA Metabolism	tRNA-specific adenosine-34 deaminase (EC 3.5.4.-)
tag	DNA Metabolism	DNA-3-methyladenine glycosylase (EC 3.2.2.20)
tal	NA	Transaldolase (EC 2.2.1.2)
tal	NA	Transaldolase (EC 2.2.1.2)
tal	Carbohydrates	Transaldolase (EC 2.2.1.2)
tal	Carbohydrates	Transaldolase (EC 2.2.1.2)
tatA	Membrane Transport	Twin-arginine translocation protein TatA
tatB	Protein Metabolism	Twin-arginine translocation protein TatB
tatB	Membrane Transport	Twin-arginine translocation protein TatB
tatC	Protein Metabolism	Twin-arginine translocation protein TatC
tatC	Membrane Transport	Twin-arginine translocation protein TatC
tatD	DNA Metabolism	Deoxyribonuclease TatD
tatD	Membrane Transport	Deoxyribonuclease TatD
tauR_2	Cofactors	Predicted transcriptional regulator of pyridoxine metabolism
tauR_2	Cofactors	Predicted transcriptional regulator of pyridoxine metabolism
tcdA	Cofactors	Molybdopterin biosynthesis protein MoeB
tdcB	Amino Acids	Threonine dehydratase (EC 4.3.1.19)
tdh	Amino Acids	L-threonine 3-dehydrogenase (EC 1.1.1.103)
tdk	Nucleosides & Nucleotides	Thymidine kinase (EC 2.7.1.21)
tesB	Fatty Acids	Acyl-CoA thioesterase II (EC 3.1.2.-)
tesB	Fatty Acids	Acyl-CoA thioesterase II (EC 3.1.2.-)
tgt	RNA Metabolism	tRNA-guanine transglycosylase (EC 2.4.2.29)
tgt	RNA Metabolism	tRNA-guanine transglycosylase (EC 2.4.2.29)
tgt	RNA Metabolism	tRNA-guanine transglycosylase (EC 2.4.2.29)
tgt	Other	tRNA-guanine transglycosylase (EC 2.4.2.29)
tgt	Other	tRNA-guanine transglycosylase (EC 2.4.2.29)
tgt	Other	tRNA-guanine transglycosylase (EC 2.4.2.29)
thiC	Cofactors	Thiamin biosynthesis protein ThiC
thiD	Cofactors	Phosphomethylpyrimidine kinase (EC 2.7.4.7)
thiE	Cofactors	Thiamin-phosphate pyrophosphorylase (EC 2.5.1.3)
thiG	Cofactors	Thiazole biosynthesis protein ThiG
thiL	Cofactors	Thiamine-monophosphate kinase (EC 2.7.4.16)
thiL	Cofactors	Thiamine-monophosphate kinase (EC 2.7.4.16)
thiS	Cofactors	Sulfur carrier protein ThiS
thrA	Amino Acids	Aspartokinase (EC 2.7.2.4) / Homoserine dehydrogenase (EC 1.1.1.3)
thrB	Amino Acids	Homoserine kinase (EC 2.7.1.39)
thrB	Amino Acids	Homoserine kinase (EC 2.7.1.39)
thrC	Amino Acids	Threonine synthase (EC 4.2.3.1)
thrS	Protein Metabolism	Threonyl-tRNA synthetase (EC 6.1.1.3)
thrS	Protein Metabolism	Threonyl-tRNA synthetase (EC 6.1.1.3)
thyA	Cofactors	Thymidylate synthase (EC 2.1.1.45)
thyA	Nucleosides & Nucleotides	Thymidylate synthase (EC 2.1.1.45)
tilS	RNA Metabolism	tRNA(Ile)-lysidine synthetase (EC 6.3.4.19)
tilS	NA	tRNA(Ile)-lysidine synthetase (EC 6.3.4.19)
tilS	Cofactors	tRNA(Ile)-lysidine synthetase (EC 6.3.4.19)
tkrA	NA	Glyoxylate reductase (EC 1.1.1.79) / Glyoxylate reductase (EC 1.1.1.26) / Hydroxypyruvate reductase (EC 1.1.1.81)%3B 2-ketoaldonate reductase2C broad specificity (EC 1.1.1.215) (EC 1.1.1.-)
tkrA	Carbohydrates	Glyoxylate reductase (EC 1.1.1.79) / Glyoxylate reductase (EC 1.1.1.26) / Hydroxypyruvate reductase (EC 1.1.1.81)%3B 2-ketoaldonate reductase2C broad specificity (EC 1.1.1.215) (EC 1.1.1.-)
tktA	Carbohydrates	Transketolase (EC 2.2.1.1)
tktA	Carbohydrates	Transketolase (EC 2.2.1.1)
tktA	NA	Transketolase (EC 2.2.1.1)
tktA	NA	Transketolase (EC 2.2.1.1)
tldD_3	Protein Metabolism	TldD protein2C part of TldE/TldD proteolytic complex
tldD_3	Protein Metabolism	TldD protein2C part of TldE/TldD proteolytic complex
tldD_2	Protein Metabolism	TldD family protein2C Actinobacterial subgroup
tldD_2	Protein Metabolism	TldD family protein2C Actinobacterial subgroup
tlyC	Stress Response	Magnesium and cobalt efflux protein CorC
tlyC	Stress Response	Magnesium and cobalt efflux protein CorC
tlyC	Membrane Transport	Magnesium and cobalt efflux protein CorC
tlyC	Membrane Transport	Magnesium and cobalt efflux protein CorC
tmk	Nucleosides & Nucleotides	Thymidylate kinase (EC 2.7.4.9)
tmoS_1	Membrane Transport	Two-component sensor PilS
tmoS_1	Membrane Transport	Two-component sensor PilS
tolB_2	Membrane Transport	tolB protein precursor%2C periplasmic protein involved in the tonb-independent uptake of group A colicins
tolB_2	Membrane Transport	tolB protein precursor%2C periplasmic protein involved in the tonb-independent uptake of group A colicins
tolB_2	Membrane Transport	tolB protein precursor%2C periplasmic protein involved in the tonb-independent uptake of group A colicins
tolC	Virulence	Type I secretion outer membrane protein%2C TolC precursor
tolC	Virulence	Type I secretion outer membrane protein%2C TolC precursor
tolC	Virulence	Type I secretion outer membrane protein%2C TolC precursor
tolC	Membrane Transport	Type I secretion outer membrane protein%2C TolC precursor
tolC	Membrane Transport	Type I secretion outer membrane protein%2C TolC precursor
tolC	Membrane Transport	Type I secretion outer membrane protein%2C TolC precursor
topA	DNA Metabolism	DNA topoisomerase I (EC 5.99.1.2)
topA	DNA Metabolism	DNA topoisomerase I (EC 5.99.1.2)
topB	DNA Metabolism	DNA topoisomerase III (EC 5.99.1.2) in PFGI-1-like cluster
tpiA	Carbohydrates	Triosephosphate isomerase (EC 5.3.1.1)
tpiA	NA	Triosephosphate isomerase (EC 5.3.1.1)
traG	Membrane Transport	Coupling protein VirD42C ATPase required for T-DNA transfer
traG	Membrane Transport	Coupling protein VirD42C ATPase required for T-DNA transfer
traG	Membrane Transport	Coupling protein VirD42C ATPase required for T-DNA transfer
treS	Carbohydrates	Trehalose synthase (EC 5.4.99.16)
treS	Carbohydrates	Trehalose synthase (EC 5.4.99.16)
treY	Carbohydrates	Malto-oligosyltrehalose synthase (EC 5.4.99.15)
treY	Carbohydrates	Malto-oligosyltrehalose synthase (EC 5.4.99.15)
treZ	Carbohydrates	Malto-oligosyltrehalose trehalohydrolase (EC 3.2.1.141)
trmB	RNA Metabolism	tRNA (guanine46-N7-)-methyltransferase (EC 2.1.1.33)
trmD	Protein Metabolism	tRNA (Guanine37-N1) -methyltransferase (EC 2.1.1.31)
trmD	RNA Metabolism	tRNA (Guanine37-N1) -methyltransferase (EC 2.1.1.31)
trmJ	RNA Metabolism	tRNA:Cm32/Um32 methyltransferase
trmL	RNA Metabolism	tRNA (cytidine(34)-2'-O)-methyltransferase (EC 2.1.1.207)
trmL	Cofactors	tRNA (cytidine(34)-2'-O)-methyltransferase (EC 2.1.1.207)
trpA	Amino Acids	Tryptophan synthase alpha chain (EC 4.2.1.20)
trpA	Secondary Metabolism	Tryptophan synthase alpha chain (EC 4.2.1.20)
trpB	Amino Acids	Tryptophan synthase beta chain (EC 4.2.1.20)
trpB	Secondary Metabolism	Tryptophan synthase beta chain (EC 4.2.1.20)
trpC	Amino Acids	Indole-3-glycerol phosphate synthase (EC 4.1.1.48)
trpD	Secondary Metabolism	Anthranilate phosphoribosyltransferase (EC 2.4.2.18)
trpD	Amino Acids	Anthranilate phosphoribosyltransferase (EC 2.4.2.18)
trpE	Amino Acids	Anthranilate synthase2C aminase component (EC 4.1.3.27)
trpF	Amino Acids	Phosphoribosylanthranilate isomerase (EC 5.3.1.24)
trpF	Secondary Metabolism	Phosphoribosylanthranilate isomerase (EC 5.3.1.24)
trpG	Cofactors	Anthranilate synthase2C amidotransferase component (EC 4.1.3.27) @ Para-aminobenzoate synthase2C amidotransferase component (EC 2.6.1.85)
trpG	Amino Acids	Anthranilate synthase2C amidotransferase component (EC 4.1.3.27) @ Para-aminobenzoate synthase2C amidotransferase component (EC 2.6.1.85)
trpS	Protein Metabolism	Tryptophanyl-tRNA synthetase (EC 6.1.1.2)
truB	Cofactors	tRNA pseudouridine synthase B (EC 4.2.1.70)
truB	RNA Metabolism	tRNA pseudouridine synthase B (EC 4.2.1.70)
truC	RNA Metabolism	tRNA pseudouridine synthase C (EC 4.2.1.70)
truD	RNA Metabolism	tRNA pseudouridine 13 synthase (EC 4.2.1.-)
truD	NA	tRNA pseudouridine 13 synthase (EC 4.2.1.-)
tsaB	NA	TsaB protein2C required for threonylcarbamoyladenosine (t(6)A) formation in tRNA
tsaB	Cell Division	TsaB protein%2C required for threonylcarbamoyladenosine (t(6)A) formation in tRNA
tsaB	Cell Wall	TsaB protein%2C required for threonylcarbamoyladenosine (t(6)A) formation in tRNA
tsaB	RNA Metabolism	TsaB protein%2C required for threonylcarbamoyladenosine (t(6)A) formation in tRNA
tsaB	Protein Metabolism	TsaB protein%2C required for threonylcarbamoyladenosine (t(6)A) formation in tRNA
tsaD	RNA Metabolism	TsaD/Kae1/Qri7 protein%2C required for threonylcarbamoyladenosine t(6)A37 formation in tRNA
tsaD	Cell Division	TsaD/Kae1/Qri7 protein%2C required for threonylcarbamoyladenosine t(6)A37 formation in tRNA
tsaE	NA	TsaE protein2C required for threonylcarbamoyladenosine t(6)A37 formation in tRNA
tsaE	Cell Wall	TsaE protein%2C required for threonylcarbamoyladenosine t(6)A37 formation in tRNA
tsaE	Other	TsaE protein%2C required for threonylcarbamoyladenosine t(6)A37 formation in tRNA
tsaE	RNA Metabolism	TsaE protein%2C required for threonylcarbamoyladenosine t(6)A37 formation in tRNA
tsf	Protein Metabolism	Translation elongation factor Ts
tsf	Protein Metabolism	Translation elongation factor Ts
ttcA	RNA Metabolism	tRNA(Cytosine32)-2-thiocytidine synthetase
tuaD	Cell Wall	UDP-glucose 6-dehydrogenase (EC 1.1.1.22)
tufA_1	Protein Metabolism	Translation elongation factor Tu
tufA_1	Protein Metabolism	Translation elongation factor Tu
tufA_1	Protein Metabolism	Translation elongation factor Tu
tycC	Secondary Metabolism	AMP-dependent synthetase/ligase in alkane synthesis cluster
typA	Protein Metabolism	GTP-binding protein TypA/BipA
tyrA	Amino Acids	Cyclohexadienyl dehydrogenase (EC 1.3.1.12)(EC 1.3.1.43)
tyrS	Protein Metabolism	Tyrosyl-tRNA synthetase (EC 6.1.1.1)
ubiA	Cofactors	4-hydroxybenzoate polyprenyltransferase (EC 2.5.1.39)
ubiE_1	Cofactors	Ubiquinone/menaquinone biosynthesis methyltransferase UbiE (EC 2.1.1.-)
ubiE_1	Cofactors	Ubiquinone/menaquinone biosynthesis methyltransferase UbiE (EC 2.1.1.-)
ubiG	Cofactors	3-demethylubiquinol 3-O-methyltransferase (EC 2.1.1.64)
ubiG	Cofactors	3-demethylubiquinol 3-O-methyltransferase (EC 2.1.1.64)
ubiH	Cofactors	2-octaprenyl-6-methoxyphenol hydroxylase (EC 1.14.13.-)
ubiH	Cofactors	2-octaprenyl-6-methoxyphenol hydroxylase (EC 1.14.13.-)
ung	DNA Metabolism	Uracil-DNA glycosylase2C family 1
upp	Nucleosides & Nucleotides	Uracil phosphoribosyltransferase (EC 2.4.2.9)
uvrA_1	DNA Metabolism	Excinuclease ABC subunit A
uvrA_1	DNA Metabolism	Excinuclease ABC subunit A
uvrA_1	DNA Metabolism	Excinuclease ABC subunit A
uvrA_1	DNA Metabolism	Excinuclease ABC subunit A
uvrA_1	DNA Metabolism	Excinuclease ABC subunit A
uvrB	DNA Metabolism	Excinuclease ABC subunit B
uvrB	DNA Metabolism	Excinuclease ABC subunit B
uvrC	DNA Metabolism	Excinuclease ABC subunit C
uvrC	Regulation & signaling	Excinuclease ABC subunit C
uvrD	DNA Metabolism	ATP-dependent DNA helicase UvrD/PcrA
uvrD	DNA Metabolism	ATP-dependent DNA helicase UvrD/PcrA
uvrY	Regulation & signaling	BarA-associated response regulator UvrY ( GacA SirA)
uvrY	Regulation & signaling	BarA-associated response regulator UvrY ( GacA SirA)
valS	Protein Metabolism	Valyl-tRNA synthetase (EC 6.1.1.9)
ves	Amino Acids	Conserved hypothetical protein (perhaps related to histidine degradation)
virB1	Membrane Transport	Peptidoglycan hydrolase VirB12C involved in T-DNA transfer
virB1	Membrane Transport	Peptidoglycan hydrolase VirB12C involved in T-DNA transfer
virB2	Membrane Transport	Major pilus subunit of type IV secretion complex2C VirB2
virB3	Membrane Transport	Inner membrane protein forms channel for type IV secretion of T-DNA complex2C VirB3
virB3	Membrane Transport	Inner membrane protein forms channel for type IV secretion of T-DNA complex2C VirB3
virB4	Membrane Transport	ATPase required for both assembly of type IV secretion complex and secretion of T-DNA complex2C VirB4
virB4	Membrane Transport	ATPase required for both assembly of type IV secretion complex and secretion of T-DNA complex2C VirB4
virB4	Membrane Transport	ATPase required for both assembly of type IV secretion complex and secretion of T-DNA complex2C VirB4
virB6	Membrane Transport	Inner membrane protein of type IV secretion of T-DNA complex2C VirB6
virB6	Membrane Transport	Inner membrane protein of type IV secretion of T-DNA complex2C VirB6
virB8	Membrane Transport	Inner membrane protein forms channel for type IV secretion of T-DNA complex2C VirB8
virB8	Membrane Transport	Inner membrane protein forms channel for type IV secretion of T-DNA complex2C VirB8
waaA	Cell Wall	3-deoxy-D-manno-octulosonic-acid transferase (EC 2.-.-.-)
xcpT_2	Membrane Transport	General secretion pathway protein G
xcpT_2	Membrane Transport	General secretion pathway protein G
xecA1	Amino Acids	5-methyltetrahydropteroyltriglutamate--homocysteine methyltransferase (EC 2.1.1.14)
xecA1	Amino Acids	5-methyltetrahydropteroyltriglutamate--homocysteine methyltransferase (EC 2.1.1.14)
xerC_1	Protein Metabolism	Site-specific tyrosine recombinase
xerC_1	Protein Metabolism	Site-specific tyrosine recombinase
xerC_1	Protein Metabolism	Site-specific tyrosine recombinase
xerC_1	Protein Metabolism	Site-specific tyrosine recombinase
xerC_1	Protein Metabolism	Site-specific tyrosine recombinase
xerC_1	Protein Metabolism	Site-specific tyrosine recombinase
xerC_1	Protein Metabolism	Site-specific tyrosine recombinase
xerC_1	Protein Metabolism	Site-specific tyrosine recombinase
xpsD	Membrane Transport	General secretion pathway protein D / Type II secretion outermembrane pore forming protein (PulD)
xpsE	Membrane Transport	General secretion pathway protein E / Type II secretion cytoplasmic ATP binding protein (PulE2C ATPase)
xpsN	Membrane Transport	General secretion pathway protein N
xseA	DNA Metabolism	Exodeoxyribonuclease VII large subunit (EC 3.1.11.6)
xseB	DNA Metabolism	Exodeoxyribonuclease VII small subunit (EC 3.1.11.6)
yabI	Other	DedA protein
yabI	Virulence	DedA protein
yabI	Stress Response	DedA protein
ybaB	DNA Metabolism	FIG000557: hypothetical protein co-occurring with RecR
ybaK	Protein Metabolism	Cys-tRNA(Pro) deacylase YbaK
ybaL	Potassium metabolism	putative Glutathione-regulated potassium-efflux system protein KefB
ybaN_1	Iron	FIG039061: hypothetical protein related to heme utilization
ybaN_1	Iron	FIG039061: hypothetical protein related to heme utilization
ybdL	Amino Acids	Methionine aminotransferase2C PLP-dependent / Glutamine-dependent 2-keto-4-methylthiobutyrate transaminase
ybgC	Membrane Transport	4-hydroxybenzoyl-CoA thioesterase family active site
ycdF	Cofactors	FolM Alternative dihydrofolate reductase 1
ychF	Protein Metabolism	GTP-binding and nucleic acid-binding protein YchF
yciC	Regulation & signaling	Putative metal chaperone%2C involved in Zn homeostasis%2C GTPase of COG0523 family
yciC	Protein Metabolism	Putative metal chaperone%2C involved in Zn homeostasis%2C GTPase of COG0523 family
ydaG	Cofactors	Pyridoxamine 5'-phosphate oxidase (EC 1.4.3.5)
ydcO	Aromatic Compounds	Benzoate transport protein
ydcV	Amino Acids	Putrescine transport system permease protein PotI (TC 3.A.1.11.2)
ydcV	Amino Acids	Putrescine transport system permease protein PotI (TC 3.A.1.11.2)
ydhP_3	Amino Acids	L-Proline/Glycine betaine transporter ProP
ydhP_3	Amino Acids	L-Proline/Glycine betaine transporter ProP
ydhP_3	Amino Acids	L-Proline/Glycine betaine transporter ProP
yeiP	Protein Metabolism	Translation elongation factor P-related protein
yejM	Membrane Transport	Choline-sulfatase (EC 3.1.6.6)
yejM	Stress Response	Choline-sulfatase (EC 3.1.6.6)
yfcG_2	Stress Response	Glutathione S-transferase%2C unnamed subgroup (EC 2.5.1.18)
yfcG_2	Stress Response	Glutathione S-transferase%2C unnamed subgroup (EC 2.5.1.18)
yfcG_2	Stress Response	Glutathione S-transferase%2C unnamed subgroup (EC 2.5.1.18)
yfcG_2	Stress Response	Glutathione S-transferase%2C unnamed subgroup (EC 2.5.1.18)
ygbM	Carbohydrates	Hydroxypyruvate isomerase (EC 5.3.1.22)
ygbM	Carbohydrates	Hydroxypyruvate isomerase (EC 5.3.1.22)
ygfZ	Other	Folate-dependent protein for Fe/S cluster synthesis/repair in oxidative stress
yggX	Other	FIG001341: Probable Fe(2+)-trafficking protein YggX
yggX	Stress Response	FIG001341: Probable Fe(2+)-trafficking protein YggX
ygiC	Stress Response	Similarity with glutathionylspermidine synthase (EC 6.3.1.8)2C group 1
yheS	Potassium metabolism	Glutathione-regulated potassium-efflux system ATP-binding protein
yheS	Potassium metabolism	Glutathione-regulated potassium-efflux system ATP-binding protein
yiaD	Stress Response	Outer membrane protein A precursor
yieH	DNA Metabolism	Putative phosphatase YieH
yieH	DNA Metabolism	Putative phosphatase YieH
yihS	Carbohydrates	D-mannose isomerase (EC 5.3.1.7)
yjiY	Stress Response	Carbon starvation protein A
yjjV	DNA Metabolism	Putative deoxyribonuclease YjjV
yjjV	DNA Metabolism	Putative deoxyribonuclease YjjV
yjlD	Respiration	NADH dehydrogenase (EC 1.6.99.3)
yjlD	Respiration	NADH dehydrogenase (EC 1.6.99.3)
ykgO	Protein Metabolism	LSU ribosomal protein L36p
yknY_1	Amino Acids	Methionine ABC transporter ATP-binding protein
yknY_1	Amino Acids	Methionine ABC transporter ATP-binding protein
ylxH	Motility & Chemotaxis	Flagellar synthesis regulator FleN
ylxH	Motility & Chemotaxis	Flagellar synthesis regulator FleN
yodJ	Cell Wall	D-alanyl-D-alanine carboxypeptidase (EC 3.4.16.4)
yojM_1	Stress Response	Superoxide dismutase [Cu-Zn] precursor (EC 1.15.1.1)
yojM_1	Stress Response	Superoxide dismutase [Cu-Zn] precursor (EC 1.15.1.1)
yqgF	Stress Response	Putative Holliday junction resolvase YggF
ytpA	Fatty Acids	Putative lipase in cluster with Phosphatidate cytidylyltransferase
yvoA	Amino Acids	Histidine utilization repressor
yvoA	Amino Acids	Histidine utilization repressor
yvoA	Amino Acids	Histidine utilization repressor
ywnA	RNA Metabolism	Rrf2 family transcriptional regulator%2C group III
yxeP_2	Amino Acids	N-acetyl-L%2CL-diaminopimelate deacetylase (EC 3.5.1.47)
yxeP_2	Amino Acids	N-acetyl-L%2CL-diaminopimelate deacetylase (EC 3.5.1.47)
zapA	Cell Division	Z-ring-associated protein ZapA
zapE	Protein Metabolism	ATPase%2C AFG1 family
zipA	Cell Division	Cell division protein ZipA
zraR_3	Motility & Chemotaxis	Flagellar regulatory protein FleQ
zraR_3	Motility & Chemotaxis	Flagellar regulatory protein FleQ
zraR_3	Motility & Chemotaxis	Flagellar regulatory protein FleQ
zraR_1	Membrane Transport	Type IV fimbriae expression regulatory protein PilR
zraR_1	Membrane Transport	Type IV fimbriae expression regulatory protein PilR
zraR_1	Membrane Transport	Type IV fimbriae expression regulatory protein PilR
zur	Stress Response	Zinc uptake regulation protein ZUR
zur	Regulation & signaling	Zinc uptake regulation protein ZUR
zwf	Carbohydrates	Glucose-6-phosphate 1-dehydrogenase (EC 1.1.1.49)
zwf	NA	Glucose-6-phosphate 1-dehydrogenase (EC 1.1.1.49)
