# Supplementary material for: Cystic Fibrosis-Associated Stenotrophomonas maltophilia Strain-Specific Adaptations and Responses to pH
Source: J Bacteriol. 2019 Mar 13;201(7):e00478-18. doi: 10.1128/JB.00478-18 (PMC6416904; doi:10.1128/JB.00478-18)
Supplement: Supplemental file 4 [file JB.00478-18-sd004.xlsx]

## Sheet: sub
Dataset S4: Metabolomics data from FLR19 grown in acidic, basic, and neutral pH and uninoculated THB blank.
	Acidic 1	Acidic 2	Acidic 3	Neutral 1	Neutral 2	Neutral 3	Basic 1	Basic 2	Basic 3	Blank THB	Blank THB	Blank THB
zymosterol	317	502	406	443	351	578	342	360	379	363	370	444
xylulose NIST	562	616	555	538	814	907	712	819	513	865	724	523
xylose	1696	1758	1763	2610	1689	2351	2072	2437	1985	2366	816	1866
xylitol	334	480	331	362	357	407	328	322	390	687	361	397
xanthurenic acid	154	200	137	214	181	237	155	154	185	157	146	257
xanthine	3175	3248	3331	5287	4944	5030	5256	5044	5281	1038	908	580
valine	300342	374904	254287	522743	410747	476330	322523	268180	433668	527170	443419	382141
urocanic acid	535	595	582	1082	777	820	608	481	701	365	353	234
uridine	465	531	452	435	493	452	444	791	487	838	896	1216
uric acid	183	208	162	204	187	212	159	123	175	176	173	196
urea	432	527	3905	8318	6077	594	8555	9039	10444	1297	3948	352
uracil	7012	8448	6474	11937	8234	8846	11107	13460	10602	2507	1401	2506
tyrosol	296	332	210	274	279	314	286	232	253	270	372	251
tyrosine	150366	162279	160101	205689	195614	204417	174947	174112	174002	269508	240561	181116
tyramine	4480	6593	5677	5129	5881	5874	6045	5754	4721	710773	639085	435482
tryptophan	109395	125487	106091	166344	162233	157781	111061	111962	113888	214714	186828	169565
tocopherol gamma-	435	390	292	399	303	462	428	446	363	414	305	273
tocopherol delta- NIST	747	814	636	751	616	985	691	25038	771	788	924	769
tocopherol beta NIST	360	404	309	435	295	392	384	486	407	428	324	324
tocopherol alpha-	261	210	271	297	259	317	234	799	258	285	226	296
tocopherol acetate	263	345	316	292	249	357	309	274	266	348	295	381
thymine	416	604	530	715	544	651	616	593	771	306	389	319
thymidine	13527	18288	9696	395	313	435	14440	402	15569	251	12000	12381
threonine	68009	64318	81943	87633	68290	70203	64309	81303	72729	81683	93771	63681
threonic acid	2792	2804	3065	3370	3029	921	3189	3604	3261	4574	4500	3735
taurine	151	195	131	145	167	201	214	107	149	357	390	184
sucrose	1905	1903	1809	2113	1658	2068	2031	2097	852	2338	2692	2608
succinic acid	5056	5683	4796	6606	4661	5836	5032	6942	6064	3319	3171	2460
stigmasterol	153	242	174	206	209	271	262	225	208	212	729	189
stearic acid	111591	127231	154634	138292	129677	172585	148759	129164	138704	156479	122347	133582
squalene	2748	2229	897	859	2219	1141	1393	3081	696	953	963	724
spermidine	638	1266	612	1001	1061	1246	1081	809	730	2830	2025	2311
sophorose	196	219	190	468	229	212	189	263	230	228	161	202
shikimic acid	1272	995	1566	1241	1290	1308	1443	2646	1344	4281	9530	2209
serine	105888	96248	128156	130562	103007	100132	95352	123073	106656	139748	165919	101373
salicylic acid	205	314	334	286	182	240	627	633	685	345	356	357
saccharopine	319	395	231	350	306	272	266	309	245	406	352	310
saccharic acid	4015	3903	4266	4890	4210	5230	4782	4884	4330	7477	6870	6127
ribose	3621	3287	3098	4422	9863	9783	9745	8746	4413	1232	1201	688
ribonic acid	552	1270	1084	1105	1037	1159	5525	5737	5586	3250	3140	2574
ribitol	370	399	428	474	412	497	393	362	416	518	456	415
pyruvic acid	3050	2183	2550	2291	239	842	2791	2285	2321	276	388	187
putrescine	2084	1945	2454	4800	4969	5135	4307	4416	3877	3720	3776	2156
pseudo uridine	1490	1658	1547	2141	2238	2247	1972	2065	1932	631	511	487
propane-1,3-diol NIST	2296	2657	3360	2667	1886	2611	2133	3381	3277	2568	3552	2172
proline	33946	63359	22359	77744	57195	84119	49942	28457	50401	80169	36510	48691
piperidone	294	410	318	429	260	566	393	335	456	406	287	485
pipecolinic acid	214	494	223	371	348	776	322	232	355	671	339	380
pinitol	8069	7573	8124	9380	9525	8026	6262	8780	7653	13349	12947	11395
pimelic acid	224	360	345	351	335	436	311	196	323	356	263	291
phytosphingosine	1305	1351	1209	343	261	238	244	320	383	1914	400	1631
phytol	485	403	562	532	483	553	498	474	545	684	667	612
p-hydroxylphenyllactic acid	15	293	165	7427	9367	267	244	174	307	289	188	293
phosphate	845105	940361	729847	206288	869180	476724	855657	747918	967203	118797	119498	60124
phenylethylamine	717	393	393	455	409	407	385	298	339	462	479	409
phenylalanine	209353	204900	223154	259532	231230	233635	205473	228306	224563	328929	313467	258857
phenol	1787	1888	2451	1441	1654	2066	1936	2565	1597	1485	2200	1794
pentadecanoic acid	4124	4801	4277	1814	5224	5370	5312	3460	4074	7299	5000	5913
pelargonic acid	12361	11238	6345	9674	7226	10294	9669	11718	11772	8724	7039	5579
parabanic acid NIST	860	1306	1259	1271	855	1900	1387	1212	1265	1639	1191	1523
pantothenic acid	220	251	193	291	236	318	270	152	257	289	240	222
palmitoleic acid	539	198	106	511	186	291	93	170	224	213	226	201
palmitic acid	14406	16470	20205	16994	17944	22353	20000	17428	16286	19379	17996	17327
oxoproline	442640	471746	496010	597445	470220	495741	450683	508998	502783	752079	697087	556129
oxalic acid	993	564	1605	1361	1039	1179	1327	3326	898	1163	2129	1389
orotic acid	323	296	297	529	378	367	317	365	446	294	253	277
ornithine	93269	104844	70683	169115	168123	190559	132263	109981	127678	258245	136110	91000
oleic acid	234	368	260	331	321	373	312	238	250	354	312	288
oleamide NIST	942	811	803	2162	1102	1040	1092	977	1826	2320	1094	858
octadecylglycerol	421	444	491	654	432	458	354	12798	603	499	483	421
octadecanol	475	538	458	547	746	827	655	1102	333	609	512	524
O-acetylserine	311	191	194	228	240	253	261	229	199	366	144	227
norvaline	352	399	2029	2135	1803	444	1765	1878	2194	519	2543	1822
N-methylalanine	3177	3939	1995	3777	3983	10024	2813	2739	2744	4629	3412	2814
nicotinic acid	1646	1687	1858	1605	1533	1741	1511	1661	1646	1566	1469	1076
nicotinamide	186	199	154	232	193	236	179	157	237	671	659	549
N-acetylornithine	15270	19852	231	36134	446	491	459	29528	400	4237	1641	309
N-acetylglutamate	247	232	222	321	284	327	270	546	301	297	306	246
N-acetyl-D-mannosamine	1969	2163	2307	2775	2646	2726	2515	2470	2323	3436	5947	5030
n-acetyl-d-hexosamine	306	316	267	399	312	398	308	262	309	375	317	357
N-acetyl-D-galactosamine	198	189	201	265	197	253	215	291	204	199	205	156
myristic acid	529	572	632	644	861	681	771	619	656	887	480	834
myo-inositol	6132	6859	6919	6971	8803	8713	8352	7685	7118	12114	10399	9960
mucic acid	573	472	668	518	757	668	571	389	634	410	463	670
methionine sulfoxide	31116	34612	28619	35316	39103	40473	71060	74287	70589	114530	104948	55268
methionine	36144	41853	33181	56179	47441	55679	24271	21601	29969	38351	23893	25788
melibiose	638	492	377	519	383	519	587	607	679	691	489	181
mannose	17820	18709	18795	19942	19770	20112	18277	16318	16010	5468	20777	22611
maltose	771	1438	807	671	845	386	345	319	1140	1870	1361	2022
malonic acid	468	421	279	575	154	448	506	234	524	617	336	418
malic acid	274	309	249	267	240	250	267	229	208	2469	2316	1927
maleimide	10275	15014	14868	16494	11686	16518	15670	12254	15244	21566	38372	18411
lyxose	657	651	543	544	429	490	450	558	502	563	541	484
lyxitol	416	411	406	479	214	497	437	484	427	527	487	440
lysine	4424	5110	4655	8105	8273	8779	8191	5950	8920	975059	803193	619734
lithocholic acid	220	276	194	219	208	224	242	173	237	233	195	201
linolenic acid	509	535	394	380	532	833	396	299	486	471	421	549
linoleic acid	287	450	279	330	482	108	373	269	364	429	375	434
lignoceric acid	805	737	534	685	970	811	686	7879	731	828	664	738
leucine	83564	1178185	82147	1327667	1096239	1511607	856196	505033	995677	1461943	898977	968745
lactose	643	514	543	701	558	638	605	1039	633	1108	788	598
lactitol	268	253	171	236	281	1101	262	229	292	322	296	349
lactic acid	6839	7783	7130	2916	2010	4019	2963	3059	3084	15765	16373	13551
keto-hexonic acid	209	184	270	172	189	251	174	189	253	214	124	172
isothreonic acid	1288	718	1364	1594	911	1280	9576	11057	10129	4557	4419	3334
isopentadecanoic acid	2210	2660	2255	2528	2784	2931	2362	31158	2447	57679	51623	38093
isoleucine	299612	323792	320784	436525	346632	387367	312614	272747	382271	396655	372714	284802
isohexonic acid	3316	2859	3279	4538	4891	4998	205	5070	539	2305	6638	5788
inosine	227	300	146	213	230	298	215	224	260	926	700	615
indole-3-acetate	202	305	206	311	254	316	310	369	355	254	257	199
hypoxanthine	1827	2657	2205	1530	898	1571	2585	1465	2133	1753	1399	1028
hydroxylamine	129123	78783	160764	37768	114004	128201	154390	198931	114698	136078	213668	131115
hydroxycarbamate NIST	6668	5861	8874	3352	1163	4529	4309	8568	4654	3869	8165	3091
hydroquinone	211	285	214	226	167	243	263	187	197	235	149	234
hydrocinnamic acid	716	14348	22993	658	14249	1001	8743	706	10319	9188	18239	483
homoserine	548	609	508	918	387	541	828	717	900	862	364	571
histidine	42632	42627	36439	65915	64574	70649	46718	46198	50706	101171	90865	39686
hexuronic acid	302	506	311	417	435	592	260	634	349	23416	21106	399
hexitol	544	561	435	824	87	1019	758	416	370	401	409	701
hexadecane	6862	2752	3472	3281	5742	4099	6799	4496	4244	6811	5792	4543
heptadecanoic acid	1434	1559	1779	1652	1907	2661	2214	869	823	1844	1275	1913
guanosine	219	334	265	313	239	283	171	144	188	1038	1006	489
guanine	461	547	588	257	275	395	427	317	365	1039	646	733
glycyl-proline	15270	19852	1990	35662	31299	33230	25827	29528	33852	4237	4766	5070
glycyl tyrosine	3871	5589	4531	5130	4228	4489	4611	3705	3841	8277	10027	6389
glycolic acid	2502	2212	2555	1797	2137	2185	5777	5905	6117	3321	3261	2837
glycine	40055	34739	45428	48380	44471	49149	46460	34772	41791	43101	55587	33730
glycerol-alpha-phosphate	622	1179	1918	2671	2127	2039	2428	1784	2445	1380	2694	3103
glycerol-3-galactoside	382	432	288	502	422	369	347	473	429	463	300	398
glycerol	173962	181161	154175	200686	33200	177642	167304	152155	190996	70278	67297	52541
glyceric acid	5459	5742	6539	8582	6863	7657	17777	19959	19207	15755	16506	11712
glutaric acid	254	260	197	228	217	234	212	206	212	276	205	190
glutamine	7015	9039	8091	20758	28571	29367	21073	22467	25436	1461	1304	602
glutamic acid	107624	90669	113233	152486	117549	139015	122229	128246	134591	153522	143329	109314
glucose-6-phosphate	236	253	293	398	263	270	310	208	285	284	187	283
glucose	102928	94562	93379	101558	103651	100604	95611	116163	74331	158140	251276	140994
gluconic acid	576	593	469	470	326	531	651	668	564	193	475	381
galacturonic acid	623	757	614	754	719	794	828	916	703	694	1813	864
galactinol	7398	6551	7712	6808	7775	6852	7723	8145	6178	9695	11195	10408
fumaric acid	1130	1238	1208	2023	1602	1947	1718	1754	1713	985	2522	1646
fucose	1546	2282	2249	2182	2530	2515	2070	1893	1927	2929	2757	2398
fructose-6-phosphat	207	175	204	169	206	159	194	149	176	227	165	215
ferulic acid	149	228	164	173	214	246	233	141	165	199	132	169
ethanolamine	12257	12120	12060	27806	6643	23634	20056	21010	8478	9352	6474	6147
erythritol	446	423	345	394	344	413	335	375	379	434	507	468
dodecanol	413	474	645	700	842	550	640	505	579	831	628	602
docosenoic acid	7239	8306	7296	481	7839	7117	7777	8216	7541	567	10598	9753
dihydroxyacetone	1188	7540	5510	954	872	3108	2189	876	2874	801	2086	1002
dihydrocholesterol	177	223	158	241	193	260	201	196	173	222	182	282
digalacturonic acid	3721	4120	3448	4095	3892	3369	3799	3102	2747	5228	4115	4631
D-erythro-sphingosine	231	471	193	304	299	293	311	222	313	577	499	296
deoxycholic acid	235	635	233	287	202	277	249	517	224	279	219	281
dehydroabietic acid	260	281	277	391	299	400	332	269	314	822	279	231
cytosin	235	400	405	654	314	869	934	422	825	386	977	432
cysteine	417	663	418	814	747	1034	485	400	720	509	524	981
cyanoalanine	216	385	238	330	346	370	329	287	241	403	240	336
creatinine	1766	1739	1395	3895	3063	2873	1313	1561	2931	5185	2744	3225
conduritol-beta-epoxide	1022	1167	329	971	1076	728	1497	1051	1102	1571	1588	1415
citric acid	215371	208615	214462	86454	100904	99642	97652	112061	70164	615610	596924	464975
cis-gondoic acid	158	242	138	208	144	188	189	138	149	204	146	196
cholic acid	304	449	355	386	336	431	387	309	442	523	253	353
cholesterol	433	482	480	766	741	680	623	1366	511	767	481	473
chenodeoxycholic acid	730	859	761	917	789	821	848	841	835	898	729	882
cerotinic acid	602	434	392	650	375	532	591	6679	411	565	494	501
cellobiose	2000	1667	2146	2506	1906	3248	2445	2745	2039	2242	2469	2768
caprylic acid	9275	10402	8869	11303	9284	10499	9511	8729	10348	2797	1862	1412
capric acid	658	729	283	681	578	604	369	664	470	879	200	463
butane-2,3-diol NIST	1010	1110	1201	1300	1248	2577	980	769	1102	1457	1195	2095
beta-sitosterol	459	450	296	433	306	406	338	283	327	4471	341	453
beta-glutamic acid	2561	2501	240	3490	3095	3566	2866	2966	3130	3310	3075	2488
beta-gentiobiose	313	266	233	796	463	466	507	397	568	326	230	196
beta-alanine	538	770	534	859	832	578	514	298	750	860	715	664
benzylalcohol	909	910	1126	1399	1105	1507	1284	1167	1050	1036	1336	1097
benzoic acid	24130	23493	26296	23721	22816	25464	23224	25519	24037	25592	25587	22011
behenic acid	1092	1089	1028	1123	852	1434	1110	812	1376	3009	2388	2629
aspartic acid	49373	51877	51444	60179	48699	56199	45435	52076	49347	87679	74214	60336
asparagine	9509	10407	5304	10977	8396	7961	9945	4578	9361	14116	8464	12881
arachidonic acid	624	839	607	641	679	1384	714	605	862	836	544	548
arachidic acid	1229	1293	1853	731	1912	1180	1613	1244	982	1968	1464	1722
aminomalonate	1612	1950	1521	1515	1216	1331	1013	1640	1583	772	1111	790
alanine-alanine	8568	9605	8132	9532	5438	2172	6836	896	6952	12200	8733	12106
alanine	272229	366956	186250	386958	341957	425178	286063	171266	301588	592773	349485	471550
adrenaline	2468	2691	2719	3392	2993	7115	2868	10519	2651	12110	33620	5791
adipic acid	720	743	738	764	585	690	542	576	660	593	539	622
adenosine-5-monophosphate	269	250	231	263	211	304	206	162	202	292	291	336
adenosine	217	266	206	173	219	316	197	177	302	13307	10012	9658
adenine	9057	9054	8714	5365	5872	5968	6911	6785	4716	2517	2385	1856
aconitic acid	820	612	556	278	579	760	858	934	868	604	365	574
acetophenone NIST	1852	1694	2441	1619	1510	2054	1675	924	1653	1334	1809	1783
abietic acid	195	224	171	180	194	276	225	594	175	225	198	250
6-hydroxynicotinic acid	181	206	154	213	226	221	197	148	166	196	159	263
6-deoxyglucose	624	687	709	625	645	1244	707	1223	528	628	671	852
5-methoxytryptamine	691	780	652	740	650	594	473	536	502	812	722	614
5-aminovaleric acid	659	939	1203	3311	514	450	549	715	2787	4284	3449	184
4-pyridoxic acid	156	249	195	219	202	273	165	192	185	220	128	143
4-hydroxyphenylacetic acid	190	279	312	296	224	357	276	294	291	255	283	307
4-hydroxybenzoate	581	648	599	944	795	896	669	865	820	423	463	416
4-aminobutyric acid	1829	2525	2204	2788	2351	2857	2178	7332	2393	4222	3484	2375
4-aminobenzoicacid	325	404	408	508	429	544	430	382	432	359	310	353
4',5-dihydroxy-7-glucosyloxyflavanone	2876	3228	2880	2800	2777	2587	2921	2671	2652	3589	1789	3751
3-phosphoglycerate	307	403	317	438	314	336	305	261	292	397	426	472
3-hydroxyphenylacetic acid	373	456	299	546	519	657	387	314	333	858	371	366
3-hydroxybutyric acid	1292	3117	5083	987	507	5302	4410	14838	1700	2181	3489	2043
3-aminoisobutyric acid	851	798	924	1128	9015	1078	552	1808	1011	10607	995	808
3,6-anhydro-D-galactose	951	1172	963	755	599	710	456	348	458	697	509	527
3,4-dihydroxyhydrocinnamic acid NIST	22667	23823	23009	28851	29000	29303	26582	25396	24751	36467	33163	21434
3-(4-hydroxyphenyl)propionic acid	256	431	269	356	263	449	353	252	333	522	301	397
3-(3-hydroxyphenyl)propionic acid	253	326	230	266	288	344	265	231	264	320	225	254
2-monopalmitin	7721	8317	7058	7702	7529	7258	7817	7994	7732	773	7554	7504
2-monoolein	1408	2009	1266	1511	1705	1784	1614	1583	1377	2460	1546	1547
2-methylglyceric acid NIST	2190	2075	1935	2662	2225	1065	2009	2528	2276	3032	2324	2098
2-methylglutaric acid	188	238	163	202	175	300	166	463	174	195	181	182
2-ketoisocaproic acid	3455	4985	3042	4978	8265	9743	10204	12214	11663	5942	3514	5607
2-hydroxyhexanoic acid	339	440	395	442	365	432	399	452	529	460	438	394
2-hydroxyglutaric acid	368	479	440	369	369	85	115	376	354	92	315	247
2-hydroxybutanoic acid	32453	20861	38014	25796	27447	33841	1672	46645	27227	1596	48532	2069
2-deoxytetronic acid	836	867	1053	1121	828	1008	1418	1673	1658	1402	1306	1109
2'-deoxyguanosine	188	226	146	251	222	217	195	229	211	251	1043	237
2-aminophenol	368	405	306	329	365	483	346	240	271	333	304	418
2,8-dihydroxyquinoline	346	314	336	323	330	291	271	239	281	370	275	297
2,5-dihydroxypyrazine NIST	650	533	582	711	500	498	449	420	457	631	798	725
2,4-diaminobutyric acid	340	325	327	403	358	342	367	283	324	300	320	282
1-monostearin	688	869	91	992	101	664	974	559	991	522	399	532
1-monopalmitin	964	1075	948	942	1238	1075	1250	1205	1256	1345	1150	946
1-monoolein	12452	13651	12458	14928	13458	12697	12006	12615	12773	19928	17538	16909
1-hexadecanol	350	384	348	437	510	650	470	382	361	360	319	463
1,3-diaminopropane	287	338	343	381	311	404	337	361	324	475	352	348
207452	340	417	258	389	397	336	354	344	486	495	449	355
207449	1015	1005	827	1097	983	1185	1003	915	837	1338	1079	1107
207444	3969	4984	3384	5488	4757	6173	3817	4459	4292	9889	6053	5900
204994	543	562	552	705	941	1189	696	872	706	1146	1156	510
204849	438	400	469	440	346	449	357	432	510	405	409	344
203819	13869	12234	16328	7306	10607	13067	9620	15751	9704	7838	17540	7947
203818	289	386	192	486	268	327	315	296	335	478	243	417
203812	20250	20354	25788	27909	45931	56495	24206	44347	30327	54464	56757	18475
192876	4402	516	7322	5764	5058	8149	4420	4281	6320	5935	6975	4569
187303	1602	1202	1375	1127	853	896	1043	1134	1265	3123	3250	2412
187301	1618	1636	2029	1158	1353	1595	1061	1168	1100	4753	4896	1530
185032	1235	2850	1749	453	1702	818	1246	1465	2062	2184	1481	2038
185031	810	276	405	544	533	680	920	557	869	761	683	657
183508	292	259	226	280	343	237	327	357	226	265	259	218
183433	40090	42417	45898	44564	38889	40876	38816	45070	43177	48652	43623	38400
183326	314	465	383	449	346	538	352	565	513	1004	1078	533
183315	5523	5656	5389	266005	1785	5924	2624	5838	219421	254871	7447	6776
183294	446	417	496	400	460	430	414	550	462	509	591	480
183292	2641	2246	3000	2001	2355	2473	1543	1516	1116	1795	1256	1280
183290	1668	1856	1371	1957	1612	2242	1591	1424	1467	12523	11008	10228
183278	252	188	162	201	166	254	178	339	179	209	548	462
183260	146	472	433	384	204	516	326	144	171	671	533	669
183243	3088	3546	3032	3220	3034	8029	2912	12180	2778	14552	38047	6272
183207	893	983	395	707	457	468	318	300	515	489	296	304
183206	314	306	330	359	319	420	390	341	404	376	332	364
183148	454	541	432	521	495	612	599	708	500	871	1601	661
183085	3656	4017	4447	2635	3776	4792	2257	4169	2325	14205	15427	5425
183046	1933	4806	4800	4134	4254	4555	4924	1677	4347	5165	4040	2143
172624	12143	11563	12895	12184	11347	11945	11112	12796	12760	13385	13426	10667
171303	3204	2918	2543	1678	2912	3637	3127	2922	2417	2830	3027	2538
171002	199	201	181	271	204	300	196	241	205	198	189	216
170993	2411	2604	1821	5276	5223	5422	4013	3129	3395	794	1493	1073
170962	965	1054	957	1112	785	1206	492	716	828	1109	1397	994
170821	590	894	530	868	648	933	701	430	604	1071	496	672
170791	5288	5952	5994	6140	6309	6471	4582	4768	5081	13747	9888	7446
170766	4417	4169	4638	2956	2880	2724	2889	2796	2466	8646	4494	6681
170728	1740	1525	1825	2237	2216	1937	1857	1865	1849	2953	2483	2308
170725	14690	13944	14154	16588	18855	17892	15622	15705	14361	4824	4117	1777
170663	2199	5442	2750	4412	2785	4801	3706	3174	3578	6306	7241	3436
170498	765	803	788	1250	983	846	802	665	863	1031	1073	953
170268	3497	3759	3578	4196	5738	6118	4203	3425	3878	5672	5506	4728
170069	1542	1576	1637	2072	1265	1888	1712	1844	1785	2025	2015	1645
169221	250	262	168	206	163	261	197	124	150	191	166	170
169219	215	220	127	199	208	251	207	151	280	202	204	223
169071	127	175	175	222	160	228	223	186	155	177	198	183
169067	178	205	145	178	153	273	175	182	160	161	143	212
168861	330	326	292	298	397	513	370	404	410	600	568	373
168764	306	318	215	456	379	453	397	402	376	391	315	310
161878	1217	1104	23580	1160	1499	1817	1505	982105	848	782	32031	1689
160946	535	857	630	750	652	1002	656	8669	631	520	647	561
160935	156	204	164	225	165	239	193	234	163	170	159	196
160925	170	2769	148	179	183	217	183	607	209	207	211	272
160913	777	1000	701	968	1046	1025	705	10878	922	844	831	850
160907	231	249	188	213	227	304	223	10978	229	302	186	215
160905	505	482	445	3465	590	1666	556	741	3248	589	498	704
160904	501	478	578	305	286	378	305	507	277	1309	2335	945
160903	682	840	910	1044	835	1027	756	1083	741	1184	990	1000
160902	214	744	233	361	235	283	320	278	333	407	228	252
160901	213	558	236	252	207	292	240	173	198	365	190	177
160881	412	7908	192	204	215	413	232	713	474	448	589	572
160854	2122	1726	2001	1777	1769	1002	1522	2180	2262	4372	4621	3336
160777	272	297	232	293	300	329	251	233	260	308	277	266
160776	146	276	194	217	204	276	218	351	191	202	155	244
160746	898	727	334	517	774	1061	557	488	973	795	638	658
160744	132	235	162	224	189	192	198	984	206	239	146	222
160728	532	1091	552	874	417	764	447	419	705	760	573	645
160722	290	290	257	293	211	378	305	223	297	389	217	252
146435	302	325	177	353	244	346	193	202	225	400	223	300
146430	25364	27207	23326	30105	26981	24726	23990	24519	25574	38235	34013	33336
146337	256	238	173	242	216	316	249	189	203	238	301	252
146254	172	170	195	145	198	201	221	153	140	199	160	158
146233	317	493	335	509	466	446	373	342	464	443	333	484
146227	1059	1207	1254	299	1103	1423	1270	1018	1208	1388	1101	1161
146225	156	195	176	304	171	194	197	125	204	230	149	199
146068	231	274	249	327	307	655	319	381	316	295	532	291
134798	191	207	192	244	207	221	201	174	234	190	177	251
134401	534	533	418	694	857	1072	717	543	658	623	832	698
134336	2467	3097	3288	2377	3787	2359	1855	2766	1637	2457	3228	2687
134177	898	743	763	1264	1439	1469	1347	1284	1798	990	838	727
134162	929	829	911	1465	1159	1141	1543	1136	1353	1835	1928	1534
133943	193	255	197	166	229	212	219	151	206	213	140	211
133467	1323	1774	1190	430	2108	2113	1991	1454	650	2263	1772	1589
132976	4241	515	3844	3960	485	4390	571	4518	456	529	497	444
131766	448	553	388	406	731	724	501	403	458	381	346	447
131620	21764	14118	29116	19931	16993	13623	16882	28618	23482	14184	26797	13709
131558	9368	9573	7591	8825	8408	7271	7881	7021	6709	11278	8705	11706
131424	351	400	270	257	270	424	292	311	378	387	494	377
130849	623	718	1222	1085	932	718	827	1047	732	1127	1998	2106
130799	539	557	331	190	141	367	531	489	490	385	682	475
130738	6847	6431	6315	5669	4667	2720	5180	3659	4419	10279	8996	10838
130655	1929	1626	1875	1452	910	897	813	1611	720	1427	1244	1469
130638	1557	2393	2161	2380	1872	1978	1817	1234	1580	2823	2682	2343
130609	4610	3748	4145	3255	2925	2546	2316	2159	2419	4680	6567	7050
130597	2190	1246	1802	1287	1041	2316	1351	1106	1319	6738	7307	2237
130582	3811	3988	3752	3951	1806	2163	4179	1369	4526	4842	6515	575
130559	1260	1384	1392	1429	1603	1361	970	1479	1129	1693	1681	1266
130558	1418	1310	1203	949	829	908	911	927	954	2262	2891	2193
130549	1843	2077	2166	1159	1564	1360	1009	1315	1284	3667	4041	3064
130548	2925	2526	2858	2541	2568	1889	2839	1146	2902	6381	5970	4764
130534	2270	1411	1046	2276	1984	1961	1518	2243	2227	2774	2716	1434
130533	979	763	698	1184	935	1344	1029	1641	979	972	1654	861
130527	2274	2335	2066	2981	2057	2472	2627	2996	2890	4265	3579	3249
129225	3245	3126	4601	1329	1419	969	1514	2529	1432	1463	2721	1183
129059	86441	539	467	635	474	460	497	382	363	420	348	263
128059	1857	2178	1832	2314	1907	2139	1517	3148	2658	3444	2882	1437
128054	1224	1284	1035	1972	1329	1094	1110	1296	1514	3151	2298	2386
128051	2457	2089	2790	3090	2682	2787	2592	2668	2473	3502	3143	3573
128049	563	1955	1303	7613	6086	5325	4178	4679	6115	1818	1390	1138
128047	5139	5447	5355	3647	2186	3402	3509	3798	3587	5706	3978	3677
128034	2009	2027	2204	4357	3838	3085	3312	6005	3808	1321	1172	2132
128027	632	1538	1302	980	902	725	1843	1753	2099	3091	2410	2276
127847	652	862	745	722	685	866	630	665	506	989	515	769
127739	160	214	173	189	174	175	178	155	159	231	161	213
127690	1491	1532	1674	1820	1853	1944	1605	2096	1830	2567	2229	2324
127685	184	223	150	241	180	257	244	196	205	230	165	258
127669	172	425	187	263	175	231	219	154	271	401	173	232
127668	255	400	283	273	302	396	317	353	270	288	243	275
127664	187	274	166	276	203	228	243	166	220	229	177	217
127451	162	150	176	217	233	250	181	185	182	166	143	206
126690	173	206	161	233	186	204	201	387	208	188	156	193
126423	1358	1553	1429	1873	1993	2791	1186	1375	681	1566	1368	1300
125899	404	413	422	634	407	518	418	527	510	557	657	548
125868	15864	15374	15375	17891	16978	15335	15644	16839	15114	24336	23119	21480
125811	1419	1623	1393	1286	1501	1361	1352	1183	1076	1647	1784	1712
125788	3202	6418	5588	6381	6157	3812	3907	6405	5125	8448	7151	7890
125784	270	206	187	217	391	253	354	407	171	531	463	224
124570	1098	921	875	1202	1371	1611	974	1216	1151	2115	1822	1217
124490	192	162	172	203	227	247	176	126	178	220	132	184
124382	217	218	150	167	164	267	207	215	192	213	186	182
122845	406	592	314	874	317	458	447	406	558	723	573	399
122774	203	269	207	242	283	291	270	247	270	230	149	291
122227	188	216	180	206	181	252	194	478	178	242	211	266
122223	283	321	228	268	265	413	293	298	297	333	267	249
122191	472	415	1028	807	590	687	505	583	666	803	565	560
121404	376	374	337	494	452	486	447	364	338	368	410	486
121402	432	485	361	352	644	606	335	346	353	501	481	660
121384	189	191	180	174	182	250	256	170	218	221	158	221
121002	852	964	679	673	521	612	872	762	723	813	140	733
120991	3194	3511	3003	1973	2753	2434	1670	2042	1460	5594	5821	4353
120986	12366	9121	11210	12951	10751	7942	9211	10493	10435	13494	16195	13674
120958	810	872	692	1196	882	681	841	622	912	933	1442	1216
120954	1367	1497	1806	1336	1296	1423	883	1786	936	3473	3738	1228
120932	1015	1038	23070	1357	2734	2515	1341	4115	3254	1994	1485	29862
120928	912	940	976	994	893	1301	807	955	851	1707	1536	214
120923	4704	4922	4069	5634	5847	6047	5257	5700	5653	9446	8802	5423
120562	2172	1602	1901	2193	2656	1961	1688	2915	3570	1674	1984	2360
120503	812	766	426	1915	1754	1343	2420	2182	3082	1893	2360	2498
119167	973	2348	1493	3186	1193	1812	731	656	2798	2077	720	1805
119084	156	185	182	155	154	236	170	150	143	182	142	117
119066	477	827	627	717	920	884	618	9354	690	1057	606	538
119054	872	750	826	1424	941	908	1053	783	1356	975	822	831
119023	642	2432	2012	5478	3016	2945	3757	3837	6243	2330	2168	2482
118997	875	909	867	1132	1095	1141	817	649	676	1270	1119	1245
118995	292	329	316	294	258	338	329	223	232	335	392	296
118815	1513	1428	982	972	816	1262	789	46321	736	928	1419	696
117482	304	322	15441	260	291	483	329	14367	314	269	304	181
117191	281	474	148	615	248	234	231	328	428	517	232	325
117141	2770	2038	7333	2763	1316	2822	2057	6907	1630	3928	8079	2544
114918	898	1006	724	517	774	1061	557	1121	973	795	659	658
114501	163	270	238	218	191	277	189	174	198	270	175	215
114282	376	470	424	469	493	585	503	290	316	337	475	404
114256	4198	4968	3100	3410	3107	9195	3106	15366	3540	3192	4369	3757
114250	234	404	328	183	301	339	223	327	258	1817	1569	1380
113743	303	408	344	440	867	923	441	363	334	516	910	768
113563	1432	695	1016	1269	1026	936	1264	814	744	1495	1571	1259
113559	1420	2595	2323	2727	2513	801	3014	3015	2924	5163	4343	3235
113534	733	657	558	601	390	404	259	375	391	290	224	262
111776	4111	3703	4091	5314	5183	4663	4379	4385	4478	4346	3532	4989
111773	1668	1856	1371	1957	1612	2242	1591	1424	1467	2347	1896	1981
111739	763	849	694	1019	830	908	140	546	1696	1065	1056	906
111732	15270	19852	15902	36134	31732	34116	29287	29528	34708	3225	2429	4210
111730	595	555	420	417	531	1232	444	688	527	516	430	551
111263	920	527	353	1130	516	760	315	444	354	488	303	335
111255	845	950	906	1762	1379	1810	1227	25136	1611	1591	819	896
110612	442	499	425	485	564	473	597	354	258	2595	2563	1822
110604	751	1095	1358	829	1080	4395	1187	7316	1618	17671	39227	5224
110501	1565	1429	1668	1696	1817	2007	1562	1644	1524	2070	2048	2066
110433	237	227	176	178	147	245	193	174	186	165	146	192
110429	280	420	335	446	328	391	305	10126	296	297	230	360
110425	411	528	2395	546	545	419	497	25315	334	633	366	573
110418	198	264	193	156	193	214	208	484	191	221	198	241
110417	693	898	842	1136	1060	1234	2280	2247	2111	1538	935	1192
110411	192	217	199	195	182	214	206	164	270	206	161	244
110379	211	214	231	258	226	314	216	214	234	223	166	252
110372	189	201	129	228	186	205	226	152	203	193	183	203
110370	156	498	193	229	284	459	199	144	213	297	141	189
110368	137	210	144	173	192	212	145	202	169	246	151	158
110360	280	446	295	341	316	357	307	2533	258	395	281	285
110359	2988	3035	3364	2346	2443	2601	2188	747	2341	5093	5296	7330
110357	155	162	140	176	208	238	162	142	186	163	152	199
110346	3497	2003	510	6157	6413	6474	1570	588	4334	3644	5340	3409
110343	184	246	181	223	236	241	255	227	227	268	204	224
110315	188	317	223	372	338	338	276	220	505	313	202	227
110189	735	1162	820	1036	1554	1600	1964	1541	1627	1382	1091	635
110134	1084	935	941	613	681	784	585	542	581	2248	2559	1058
110131	3929	3394	4027	5537	4345	4058	4677	5582	4546	6550	6428	6513
110125	1041	1354	1438	2286	2109	1849	1326	936	1505	882	618	738
110123	1177	1209	1389	1452	1196	767	1173	1227	1394	2104	2249	1847
110031	1912	2362	2187	1982	1952	2495	1673	1403	1147	2784	2630	2590
110025	1476	1713	1614	846	1005	934	570	684	752	3241	3602	929
110015	329	377	253	348	332	586	519	517	272	760	642	426
110014	2366	1600	2614	2001	1577	1390	1543	1516	818	1795	1009	1515
110013	857	1876	1253	3821	1172	1792	853	1319	1061	2631	1580	2025
110008	726	155	639	886	752	595	464	422	741	1220	622	310
110001	3184	3577	4242	2078	3776	4411	1956	3886	1986	14205	14740	4983
108950	349	890	687	1045	815	462	1823	1791	2003	1789	279	287
107960	778	760	322	1799	838	937	867	316	2045	836	6295	760
107301	4597	3898	4028	3875	4758	4839	3630	5271	3799	370507	337695	241694
107143	671	682	791	602	487	496	249	388	441	540	589	489
107131	6321	6350	5679	5507	3023	4311	5281	4875	5029	7903	4926	8838
106936	199	320	196	224	224	264	202	190	176	451	1251	527
106702	1769	2154	1799	1728	2306	2274	2020	1822	2020	2017	2108	2065
106629	555	552	373	1213	704	683	787	653	839	559	349	415
106482	2236	2141	2133	4893	4273	2365	3041	3034	3931	844	1016	874
106344	385	353	320	594	313	463	280	305	430	479	409	345
106278	611	694	546	675	598	591	886	1305	1320	1143	1013	613
105630	671	1309	593	935	685	1136	565	1328	923	1310	2861	846
105370	1552	1697	1479	1831	1281	1200	1453	1424	1357	2196	1837	2438
105214	258	659	305	225	310	398	253	170	166	335	176	253
105210	243	337	164	211	174	546	164	185	165	221	133	216
105113	380	420	363	421	288	377	311	335	317	405	357	308
104442	563	462	455	743	436	420	606	532	458	911	685	610
104414	153	283	184	264	198	225	224	176	209	203	154	220
104404	215	309	208	232	162	283	209	161	201	183	204	303
104402	216	238	303	198	272	316	277	33165	234	313	643	315
104401	316	306	253	363	226	344	273	282	255	390	251	310
104400	219	256	157	361	175	232	196	207	294	282	293	271
104399	456	656	371	445	374	479	423	352	526	411	349	354
104398	234	237	194	256	307	286	239	295	211	232	168	254
104396	608	622	647	843	760	894	712	744	759	912	777	639
104394	156	219	236	189	205	208	159	176	213	204	196	178
104387	196	207	217	247	273	208	223	4380	161	221	265	220
104385	266	288	281	215	268	256	255	261	178	425	314	378
104383	350	861	374	375	427	636	429	392	470	532	275	342
104379	456	415	392	399	394	523	380	323	362	414	311	442
104376	234	438	307	372	364	278	246	287	302	417	227	275
104374	321	683	335	598	377	612	407	402	406	390	369	407
104367	187	212	139	174	192	190	191	126	236	210	161	152
104366	208	200	188	247	166	289	196	193	184	227	137	279
104365	192	185	180	314	235	227	182	350	201	226	107	213
104364	423	958	395	562	413	537	384	324	427	440	256	401
104363	174	242	132	200	173	265	204	201	275	312	161	240
104362	447	1836	392	478	347	684	459	697	361	526	334	312
104135	2463	2615	2555	3369	2790	2670	2678	2180	2502	2789	2510	2066
104131	681	987	625	779	956	973	1010	827	634	887	712	796
104126	1542	1173	556	598	921	3388	3119	53541	2262	2188	2168	563
104123	1167	1228	883	209	282	286	288	214	271	277	269	288
103102	31828	30746	35048	31973	29862	32674	29151	33894	33076	28880	28682	29489
102327	277	459	390	378	556	566	428	484	415	732	504	160
102304	4070	4349	4640	6352	5196	5011	2209	5429	4706	6819	6561	2970
102301	1062	1029	781	831	721	360	641	660	683	1130	748	1036
102248	495	416	528	568	466	645	505	444	438	687	679	590
101706	1518	4229	1945	2937	2486	3552	3037	1866	2286	5195	3723	2402
101299	3176	2897	3785	3133	2846	3259	2470	3714	3514	3102	3769	2913
100731	412	581	400	466	472	883	416	323	361	614	337	427
100253	5105	4318	4897	5049	4055	4283	4195	5011	5232	4493	5621	4123
99877	558	818	508	822	638	801	723	404	752	944	944	683
98027	379	393	369	908	451	425	578	524	656	236	277	401
97708	855	1191	750	5096	1427	1604	1663	510	4657	752	489	577
97455	425	875	476	442	449	822	523	8607	509	625	332	412
88521	6035	5407	6124	14723	11712	9827	9333	8052	10988	4609	5919	5307
87713	515	730	645	714	759	609	849	500	697	722	614	613
87710	468	538	318	589	524	605	721	416	447	589	910	539
84721	6159	5731	6165	4690	5729	4311	4584	5606	5016	3525	5047	3673
84209	1130	1091	1018	1600	1195	1353	1183	975	1050	1663	1418	1357
84208	197	200	149	241	231	204	203	252	241	285	180	234
84116	755	820	764	944	933	1756	802	715	792	1010	850	945
84088	640	1002	591	1101	1030	1570	1170	694	1080	1860	930	1004
84086	1630	1791	1910	1937	1624	1670	1292	852	1480	2920	300	2193
68094	4404	4550	4166	3607	3502	3353	3833	2385	3746	8718	8159	6693
66422	1145	929	921	1306	1322	867	1228	1215	1215	653	684	568
66394	578	924	704	818	617	921	695	2100	610	1031	932	840
66311	374	452	476	321	564	423	613	343	800	422	261	362
66305	4031	4355	4643	5568	4740	4274	4160	5487	4886	6572	5101	5928
66291	1044	1161	1439	997	1066	1231	1148	564	922	1620	1571	1496
66275	695	748	748	1066	815	795	914	633	766	1134	914	928
64891	210	293	165	181	211	320	213	408	196	224	186	244
64742	813	974	764	664	878	877	665	9071	843	1203	1009	1132
64663	175	210	142	196	164	167	166	164	182	189	152	153
64643	250	347	295	305	195	283	262	163	284	503	194	460
64604	578	576	544	701	696	688	487	394	487	680	527	577
64557	1217	1297	1232	1130	1265	1440	1464	8830	1290	1770	1939	1929
64551	1182	703	1268	1616	1195	1465	1610	1535	1649	2209	2013	1529
64548	965	879	883	962	690	802	929	653	721	1260	779	1199
64546	4312	4844	4682	2356	4333	4818	4513	4350	4526	9441	7979	7663
62327	607	693	700	634	585	775	616	348	727	602	159	702
46346	2421	2652	2465	2623	2812	2825	2394	15105	2262	4442	4125	3777
45378	549	787	417	588	520	579	444	376	463	783	606	745
42445	235	242	202	225	227	243	227	236	281	215	215	228
42187	1074	1281	1250	1401	1079	1385	1266	1227	1461	1197	1241	1223
41808	492	770	402	551	714	682	672	632	523	851	484	679
41796	276	321	263	314	308	380	379	337	371	340	296	329
34126	1155	2596	1877	2645	1987	3310	939	1564	1988	1603	1750	2261
34059	555	6290	6870	4794	5103	5095	4783	4737	4192	18600	16513	15077
33990	201	197	206	407	232	299	207	162	219	223	245	234
33988	180	300	210	217	259	267	258	206	300	215	266	323
33395	564	1603	682	1018	1019	1041	5781	5876	5903	3402	3469	2868
33387	1017	836	591	1273	766	822	1152	858	1269	1979	1079	1256
31960	5951	6518	5076	8449	7389	8332	15100	16752	4676	17822	16413	15744
31621	5956	7294	5410	9414	9157	8963	6234	5778	6054	8395	8027	4850
31556	333	360	370	419	242	342	352	328	344	481	443	327
31554	1162	978	1581	1320	1748	1929	2662	3296	1222	3806	4925	3361
31408	3737	9106	6562	4004	6549	5184	6329	5656	5294	5152	5827	4467
31222	3347	3276	3209	3349	3819	3124	3193	3061	2815	4560	3788	3858
26911	187	216	130	187	216	218	169	150	232	189	186	176
26407	125	194	114	171	149	228	186	144	248	234	187	181
25323	388883	287560	852738	44399	190852	3674	19767	74479	191734	1698	88654	1147
25321	41040	22356	40902	7693	5788	4395	1595	2631	5991	2761	2719	853
23635	2567	3189	2386	1780	2616	2022	2570	2767	1963	2935	2434	2911
22863	34108	31723	35258	30206	26655	31788	24042	32606	33993	25254	18962	21117
22735	66933	84369	56351	39722	27593	24705	15519	10655	26073	23141	11219	5976
22444	581	795	795	579	797	992	344	527	829	538	720	534
22423	242	337	903	403	344	506	310	190	319	518	710	440
21811	2081	2467	2361	2061	2091	1801	2063	1091	1976	4549	3859	3501
21706	711	653	707	1271	765	531	898	523	819	289	294	239
21704	615	843	585	758	777	700	505	554	556	508	561	822
21659	227	436	236	314	315	509	353	335	299	322	237	295
20902	716	14348	22993	19949	14249	1001	8743	706	10319	9188	18239	7914
18619	501	571	456	519	425	519	469	450	440	613	528	608
18520	5650	7479	8404	6374	6104	7148	6166	5908	5250	24515	22743	20569
18488	464	557	625	429	410	571	471	939	361	559	829	441
18252	216	220	169	261	205	309	205	760	233	264	250	202
18242	163	291	217	258	263	498	227	1492	198	241	235	200
18168	211	238	171	219	269	326	246	158	196	249	198	272
17919	906	965	924	1069	1049	1116	1021	989	1027	1472	1318	1271
17833	1490	1901	240	257	2238	2247	2240	488	279	429	203	321
17830	712	334	323	502	302	369	267	309	429	463	270	311
17664	1128	2342	2594	2172	1519	1639	1166	1190	1782	2447	1425	1673
17651	259	268	322	348	281	279	227	718	389	322	263	270
17536	942	811	307	2040	866	1040	719	226	1650	2320	1094	935
17252	923	1050	577	1422	1199	1905	924	745	1261	1873	428	1140
17128	1424	1488	1262	1343	907	1045	4626	5002	5212	3344	2922	2935
17068	1450	1245	3297	798	2285	3370	1408	3009	2379	699	1891	3312
17047	177	232	203	268	256	321	211	188	210	319	210	268
17002	601	754	647	2110	1306	1443	441	1256	481	10451	9366	6370
16817	1417	1380	1762	1353	1808	1701	1599	1610	1665	1056	2032	1763
16747	949	674	1039	589	593	654	977	684	1008	1165	925	998
16572	2550	2460	2702	2707	2213	2618	1127	2715	874	2292	2744	2330
16561	1916	2250	2259	2295	1730	2106	1982	2032	2082	2737	5201	2655
16550	10385	13052	10626	9963	11201	12732	11942	10527	12623	9599	11002	11124
14706	765	806	731	982	925	879	909	837	961	1073	931	902
14696	538	632	534	1022	865	1160	729	1122	1123	873	890	725
13146	192	248	175	223	273	227	244	195	232	199	205	211
9489	3811	3988	3752	4745	4409	4914	4307	4431	4704	7351	6515	4609
8607	4516	4844	5068	3972	4241	4483	4513	4350	4526	9441	8408	7848
8270	97	351	257	609	386	370	371	428	297	438	233	271
7458	806	1663	906	1469	1135	1745	1793	1190	1379	2045	1303	1304
6767	381	522	514	420	407	505	486	428	127	500	561	389
6422	841	890	687	1045	815	919	1823	1791	2003	1789	855	1342
6066	411	841	458	543	472	614	392	429	554	510	541	430
5990	405	494	368	421	470	453	328	379	402	628	527	452
5691	889	1109	977	1430	2781	2852	2264	2361	1725	1056	2621	1755
5483	375	346	387	271	267	405	286	263	299	355	301	304
5346	3380	3097	2579	2377	2965	3332	3149	1963	2684	3182	3486	2687
5290	1698	2631	1751	3449	1843	1812	1086	656	2404	2558	720	1306
5121	1219	1673	1183	2052	1786	2482	1701	2507	1874	1760	2343	1516
5085	1079	1375	916	1823	1467	1268	939	738	668	1461	712	1298
4937	1339	954	969	1027	875	824	1082	952	992	542	1018	941
4818	4469	3961	4390	2851	3196	3681	3011	2480	2776	9266	8078	7352
4795	378	384	293	362	354	384	445	375	326	613	473	512
4793	348	276	325	164	439	574	446	433	745	478	203	238
4766	2929	2879	3074	2253	2486	5666	2277	10684	2583	26019	62753	9492
4755	16278	16211	15551	18897	16263	15676	16403	17738	14848	24648	22588	20626
4732	854	1065	780	1268	734	1010	1332	1242	1439	1337	1139	1062
4559	3982	445	3559	421	282	516	335	3733	4558	612	330	450
4550	3199	3449	2753	2978	2240	2881	2946	1900	2360	2950	1796	2929
4543	4704	5010	4739	3885	4382	4104	3606	3531	2831	9995	8150	8780
4531	409	369	426	389	329	521	401	631	288	606	501	434
4219	2094	2556	3137	3188	3134	2453	3036	2682	2341	3686	2743	2269
4086	69419	83689	38982	63816	65496	152699	18252	46350	20589	68987	78792	83224
3781	225680	242888	211349	253083	240190	223989	231718	211432	219421	318822	283137	311836
3772	570	2251	3416	359	558	407	588	1389	308	4471	1462	307
3258	527	4071	504	492	539	2921	2221	393	3735	2701	424	2232
3248	872	750	826	1424	941	908	1053	783	1356	975	822	831
3247	1951	2232	1497	2134	2230	2501	2172	2068	2321	1762	3090	2846
3232	40269	41660	37750	45558	41143	39391	38292	40669	39011	60238	54061	51526
3228	1461	1578	1132	211	1849	4419	1243	375	1548	2125	1374	1238
3200	350	629	353	464	348	403	2226	2741	2251	1553	1644	1481
3188	372	475	297	414	372	395	1720	235	417	421	361	1644
3178	727	2674	629	788	2449	519	651	3099	3048	990	980	833
3044	1596	1118	1230	2660	1833	1558	1936	2606	2403	2548	2514	1758
3026	578	775	786	1409	679	344	545	888	565	923	888	892
2936	7080	5004	7624	7035	6835	7471	6846	7537	6911	7329	7358	6565
2900	733	652	759	1481	870	708	1049	701	915	403	1209	625
2749	589	1144	633	942	579	655	756	613	711	1768	1413	746
2667	494	763	565	862	723	742	1024	1011	605	894	708	885
2665	889	975	820	1458	820	1108	768	1159	854	1379	1447	1457
2662	1424	1051	962	1216	1241	1054	1107	784	832	1907	1982	1345
2647	4234	3953	3113	6025	4997	5087	4724	5978	5342	8475	7391	5445
2568	1816	3853	2239	1456	3320	3607	1216	1504	3000	4097	3208	1963
2561	3555	3047	2646	4329	3981	3851	9043	10064	10915	6470	6624	5333
2543	2400	3565	4262	4133	2777	3241	4255	3455	3290	7074	8633	6022
2476	15139	14925	15441	15867	12255	16034	10469	14367	14458	13442	8865	9983
2466	1711	1717	1348	2737	1093	3158	2554	2401	2663	3211	565	1867
2395	2855	4684	1663	3738	3008	2659	2174	2229	2018	3895	3184	3447
2394	2074	2114	1641	2772	2265	2060	2800	2920	2521	4185	4113	1446
2242	4758	5820	4107	2817	2061	1986	1324	1133	2063	1787	875	529
2233	1285	1689	1599	3478	1990	2036	1296	1125	1546	1921	1113	1335
2197	3086	3043	2890	5599	5088	4643	3408	3375	3539	2943	2266	2554
2193	1155	1395	1423	981	1039	982	1074	1571	1377	1598	1715	1416
2153	6702	6913	6845	5345	4361	4593	4114	4277	3553	16271	13888	7997
2075	185	196	416	187	191	304	167	386	334	230	391	200
2065	1013	813	1091	1002	1002	1315	1767	1366	593	1758	1691	1386
2061	3571	3205	3502	3300	2606	3448	3260	3006	3411	3180	3412	3199
2031	14246	14797	14906	18149	18953	18341	15768	17076	15729	26645	25000	20488
2018	2385	695	1445	1249	1254	1652	1709	1630	1171	5944	6283	3392
2017	3424	967	3009	2602	2293	1491	2055	2454	2368	5155	4118	4918
2011	847	927	1097	905	548	648	1141	779	1074	1996	1647	9449
2001	636	914	412	439	502	2478	2384	2906	1719	356	1058	500
1996	1853	1721	2110	1704	1140	1769	1553	2578	1636	2026	2472	1524
1981	11904	12404	13347	14902	11569	12553	10916	13210	12603	16978	17242	12807
1978	812	769	462	1915	1921	1855	1876	417	2578	1893	645	2498
1970	2251	1859	3814	2591	1468	4132	3419	3975	4054	5409	5550	4271
1967	8874	417	9222	7352	9055	8063	7946	8380	8486	6209	12926	12797
1941	6574	5473	6725	7237	5525	3645	5704	6771	6019	6748	6130	3790
1925	5145	3397	4156	2610	1594	3380	4636	7678	3235	2555	3966	4260
1912	826	963	884	1204	922	999	993	555	841	1303	1011	1011
1878	2347	2341	2597	2185	3777	4030	1529	3090	1731	2586	2841	2622
1875	2258	2302	2772	2197	1615	4005	1800	2057	1598	2892	2373	2132
1872	2374	2416	3187	2430	3300	2550	2495	1564	2417	2463	2555	2538
1862	1289	1004	1383	992	934	1176	1287	1068	702	967	1313	1204
1846	4580	4392	4050	3173	3322	3014	3354	3321	3586	8451	7979	6567
1833	588	1023	564	1263	959	1280	383	493	916	1139	1098	478
1831	1279	1518	1486	362	1036	1118	1183	1157	1461	2041	2550	2342
1830	3402	3944	4551	4564	723	3779	3854	4177	3742	5847	5708	5477
1829	4813	3855	4643	5860	5435	4514	5683	6647	6276	7836	8756	7047
1806	3831	4888	4279	3981	3523	3504	3434	3740	3415	5166	3972	4529
1803	1049	1357	728	1498	1290	1684	824	713	1105	1885	1087	1311
1799	10941	19432	15403	36134	31732	34116	2864	28148	34708	4237	4766	5070
1781	2370	1819	3228	2126	1853	3101	2206	2004	2088	5678	4717	3119
1772	630	428	383	394	704	770	683	547	421	491	798	644
1753	192	190	154	174	223	277	197	182	225	232	146	204
1752	1349	1572	2375	950	1015	1131	907	1182	1281	2076	2244	1899
1751	3239	3693	4546	7293	1586	4202	2666	4939	3125	611	505	488
1746	12384	13665	14281	16286	13708	12621	14030	13537	14123	20656	19799	19079
1740	1739	1873	1984	2973	2491	2756	2622	2328	2941	3119	3004	2407
1737	10876	10270	9197	17309	11575	10240	11835	10141	12195	10300	11315	10336
1735	7084	6791	8472	10538	8169	7536	10461	9708	10440	10072	8650	12146
1732	3636	3798	4527	3013	2519	3588	2712	3630	3733	7683	8020	6039
1721	23796	11947	22757	24742	17852	13621	18672	18017	18458	21882	26055	29146
1719	254	344	328	500	359	440	222	192	282	291	255	238
1717	9831	8033	9751	10963	8099	4520	8484	6771	8197	11219	11170	12764
1713	19275	19185	23574	23758	19097	17881	22116	21809	19905	28769	38714	36736
1708	22255	21821	24592	28559	23601	21905	24218	22266	25767	33590	34082	33563
1706	889	1648	1212	828	1505	1717	1678	868	938	850	1158	975
1705	14934	13093	15424	22585	20146	19759	13481	13975	11473	23422	21600	17582
1704	587	956	456	731	503	785	500	2957	512	894	454	342
1702	11394	10665	13864	12826	10685	10632	13092	13636	11838	17976	20410	20310
1701	2371	2484	2338	2311	1807	2163	1893	2280	2031	4338	4288	3672
1700	646	893	699	695	874	678	850	781	622	895	854	385
1686	543	778	595	660	678	778	642	609	575	805	538	906
1684	149	231	200	234	247	236	183	172	204	229	240	199
1661	1723602	1710608	1728272	2006095	2317395	2267615	1904463	1931472	1715934	1307	1313	1046
1173	295	436	333	345	386	685	348	299	299	647	2078	1357
1064	1214	1436	1211	1556	1695	1742	1848	19097	1923	2049	2070	1228
1029	3697	3951	4176	3873	2861	4616	2561	4289	4610	4514	4161	3921
892	1571	1680	1828	1825	4628	2365	1940	2031	2852	1897	2191	1256
657	268	2137	4953	384	1043	634	1166	1356	1782	2447	1649	1066
592	414	484	385	455	484	423	556	711	568	550	572	382
490	990	1309	697	760	1145	2203	966	1381	740	2878	2109	2192
479	1728	1602	1435	1982	2404	2843	2373	3498	3200	1674	2244	2099
458	304	412	262	439	433	625	307	619	388	434	428	665
453	334047	171960	497415	294947	220993	127194	246021	502497	345076	223401	567673	197810
443	3973	10294	13360	12372	12831	11556	8970	12309	14135	9977	15347	14206
307	4175	6081	4192	3394	4053	4464	3672	3457	3486	12520	18351	123854
299	13588	13796	21470	19533	13650	11108	8191	15304	9803	8649	17677	7263
257	704	1992	1359	850	1269	1035	1304	988	950	650	860	1151
168	887	1673	510	433	1291	1161	1193	1848	539	603	372	289
160	697	751	753	707	625	643	823	1035	729	1276	1051	859
153	2042	1499	799	1909	2089	2112	2469	2725	1946	1521	4146	643
137	55098	52001	59979	52407	51143	52475	51789	58383	55569	49807	65756	48770
134	23079	18251	5953	2748	18740	5687	11097	30201	4215	5984	5381	1074
110	950	1104	11852	1573	1161	1607	897	10489	1530	1495	1008	783
99	4285	3952	4903	2068	4769	4456	4875	4948	3921	7377	7563	6952
91	4084	3733	3980	3330	3218	5078	3142	1861	3338	3824	3633	3155
68	18260	9701	46383	8620	6294	4029	9018	30124	14598	2929	14794	1524
62	4937	3970	6023	2636	4605	4767	3561	6383	4821	3626	7480	3102
54	212	306	223	274	242	291	275	1040	282	392	266	244
47	5731	4049	6165	3869	4281	5421	3565	5606	4505	4127	4439	3673
39	5042	3590	4485	6258	4491	5391	4886	5188	6157	6416	4967	4686
