# Supplementary material for: Cystic Fibrosis-Associated Stenotrophomonas maltophilia Strain-Specific Adaptations and Responses to pH
Source: J Bacteriol. 2019 Mar 13;201(7):e00478-18. doi: 10.1128/JB.00478-18 (PMC6416904; doi:10.1128/JB.00478-18)
Supplement: Supplemental file 5 [file JB.00478-18-sd005.xlsx]

## Sheet: Sheet1
Dataset S5: Number of reads from the transcriptomics and metatranscriptomics pipeline
			S. maltophilia pan-genome alignment				FLR19 genome alignments
	# Reads	# Quality filtered reads	# Reads that aligned to non-Stenotrophomonas CF databsase	Percent reads that aligned to non-Stenotrophomonas CF database	# of reads that aligned to the S. maltophilia pan-genome	Percent reads that aligned to S. maltophilia pan-genome	# Reads that aligned to FLR19 genome	Min Coverage across FLR19 genome	Mean Coverage across FLR19 genome	Max Coverage across FLR19 genome
Acidic 1	8418110	3249685	716541	22.25	465358	18.59	3249685	0	38.3	12030
Acidic 2	6258095	2411591	538451	22.54	352064	19.03	2411591	0	29.03	10040
Neutral 1	9045753	3471746	819104	23.87	40001	26.48	3471746	0	46.19	9114
Neutral 2	5654417	2187908	517466	23.79	383448	23.13	2187908	0	27.09	5797
Neutral 3	9503145	3607402	752771	21.05	667268	23.63	3607402	0	48.37	9607
Basic 1	13424457	5079716	1113613	21.84	953856	23.93	5079716	0	67.31	15950
Basic 2	10425798	4023699	958707	24.05	712542	23.53	4023699	0	53.32	12920
Sputum A	71926942	21758941	290184	11.18	208	0.01	2089	s
Sputum B	105647965	6586958	942301	14.31	2	0	662
Sputum C	61212590	9691478	1111088	11.46	0	0	55
Sputum D	124266260	13930880	1099058	7.89	0	0	640
Sputum E	62985339	1950129	311417	15.97	3403	0.21	25365
Sputum F	68022834	1344242	141769	10.55	28992	2.41	179947
Sputum G	68022834	8659029	3098377	35.78	1	0	153
