# Supplementary material for: Cystic Fibrosis-Associated Stenotrophomonas maltophilia Strain-Specific Adaptations and Responses to pH
Source: J Bacteriol. 2019 Mar 13;201(7):e00478-18. doi: 10.1128/JB.00478-18 (PMC6416904; doi:10.1128/JB.00478-18)
Supplement: Supplemental file 6 [file JB.00478-18-sd006.xlsx]

## Sheet: Sheet1
Dataset S6: Differentially expressed genes from in vitro FLR19 pH experiment.
RAST Identifier	Gene Annotation	Cellular Process (RAST Category)	Transcriptomics	Number of strains with this gene (from phylogeny)	CF accessory genome?	Unique to FLR19?
fig|6666666.230262.peg.1304	Translation_initiation_factor_1	Protein Metabolism	Upreg in pH5	73	No	No
fig|6666666.230262.peg.1317	FIG01112216:_hypothetical_protein	Uncharacterized	Downreg in pH5	73	No	No
fig|6666666.230262.peg.1327	FIG01113005:_hypothetical_protein	Uncharacterized	Downreg in pH5	37	No	No
fig|6666666.230262.peg.1335	COG2907:_Amine_oxidase%2C_flavin-containing	Uncharacterized	Downreg in pH5	68	No	No
fig|6666666.230262.peg.1349	hypothetical_protein	Uncharacterized	Upreg in pH5	30	No	No
fig|6666666.230262.peg.1356	Transcriptional_regulator%2C_TetR_family	Uncharacterized	Upreg in pH5	43	No	No
fig|6666666.230262.peg.1390	1-phosphofructokinase_(EC_2.7.1.56)	Carbohydrates	Downreg in pH5	70	No	No
fig|6666666.230262.peg.1415	FIG01110976:_hypothetical_protein	Uncharacterized	Upreg in pH5	73	No	No
fig|6666666.230262.peg.1470	Similar_to_F420-dependent_glucose-6-phosphate_dehydrogenase%2C_Mext_1273_family	Uncharacterized	Downreg in pH5	47	No	No
fig|6666666.230262.peg.1472	Oxidoreductase	Uncharacterized	Downreg in pH5	73	No	No
fig|6666666.230262.peg.1474	Macrolide_export_ATP-binding/permease_protein_MacB_(EC_3.6.3.-)	Virulence, Disease and Defense	Downreg in pH5	73	No	No
fig|6666666.230262.peg.1475	Macrolide-specific_efflux_protein_MacA	Virulence, Disease and Defense	Downreg in pH5	73	No	No
fig|6666666.230262.peg.1476	hypothetical_protein	Uncharacterized	Downreg in pH5	72	No	No
fig|6666666.230262.peg.1477	Two-component_response_regulator	Uncharacterized	Downreg in pH5	71	No	No
fig|6666666.230262.peg.1478	Signal_transduction_histidine_kinase	Uncharacterized	Downreg in pH5	73	No	No
fig|6666666.230262.peg.1493	Probable_transmembrane_protein	Uncharacterized	Downreg in pH5	73	No	No
fig|6666666.230262.peg.1578	Branched-chain_amino_acid_transport_protein_AzlC	Uncharacterized	Downreg in pH5	67	No	No
fig|6666666.230262.peg.1607	FIG01111999:_hypothetical_protein	Uncharacterized	Upreg in pH5	67	No	No
fig|6666666.230262.peg.1613	Diacylglycerol_kinase_(EC_2.7.1.107)	Fatty Acids, Lipids, and Isoprenoids	Upreg in pH5	68	No	No
fig|6666666.230262.peg.4085	Phosphate-specific_outer_membrane_porin_OprP_%3B_Pyrophosphate-specific_outer_membrane_porin_OprO	Phosphorus Metabolism	Downreg in pH5	62	No	No
fig|6666666.230262.peg.3064	predicted_N-acetylglucosamine_kinase%2C_glucokinase-like_(EC_2.7.1.59)	Carbohydrates	Downreg in pH5	73	No	No
fig|6666666.230262.peg.3084	Type_I_secretion_system%2C_outer_membrane_component_LapE	Uncharacterized	Upreg in pH5	72	No	No
fig|6666666.230262.peg.512	FIGfam138462:_Acyl-CoA_synthetase%2C_AMP-(fatty)_acid_ligase_/_(3R)-hydroxymyristoyl-[ACP]_dehydratase_(EC_4.2.1.-)	Fatty Acids, Lipids, and Isoprenoids	Downreg in pH5	61	No	No
fig|6666666.230262.peg.517	3-oxoacyl-[ACP]_synthase	Fatty Acids, Lipids, and Isoprenoids	Downreg in pH5	73	No	No
fig|6666666.230262.peg.519	putative_Cytochrome_bd2%2C_subunit_II	Respiration	Upreg in pH5	74	No	No
fig|6666666.230262.peg.520	putative_Cytochrome_bd2%2C_subunit_I	Respiration	Upreg in pH5	74	No	No
fig|6666666.230262.peg.555	FIG01111166:_hypothetical_protein	Uncharacterized	Upreg in pH5	73	No	No
fig|6666666.230262.peg.557	dTDP-glucose_4%2C6-dehydratase_(EC_4.2.1.46)	Cell Wall and Capsule	Upreg in pH5	74	No	No
fig|6666666.230262.peg.3890	FIG01112121:_hypothetical_protein	Uncharacterized	Upreg in pH5	74	No	No
fig|6666666.230262.peg.3898	Membrane_fusion_protein_of_RND_family_multidrug_efflux_pump	Virulence, Disease and Defense	Downreg in pH5	74	No	No
fig|6666666.230262.peg.1760	Autolysin_sensor_kinase_(EC_2.7.3.-)	Uncharacterized	Downreg in pH5	74	No	No
fig|6666666.230262.peg.1816	FIG01111997:_hypothetical_protein	Uncharacterized	Upreg in pH5	74	No	No
fig|6666666.230262.peg.1818	Outer_membrane_receptor_proteins%2C_mostly_Fe_transport	Iron acquisition and metabolism	Upreg in pH5	74	No	No
fig|6666666.230262.peg.4163	Sigma-fimbriae_tip_adhesin	Membrane Transport	Upreg in pH5	21	Yes	No
fig|6666666.230262.peg.4208	hypothetical_protein	Uncharacterized	Upreg in pH5	30	No	No
fig|6666666.230262.peg.4209	hypothetical_protein	Uncharacterized	Upreg in pH5	25	No	No
fig|6666666.230262.peg.1035	Asparagine_synthetase_[glutamine-hydrolyzing]_(EC_6.3.5.4)	Amino Acids and Derivatives	Downreg in pH5	74	No	No
fig|6666666.230262.peg.1080	Sugar_ABC_transporter%2C_sugar_permease_protein_1_USSDB1C	Uncharacterized	Upreg in pH5	74	No	No
fig|6666666.230262.peg.1849	FIG01113101:_hypothetical_protein	Uncharacterized	Upreg in pH5	56	No	No
fig|6666666.230262.peg.2012	Glutamate_5-kinase_(EC_2.7.2.11)_/_RNA-binding_C-terminal_domain_PUA	Amino Acids and Derivatives	Downreg in pH5	73	No	No
fig|6666666.230262.peg.2210	INTEGRAL_MEMBRANE_PROTEIN_(Rhomboid_family)	Uncharacterized	Upreg in pH5	72	No	No
fig|6666666.230262.peg.2320	hypothetical_protein	Uncharacterized	Upreg in pH5	23	No	No
fig|6666666.230262.peg.2330	hypothetical_protein	Uncharacterized	Downreg in pH5	11	Yes	No
fig|6666666.230262.peg.2378	FIG01111283:_hypothetical_protein	Uncharacterized	Upreg in pH5	74	No	No
fig|6666666.230262.peg.2379	FIG01112849:_hypothetical_protein	Uncharacterized	Upreg in pH5	74	No	No
fig|6666666.230262.peg.3173	Cob(I)alamin_adenosyltransferase_(EC_2.5.1.17)	Uncharacterized	Downreg in pH5	74	No	No
fig|6666666.230262.peg.3191	FIG01111427:_hypothetical_protein	Uncharacterized	Upreg in pH5	72	No	No
fig|6666666.230262.peg.3914	FIG01111128:_hypothetical_protein	Uncharacterized	Upreg in pH5	74	No	No
fig|6666666.230262.peg.3457	Methylglutaconyl-CoA_hydratase_(EC_4.2.1.18)	Uncharacterized	Downreg in pH5	69	No	No
fig|6666666.230262.peg.3464	3-oxoacyl-[acyl-carrier_protein]_reductase_(EC_1.1.1.100)	Fatty Acids, Lipids, and Isoprenoids	Downreg in pH5	73	No	No
fig|6666666.230262.peg.3465	4-hydroxy-tetrahydrodipicolinate_reductase_(EC_1.17.1.8)	Amino Acids and Derivatives	Downreg in pH5	74	No	No
fig|6666666.230262.peg.1712	Tryptophan_synthase_beta_chain_(EC_4.2.1.20)	Amino Acids and Derivatives	Upreg in pH5	64	No	No
fig|6666666.230262.peg.3519	putative%3B_ORF_located_using_Glimmer/Genemark	Uncharacterized	Downreg in pH5	72	No	No
fig|6666666.230262.peg.1275	Homoserine_O-acetyltransferase_(EC_2.3.1.31)	Amino Acids and Derivatives	Upreg in pH5	73	No	No
fig|6666666.230262.peg.1283	33_kDa_chaperonin_(Heat_shock_protein_33)_(HSP33)	Uncharacterized	Upreg in pH5	74	No	No
fig|6666666.230262.peg.3122	FIG01111149:_hypothetical_protein	Uncharacterized	Downreg in pH5	74	No	No
fig|6666666.230262.peg.3123	RND_efflux_system%2C_inner_membrane_transporter_CmeB	Virulence, Disease and Defense	Downreg in pH5	74	No	No
fig|6666666.230262.peg.3124	Membrane_fusion_protein_of_RND_family_multidrug_efflux_pump	Virulence, Disease and Defense	Downreg in pH5	73	No	No
fig|6666666.230262.peg.3141	Fructokinase_(EC_2.7.1.4)	Carbohydrates	Downreg in pH5	74	No	No
fig|6666666.230262.peg.3144	Alpha-1%2C2-mannosidase	Carbohydrates	Downreg in pH5	74	No	No
fig|6666666.230262.peg.3627	Interferon-induced_transmembrane_protein	Uncharacterized	Upreg in pH5	74	No	No
fig|6666666.230262.peg.1121	hypothetical_protein	Uncharacterized	Upreg in pH5	32	No	No
fig|6666666.230262.peg.1147	Permeases_of_the_major_facilitator_superfamily	Uncharacterized	Upreg in pH5	72	No	No
fig|6666666.230262.peg.1154	Transcriptional_regulator%2C_TetR_family	Uncharacterized	Downreg in pH5	74	No	No
fig|6666666.230262.peg.1223	Iron_siderophore_sensor_protein	Iron acquisition and metabolism	Downreg in pH5	74	No	No
fig|6666666.230262.peg.1232	FIG01111142:_hypothetical_protein	Uncharacterized	Upreg in pH5	74	No	No
fig|6666666.230262.peg.1233	Thiamin_biosynthesis_protein_ThiC	Cofactors, Vitamins, Prosthetic Groups, Pigments	Upreg in pH9	74	No	No
fig|6666666.230262.peg.1234	choline/carnitine/betaine_transporter	Uncharacterized	Upreg in pH5	72	No	No
fig|6666666.230262.peg.593	Inner_membrane_protein	Uncharacterized	Upreg in pH5	74	No	No
fig|6666666.230262.peg.594	FIG01110967:_hypothetical_protein	Uncharacterized	Upreg in pH5	74	No	No
fig|6666666.230262.peg.595	FIG01112209:_hypothetical_protein	Uncharacterized	Upreg in pH5	74	No	No
fig|6666666.230262.peg.599	Glyoxalase/bleomycin_resistance_protein/dioxygenase	Uncharacterized	Upreg in pH5	74	No	No
fig|6666666.230262.peg.609	RNA_polymerase_sigma_factor_RpoE	RNA Metabolism	Upreg in pH5	74	No	No
fig|6666666.230262.peg.670	Regulatory_sensor-transducer%2C_BlaR1/MecR1_family	Uncharacterized	Downreg in pH5	68	No	No
fig|6666666.230262.peg.679	FIG037995:_Hypothetical_protein	Uncharacterized	Downreg in pH5	70	No	No
fig|6666666.230262.peg.1660	Biphenyl-2%2C3-diol_1%2C2-dioxygenase_III_(EC_1.13.11.39)	Uncharacterized	Upreg in pH5	73	No	No
fig|6666666.230262.peg.1667	LSU_ribosomal_protein_L20p	Virulence, Disease and Defense	Upreg in pH5	74	No	No
fig|6666666.230262.peg.4130	Methyl-accepting_chemotaxis_protein_I_(serine_chemoreceptor_protein)	Motility and Chemotaxis	Downreg in pH5	24	No	No
fig|6666666.230262.peg.2619	Uncharacterized_iron-regulated_membrane_protein%3B_Iron-uptake_factor_PiuB	Uncharacterized	Downreg in pH5	65	No	No
fig|6666666.230262.peg.2649	FIG01113046:_hypothetical_protein	Uncharacterized	Downreg in pH5	64	No	No
fig|6666666.230262.peg.875	FIG01111074:_hypothetical_protein	Uncharacterized	Upreg in pH5	73	No	No
fig|6666666.230262.peg.925	FIG01111448:_hypothetical_protein	Uncharacterized	Downreg in pH5	74	No	No
fig|6666666.230262.peg.926	TonB-dependent_receptor	Membrane Transport	Downreg in pH5	74	No	No
fig|6666666.230262.peg.2556	Alkyl_hydroperoxide_reductase_protein_F_(EC_1.6.4.-)	Sulfur Metabolism	Upreg in pH5	74	No	No
fig|6666666.230262.peg.2557	Alkyl_hydroperoxide_reductase_protein_C_(EC_1.6.4.-)	Sulfur Metabolism	Upreg in pH5	74	No	No
fig|6666666.230262.peg.2080	FIG01112383:_hypothetical_protein	Uncharacterized	Upreg in pH5	74	No	No
fig|6666666.230262.peg.690	Transcriptional_regulator%2C_AraC_family	Uncharacterized	Upreg in pH5	74	No	No
fig|6666666.230262.peg.694	L-lactate_permease	Carbohydrates	Upreg in pH5	74	No	No
fig|6666666.230262.peg.709	Transcriptional_regulator%2C_LysR_family	Uncharacterized	Downreg in pH5	71	No	No
fig|6666666.230262.peg.764	FIG01111801:_hypothetical_protein	Uncharacterized	Downreg in pH5	67	No	No
fig|6666666.230262.peg.3166	Acetolactate_synthase_large_subunit_(EC_2.2.1.6)	Amino Acids and Derivatives	Downreg in pH5	74	No	No
fig|6666666.230262.peg.3167	Succinate-semialdehyde_dehydrogenase_[NAD]_(EC_1.2.1.24)%3B_Succinate-semialdehyde_dehydrogenase_[NAD(P)+]_(EC_1.2.1.16)	Uncharacterized	Downreg in pH9	74	No	No
fig|6666666.230262.peg.3167	Succinate-semialdehyde_dehydrogenase_[NAD]_(EC_1.2.1.24)%3B_Succinate-semialdehyde_dehydrogenase_[NAD(P)+]_(EC_1.2.1.16)	Uncharacterized	Downreg in pH5	74	No	No
fig|6666666.230262.peg.79	ABC_transporter%2C_ATP-binding_protein	Uncharacterized	Downreg in pH5	74	No	No
fig|6666666.230262.peg.164	Arsenate_reductase_(EC_1.20.4.1)	Virulence, Disease and Defense	Downreg in pH5	14	Yes	No
fig|6666666.230262.peg.165	Lactoylglutathione_lyase_(EC_4.4.1.5)	Carbohydrates	Downreg in pH5	14	Yes	No
fig|6666666.230262.peg.166	Transcriptional_regulator%2C_ArsR_family	Uncharacterized	Downreg in pH5	14	Yes	No
fig|6666666.230262.peg.190	Biopolymer_transport_protein_ExbD/TolR	Membrane Transport	Downreg in pH5	74	No	No
fig|6666666.230262.peg.260	FIG024006:_iron_uptake_protein	Uncharacterized	Upreg in pH5	74	No	No
fig|6666666.230262.peg.295	Inner_membrane_component_of_tripartite_multidrug_resistance_system	Virulence, Disease and Defense	Upreg in pH5	74	No	No
fig|6666666.230262.peg.296	Membrane_fusion_component_of_tripartite_multidrug_resistance_system	Virulence, Disease and Defense	Upreg in pH5	74	No	No
fig|6666666.230262.peg.297	Outer_membrane_component_of_tripartite_multidrug_resistance_system	Virulence, Disease and Defense	Upreg in pH5	72	No	No
fig|6666666.230262.peg.298	Transcriptional_regulator%2C_MarR_family	Uncharacterized	Upreg in pH5	72	No	No
fig|6666666.230262.peg.343	Glycine_cleavage_system_transcriptional_activator	Regulation and Cell signaling	Downreg in pH5	74	No	No
fig|6666666.230262.peg.374	FIG01217340:_hypothetical_protein	Uncharacterized	Upreg in pH5	73	No	No
fig|6666666.230262.peg.382	FIG01111224:_hypothetical_protein	Uncharacterized	Downreg in pH5	73	No	No
fig|6666666.230262.peg.455	DNA_repair_protein_RadA	Protein Metabolism	Upreg in pH5	71	No	No
fig|6666666.230262.peg.3025	Ketol-acid_reductoisomerase_(EC_1.1.1.86)	Amino Acids and Derivatives	Downreg in pH5	74	No	No
fig|6666666.230262.peg.3030	2-isopropylmalate_synthase_(EC_2.3.3.13)	Amino Acids and Derivatives	Downreg in pH5	68	No	No
fig|6666666.230262.peg.1941	Flagellar_biosynthesis_protein_FliC	Motility and Chemotaxis	Downreg in pH5	65	No	No
fig|6666666.230262.peg.1966	Flagellar_biosynthesis_protein_FliR	Motility and Chemotaxis	Downreg in pH5	70	No	No
fig|6666666.230262.peg.1975	RNA_polymerase_sigma_factor_for_flagellar_operon	Motility and Chemotaxis	Downreg in pH5	72	No	No
fig|6666666.230262.peg.4003	Radical_SAM_domain_protein	Uncharacterized	Upreg in pH5	6	Yes	No
fig|6666666.230262.peg.961	conserved_hypothetical_protein-transmembrane_prediction	Uncharacterized	Downreg in pH5	73	No	No
fig|6666666.230262.peg.972	Histone_acetyltransferase_HPA2_and_related_acetyltransferases	Uncharacterized	Downreg in pH5	74	No	No
fig|6666666.230262.peg.3709	Sulfate_permease	Amino Acids and Derivatives	Upreg in pH5	55	No	No
fig|6666666.230262.peg.3787	Ferrichrome-iron_receptor	Uncharacterized	Upreg in pH9	74	No	No
fig|6666666.230262.peg.794	FIG01111179:_hypothetical_protein	Uncharacterized	Downreg in pH5	44	No	No
fig|6666666.230262.peg.800	FIG01111702:_hypothetical_protein	Uncharacterized	Downreg in pH5	63	No	No
fig|6666666.230262.peg.836	5%2C10-methylenetetrahydrofolate_reductase_(EC_1.5.1.20)	Amino Acids and Derivatives	Upreg in pH5	74	No	No
fig|6666666.230262.peg.2705	Pirin	Uncharacterized	Upreg in pH5	74	No	No
fig|6666666.230262.peg.2725	Carbon_storage_regulator	Carbohydrates	Upreg in pH5	74	No	No
fig|6666666.230262.peg.2729	SOS-response_repressor_and_protease_LexA_(EC_3.4.21.88)	DNA Metabolism	Upreg in pH5	74	No	No
fig|6666666.230262.peg.2609	Imidazole_glycerol_phosphate_synthase_cyclase_subunit_(EC_4.1.3.-)	Amino Acids and Derivatives	Downreg in pH5	74	No	No
fig|6666666.230262.peg.2613	Histidinol-phosphate_aminotransferase_(EC_2.6.1.9)	Amino Acids and Derivatives	Downreg in pH5	73	No	No
fig|6666666.230262.peg.2615	ATP_phosphoribosyltransferase_(EC_2.4.2.17)	Uncharacterized	Upreg in pH9	73	No	No
fig|6666666.230262.peg.2616	His_repressor	Uncharacterized	Upreg in pH9	74	No	No
fig|6666666.230262.peg.2616	His_repressor	Uncharacterized	Downreg in pH5	74	No	No
fig|6666666.230262.peg.2508	Nucleoside_triphosphate_pyrophosphohydrolase_MazG_(EC_3.6.1.8)	Nucleosides and Nucleotides	Downreg in pH5	74	No	No
fig|6666666.230262.peg.2514	Chemotaxis_response_regulator_containing_a_CheY-like_receiver_domain_and_a_methylesterase_domain	Uncharacterized	Downreg in pH5	74	No	No
fig|6666666.230262.peg.3835	RNA-2'%2C3'-PO4:RNA-5'-OH_ligase	RNA Metabolism	Downreg in pH5	67	No	No
fig|6666666.230262.peg.1876	FIG01111381:_hypothetical_protein	Uncharacterized	Downreg in pH5	74	No	No
fig|6666666.230262.peg.1915	Arsenical_resistance_operon_repressor	Virulence, Disease and Defense	Downreg in pH5	17	Yes	No
fig|6666666.230262.peg.3284	Phosphoglycerol_transferase_I_(EC_2.7.8.20)	Stress Response	Upreg in pH5	73	No	No
fig|6666666.230262.peg.3361	Heavy_metal_RND_efflux_outer_membrane_protein%2C_CzcC_family	Virulence, Disease and Defense	Downreg in pH5	23	No	No
fig|6666666.230262.peg.3362	Cobalt-zinc-cadmium_resistance_protein_CzcD	Virulence, Disease and Defense	Downreg in pH5	22	Yes	No
fig|6666666.230262.peg.3364	Phage_integrase	Uncharacterized	Upreg in pH5	20	Yes	No
fig|6666666.230262.peg.3404	Galactosamine-6-phosphate_isomerase_(EC_5.3.1.-)	Carbohydrates	Upreg in pH9	74	No	No
fig|6666666.230262.peg.3404	Galactosamine-6-phosphate_isomerase_(EC_5.3.1.-)	Carbohydrates	Upreg in pH5	74	No	No
fig|6666666.230262.peg.3418	chloride_channel	Uncharacterized	Upreg in pH5	64	No	No
fig|6666666.230262.peg.3428	RND_efflux_system%2C_outer_membrane_lipoprotein_CmeC	Virulence, Disease and Defense	Upreg in pH5	74	No	No
fig|6666666.230262.peg.3429	RND_efflux_system%2C_inner_membrane_transporter_CmeB	Virulence, Disease and Defense	Upreg in pH5	47	No	No
fig|6666666.230262.peg.3430	Membrane_fusion_protein_of_RND_family_multidrug_efflux_pump	Virulence, Disease and Defense	Upreg in pH5	74	No	No
fig|6666666.230262.peg.3431	Sensory_histidine_kinase_BaeS	Uncharacterized	Upreg in pH5	73	No	No
fig|6666666.230262.peg.3432	Response_regulator_BaeR	Uncharacterized	Upreg in pH5	74	No	No
fig|6666666.230262.peg.2114	SSU_ribosomal_protein_S21p	Protein Metabolism	Upreg in pH5	73	No	No
fig|6666666.230262.peg.2178	FIG01111989:_hypothetical_protein	Uncharacterized	Downreg in pH5	73	No	No
fig|6666666.230262.peg.2180	FIG01111325:_hypothetical_protein	Uncharacterized	Downreg in pH5	74	No	No
fig|6666666.230262.peg.2181	Homogentisate_1%2C2-dioxygenase_(EC_1.13.11.5)	Cofactors, Vitamins, Prosthetic Groups, Pigments	Downreg in pH5	74	No	No
fig|6666666.230262.peg.2182	4-hydroxyphenylpyruvate_dioxygenase_(EC_1.13.11.27)	Cofactors, Vitamins, Prosthetic Groups, Pigments	Downreg in pH5	74	No	No
fig|6666666.230262.peg.2818	Putative_Holliday_junction_resolvase_YggF	Stress Response	Downreg in pH5	74	No	No
fig|6666666.230262.peg.2851	FIG01111603:_hypothetical_protein	Uncharacterized	Upreg in pH5	74	No	No
fig|6666666.230262.peg.2852	FIG01112657:_hypothetical_protein	Uncharacterized	Upreg in pH5	74	No	No
fig|6666666.230262.peg.2881	Para-aminobenzoate_synthase%2C_aminase_component_(EC_2.6.1.85)	Amino Acids and Derivatives	Downreg in pH5	74	No	No
fig|6666666.230262.peg.2913	Quaternary_ammonium_compound-resistance_protein_SugE	Uncharacterized	Upreg in pH5	73	No	No
fig|6666666.230262.peg.2923	FIG005121:_SAM-dependent_methyltransferase_(EC_2.1.1.-)	Stress Response	Downreg in pH5	66	No	No
fig|6666666.230262.peg.2991	transcriptional_regulator%2C_TetR_family	Uncharacterized	Downreg in pH5	74	No	No
fig|6666666.230262.peg.3002	FIG01111286:_hypothetical_protein	Uncharacterized	Downreg in pH5	74	No	No
fig|6666666.230262.peg.4280	Pathogenicity-related_protein	Uncharacterized	Downreg in pH5	72	No	No
fig|6666666.230262.peg.4282	FIG01112189:_hypothetical_protein	Uncharacterized	Upreg in pH5	73	No	No
fig|6666666.230262.peg.4308	Transporter%2C_LysE_family	Uncharacterized	Upreg in pH5	73	No	No
fig|6666666.230262.peg.4311	Histone_acetyltransferase_HPA2_and_related_acetyltransferases	Uncharacterized	Downreg in pH5	74	No	No
fig|6666666.230262.peg.4374	Predicted_maltose_transporter_MalT	Carbohydrates	Upreg in pH5	73	No	No
fig|6666666.230262.peg.1344	FIG01112660:_hypothetical_protein	Uncharacterized	Upreg in pH5	71	No	No
fig|6666666.230262.peg.1414	FMN_reductase_(EC_1.5.1.29)	Sulfur Metabolism	Upreg in pH5	73	No	No
fig|6666666.230262.peg.1783	FIG01110964:_hypothetical_protein	Uncharacterized	Upreg in pH5	74	No	No
fig|6666666.230262.peg.4155	DNA_primase/helicase%2C_phage-associated	Phages, Prophages, Transposable elements, Plasmids	Upreg in pH5	23	No	No
fig|6666666.230262.peg.4164	Sigma-fimbriae_chaperone_protein	Membrane Transport	Upreg in pH5	16	Yes	No
fig|6666666.230262.peg.4200	hypothetical_protein	Uncharacterized	Upreg in pH5	23	Yes	No
fig|6666666.230262.peg.4207	hypothetical_protein	Uncharacterized	Upreg in pH5	30	No	No
fig|6666666.230262.peg.4210	hypothetical_protein	Uncharacterized	Upreg in pH5	17	No	No
fig|6666666.230262.peg.873	Transcriptional_regulator%2C_MarR_family	Uncharacterized	Upreg in pH5	74	No	No
fig|6666666.230262.peg.924	Permease_of_the_drug/metabolite_transporter_(DMT)_superfamily	RNA Metabolism	Downreg in pH5	74	No	No
fig|6666666.230262.peg.299	Transcriptional_regulator%2C_AraC_family	Uncharacterized	Upreg in pH5	73	No	No
fig|6666666.230262.peg.3316	Thermostable_8-oxoguanine_DNA_glycosylase	Uncharacterized	Upreg in pH5	1	Yes	Yes
