# Supplementary material for: Cystic Fibrosis-Associated Stenotrophomonas maltophilia Strain-Specific Adaptations and Responses to pH
Source: J Bacteriol. 2019 Mar 13;201(7):e00478-18. doi: 10.1128/JB.00478-18 (PMC6416904; doi:10.1128/JB.00478-18)
Supplement: Supplemental file 7 [file JB.00478-18-sd007.xlsx]

## Sheet: Sheet1
Dataset S7: RPKM values of transcriptome and metatranscriptome reads that aligned to the S. maltophilia pan-genome (N=14,136 genes).
Gene	Acidic 1 RPKM	Acidic 2 RPKM	Neutral 1 RPKM	Neutral 2 RPKM	Neutral 3 RPKM	Basic 1 RPKM	Basic 2 RPKM	Sputum E RPKM	Sputum F RPKM	No. isolates	DGE analysis
group_56	0.000336857	0.000148534	#N/A	#N/A	0.000625459	0.000607606	0.000596116	#N/A	#N/A	1	#N/A
glyQ	0.151776	0.111395	0.0992782	0.398433	0.131537	0.146538	0.163818	0.947941	0.625804	73	#N/A
asnB_3	0.0135779	0.0158363	0.0576021	0.0512673	0.0271213	0.0347674	0.024833	#N/A	#N/A	74	5down
mtnA	0.308935	0.296617	0.132979	0.218582	0.31058	0.304278	0.300206	#N/A	0.105715	74	#N/A
group_310	0.00917221	0.00826703	0.0141992	#N/A	0.00816164	0.00994192	0.00903738	#N/A	#N/A	5	#N/A
group_13712	0.061892	0.0266676	0.0871452	0.0561256	0.0797603	0.110247	0.102337	#N/A	#N/A	74	#N/A
group_8620	0.000104833	#N/A	#N/A	#N/A	0.00010949	0.000116034	0.000121746	#N/A	#N/A	1	#N/A
group_1385	0.002532	0.00200963	0.00592982	#N/A	0.00272003	0.00281143	0.00187231	#N/A	#N/A	3	#N/A
group_3438	0.00246742	0.00199834	0.00412756	0.0042859	0.00147259	0.00210558	0.00230575	#N/A	#N/A	1	#N/A
group_12097	0.00166847	0.00114769	0.000781495	#N/A	0.000975848	0.00183853	0.00124009	#N/A	#N/A	1	#N/A
atpH	0.159934	0.131213	0.437548	0.174124	0.318178	0.264135	0.320081	0.904696	1.17837	73	#N/A
group_5457	0.004436	0.00373421	#N/A	#N/A	0.00280791	0.00218221	0.00267618	#N/A	#N/A	4	#N/A
group_7183	7.90401e-05	0.000209112	#N/A	#N/A	5.50341e-05	3.88824e-05	0.000131131	#N/A	#N/A	2	#N/A
kefF	0.11711	0.146817	0.230882	0.225561	0.152399	0.169779	0.13132	#N/A	#N/A	74	#N/A
fliN	0.155591	0.124614	0.0347824	0.0842722	0.142411	0.212364	0.214859	#N/A	#N/A	74	#N/A
group_1788	0.117716	0.111959	0.185826	0.0866636	0.266589	0.314648	0.337195	#N/A	#N/A	73	#N/A
group_143	#N/A	#N/A	#N/A	#N/A	0.00018128	0.000128077	0.000345551	#N/A	#N/A	1	#N/A
mdtA_5	0.00159346	0.00127582	0.00196411	0.00356905	0.00236498	0.00237225	0.00183662	#N/A	#N/A	1	#N/A
group_3776	0.600491	0.622133	0.968007	1.22051	0.809582	0.971097	0.962555	#N/A	#N/A	74	#N/A
group_1807	0.0686776	0.0380055	0.0589979	0.0476476	0.0829418	0.0939185	0.078772	0.281091	0.037058	74	#N/A
group_12845	0.342988	0.307833	0.449752	0.492002	0.354419	0.324808	0.318828	0.588222	2.08687	74	#N/A
folE	0.368969	0.24257	0.447415	#N/A	0.50348	0.349332	0.289095	#N/A	0.573441	74	#N/A
group_13373	0.113657	0.121463	0.327291	#N/A	0.107493	0.122619	0.141865	#N/A	#N/A	74	#N/A
group_3324	0.00691745	0.00915057	#N/A	#N/A	0.00433484	0.00170146	0.0110173	#N/A	#N/A	11	#N/A
group_4576	0.000379293	#N/A	#N/A	#N/A	0.000264095	#N/A	#N/A	#N/A	#N/A	17	#N/A
group_9979	0.000165874	0.000146281	#N/A	#N/A	0.000115495	0.000244795	#N/A	#N/A	#N/A	1	#N/A
group_5696	0.186344	0.32045	0.392767	0.317204	0.199811	0.258505	0.247321	#N/A	#N/A	28	#N/A
nth_2	0.000962821	0.00100072	0.000805314	0.00195115	0.00148444	0.00131943	0.000821498	#N/A	#N/A	1	#N/A
group_13032	0.000455621	0.000947109	0.000762172	#N/A	0.0018128	0.0015049	0.00125262	#N/A	0.00211653	1	#N/A
iolE_3	#N/A	7.2632e-05	#N/A	#N/A	0.000152922	0.000162062	3.6437e-05	#N/A	#N/A	9	#N/A
group_4453	#N/A	#N/A	#N/A	#N/A	#N/A	6.88422e-06	#N/A	#N/A	#N/A	2	#N/A
group_2673	0.00677998	0.00747393	0.0052928	0.00641181	0.00582229	0.00667058	0.00534917	#N/A	0.0122483	2	#N/A
group_3307	0.000460044	0.000912836	0.0026935	#N/A	0.00064064	0.000565776	0.000610585	#N/A	0.0224393	1	#N/A
rayT	0.0395739	0.0399508	0.00152434	#N/A	0.0366186	0.0328517	0.0425028	#N/A	0.0677288	58	#N/A
group_1299	0.0960084	0.0729997	0.0973141	0.0579101	0.081518	0.128922	0.133182	#N/A	#N/A	74	#N/A
fdoG_1	0.277538	0.294362	0.176806	0.220829	0.213469	0.272657	0.277841	#N/A	0.00348891	74	#N/A
group_3689	0.0380663	0.0194076	#N/A	#N/A	0.0099393	0.0243828	0.0447337	#N/A	0.232092	74	#N/A
group_929	0.00104966	0.000396718	#N/A	0.00212712	0.00052204	0.000811423	0.00104485	#N/A	#N/A	9	#N/A
cyoB_2	0.0530678	0.0640454	0.00617761	0.123141	0.0541145	0.0608584	0.06994	0.224759	0.127883	73	#N/A
cheA_1	0.15025	0.13837	0.20141	0.150633	0.198819	0.202457	0.198563	#N/A	0.0257928	74	#N/A
yfkM	0.201516	0.164799	0.325546	0.545674	0.212506	0.165363	0.218259	#N/A	#N/A	70	#N/A
helD_3	0.000219664	0.000435864	#N/A	#N/A	7.64737e-05	0.000378208	0.000145772	#N/A	#N/A	8	#N/A
group_6	0.435753	0.550848	0.432535	0.361875	0.487018	0.415463	0.400284	#N/A	#N/A	35	#N/A
group_14041	0.0141348	0.0192791	0.0480251	0.0768789	0.0194796	0.0239945	0.015115	#N/A	0.290543	74	#N/A
metQ	0.363859	0.48882	0.316564	0.48762	0.462151	0.549986	0.537062	#N/A	0.205703	74	#N/A
treS	0.0220491	0.0154135	0.0748678	0.055096	0.0332842	0.0193564	0.0213533	0.1089	0.0218592	73	#N/A
cyoD_1	0.647543	0.552001	0.401908	0.13404	0.426296	0.385127	0.402332	0.162802	1.10479	73	#N/A
group_2706	0.0151524	0.0162573	0.0397766	#N/A	0.0196921	0.0199867	0.0224916	0.129181	0.0958753	72	#N/A
yxeP_1	0.0107586	0.0118684	0.0432064	#N/A	0.0106281	0.0149604	0.00788706	#N/A	#N/A	74	#N/A
group_11983	0.000327166	0.000144261	0.000638506	0.001547	0.000493566	0.000724245	0.000615152	#N/A	#N/A	1	#N/A
group_3857	0.0159143	0.0271439	0.0359521	#N/A	0.0319241	0.0377088	0.0293737	0.0732745	0.231291	73	#N/A
clsC_1	0.243476	0.211008	0.1396	0.187905	0.242925	0.260948	0.235229	0.211764	0.130355	72	#N/A
group_54	0.000829776	0.00167535	0.00102279	0.00371708	0.00149	0.00204097	0.00176788	#N/A	#N/A	1	#N/A
rne	0.352293	0.354741	0.402863	0.494911	0.41804	0.462248	0.466132	0.623146	0.568202	73	#N/A
group_1651	0.000269844	0.000499738	0.000631961	#N/A	0.000338197	0.00050443	0.000286516	#N/A	#N/A	1	#N/A
group_3577	0.104082	0.0579712	0.0641458	0.155415	0.0680837	0.116011	0.123781	#N/A	#N/A	70	#N/A
fliO	0.02013	0.0266284	0.0609156	#N/A	0.0534659	0.0236994	0.0384246	#N/A	#N/A	74	#N/A
gspH	#N/A	#N/A	#N/A	#N/A	0.00484095	0.00426209	0.0075951	#N/A	#N/A	73	#N/A
cdhR_3	0.0841945	0.0650794	0.143285	0.144292	0.0499277	0.072952	0.0747532	#N/A	#N/A	61	#N/A
group_663	0.0881419	0.0545284	0.0426816	0.193661	0.0784448	0.0908926	0.0848799	#N/A	#N/A	73	#N/A
group_501	0.0892639	0.0810176	0.208361	0.0780946	0.107672	0.11626	0.123432	#N/A	#N/A	74	#N/A
group_5423	#N/A	#N/A	#N/A	#N/A	0.00176256	0.0070825	0.00351723	#N/A	#N/A	72	#N/A
puuD	0.0625975	0.0741455	0.141636	0.0937502	0.0987184	0.0833945	0.0937975	#N/A	#N/A	71	#N/A
truB	0.17717	0.157877	0.213267	0.371619	0.242069	0.230764	0.221674	#N/A	#N/A	74	#N/A
group_13918	0.451914	0.371141	0.371608	0.362612	0.513249	0.543667	0.534688	1.72998	1.11873	74	#N/A
group_5469	0.0593159	0.073955	0.0479017	0.0386861	0.0389269	0.044943	0.0411728	#N/A	#N/A	4	#N/A
group_4394	0.000261793	6.92612e-05	#N/A	#N/A	0.000437476	0.000128784	0.000243222	#N/A	#N/A	4	#N/A
hemR_3	0.0360045	0.0365145	0.0747846	#N/A	0.0412897	0.0454286	0.0451695	#N/A	#N/A	74	#N/A
group_13484	0.0360513	0.0224212	0.0358356	0.207996	0.0658688	0.0581012	0.0496561	#N/A	#N/A	74	#N/A
group_1970	0.000975268	0.00133459	0.00118139	0.00286233	0.00159228	0.00145584	0.00145063	#N/A	#N/A	1	#N/A
group_1907	0.04994	0.0423993	0.106869	#N/A	0.0389917	0.0420585	0.0443333	#N/A	0.243352	72	#N/A
cyoC_1	1.23334	1.47694	0.747063	0.743813	1.03726	1.01	1.12853	1.23754	1.57223	73	#N/A
nicF_3	0.000799065	0.000845617	#N/A	0.00453404	0.000500736	0.000904097	0.000689354	#N/A	#N/A	1	#N/A
group_430	0.000120982	5.33459e-05	#N/A	#N/A	5.61582e-05	3.96765e-05	0.000107047	#N/A	#N/A	1	#N/A
group_442	6.45566e-05	#N/A	#N/A	#N/A	#N/A	3.17575e-05	4.28408e-05	#N/A	#N/A	1	#N/A
group_13858	0.461977	0.360273	0.621774	0.254402	0.34964	0.302684	0.305409	#N/A	0.257282	74	#N/A
glpG	0.125717	0.163026	0.102275	0.245845	0.144901	0.165673	0.152616	#N/A	0.00223633	74	#N/A
group_5351	0.0300259	0.0322716	0.0219747	0.0532413	0.026623	0.0260795	0.0286431	#N/A	#N/A	32	#N/A
group_12740	0.000665513	0.000704285	0.0015586	0.00755249	0.00139015	0.0014405	0.00088329	#N/A	#N/A	1	#N/A
group_960	0.167578	0.126831	0.087817	0.0582008	0.141338	0.223091	0.235716	0.564742	0.185359	74	#N/A
grxD_1	0.416136	0.273357	0.379642	0.469812	0.373098	0.331664	0.332855	1.24666	1.12075	74	#N/A
ftsN	0.277773	0.182815	0.440417	0.271049	0.295943	0.251224	0.292079	#N/A	#N/A	67	#N/A
rcp1_1	0.0991144	0.0744512	0.0436136	0.111539	0.0935761	0.0908478	0.10278	#N/A	#N/A	73	#N/A
group_3858	0.160488	0.153711	0.250942	#N/A	0.122024	0.216115	0.18472	26.1924	3.11263	74	#N/A
cyoB_1	0.893565	0.974855	0.705223	0.830667	0.679665	0.675837	0.727665	1.57543	2.53939	74	#N/A
group_5276	0.0158894	0.0105095	#N/A	#N/A	0.0276588	0.015633	0.0105445	#N/A	#N/A	28	#N/A
ggt	0.23391	0.300218	0.295071	0.344245	0.323369	0.332645	0.305109	0.0606142	0.264079	73	#N/A
group_6372	0.00514372	0.00494853	0.0036504	0.00442218	0.00423265	0.0049457	0.00615456	0.0304361	0.0228084	1	#N/A
group_637	0.00160496	0.00181978	0.00178988	#N/A	0.00271394	0.00285735	0.00228231	#N/A	#N/A	9	#N/A
phzF_2	0.000485719	0.000356955	#N/A	#N/A	0.000601238	0.000769919	0.000573032	#N/A	#N/A	1	#N/A
madC_2	0.000104371	#N/A	#N/A	#N/A	7.26717e-05	2.56718e-05	#N/A	#N/A	#N/A	1	#N/A
group_763	0.000373107	0.000740331	#N/A	0.00529269	0.000389681	0.000275315	0.000247599	#N/A	#N/A	1	#N/A
cph1_2	0.21093	0.182165	0.103789	0.457947	0.214391	0.24659	0.252355	0.240239	0.226941	74	#N/A
cfa_1	0.0194591	0.0253305	0.0145333	0.0389847	0.0172526	0.0160924	0.0210321	#N/A	#N/A	68	#N/A
group_13646	0.158206	0.150027	0.125583	0.175998	0.164867	0.177221	0.153504	0.921608	0.875835	73	#N/A
group_1003	0.00234411	0.00228872	0.00457483	0.00316688	0.00190419	0.00208664	0.0021482	#N/A	#N/A	2	#N/A
group_1711	0.0424257	0.0276964	#N/A	#N/A	0.0323216	0.0329999	0.0481732	#N/A	0.0918228	74	#N/A
prpB_1	0.0483949	0.0397606	0.0822236	0.042996	0.0436858	0.0836972	0.0575935	#N/A	0.0394242	74	#N/A
group_3608	0.0582845	0.0459396	0.0134727	0.0326422	0.0526412	0.0675468	0.0565209	#N/A	#N/A	74	#N/A
cirA_6	0.362329	0.349335	0.72986	0.41017	0.84688	0.838999	0.903835	#N/A	#N/A	74	#N/A
group_3443	#N/A	#N/A	#N/A	#N/A	0.01181	0.00582749	#N/A	#N/A	#N/A	71	#N/A
group_1532	0.00723759	0.0129291	0.0391156	#N/A	0.0279105	0.0416293	0.0285716	#N/A	#N/A	72	#N/A
group_13791	0.0396091	0.0464665	0.0482022	0.121977	0.0449035	0.0607049	0.0380013	0.821657	0.197809	74	#N/A
miaA	0.0282418	0.0176271	#N/A	#N/A	0.0452485	0.0324823	0.0499229	#N/A	#N/A	74	#N/A
bauA	0.0424779	0.0393613	0.0254448	#N/A	0.0534183	0.0451027	0.0589829	#N/A	#N/A	72	#N/A
tsr_1	0.0633483	0.0504468	0.15009	0.0449312	0.0842908	0.102994	0.103094	#N/A	0.029869	70	#N/A
mdtA_1	0.0205219	0.0160387	0.0928113	0.094809	0.0470135	0.0646399	0.0740638	#N/A	0.0229871	74	5down
osmY	0.107141	0.155476	#N/A	0.477364	0.183572	0.212407	0.217817	#N/A	#N/A	74	#N/A
group_5608	0.189271	0.167056	0.045665	0.239466	0.158121	0.219303	0.233977	#N/A	0.0069485	73	#N/A
group_1053	0.00340743	0.00225371	0.00093516	#N/A	0.00372561	0.00398103	0.0048581	#N/A	0.00779072	12	#N/A
group_5181	1.26344	1.59473	1.71176	1.57047	1.6566	1.34793	1.44154	#N/A	#N/A	29	#N/A
sigW	0.0359919	0.027933	0.0679769	0.0905836	0.0529504	0.0587211	0.0790703	#N/A	0.112082	59	#N/A
iolW	0.0228518	0.0316111	#N/A	0.0360897	0.0461205	0.0463518	0.033857	#N/A	#N/A	74	#N/A
dap4_2	0.138957	0.146556	0.158599	0.0991821	0.133947	0.164437	0.157942	0.192437	0.289393	74	#N/A
rpfG_1	0.0747727	0.0846044	0.0856436	0.187634	0.077742	0.0845895	0.0763151	#N/A	#N/A	72	#N/A
group_1020	0.0026714	0.00144828	#N/A	#N/A	0.000914777	0.00183119	0.00177278	#N/A	#N/A	15	#N/A
rppH_1	0.0254452	0.0279747	#N/A	0.0641691	0.0286621	0.033602	0.0496818	#N/A	#N/A	74	#N/A
group_168	0.0134697	0.0101817	#N/A	#N/A	0.0157428	0.0299953	0.0221074	#N/A	#N/A	73	#N/A
group_98	0.0145702	0.00331355	0.0166214	#N/A	0.0129065	0.0162451	0.0222471	#N/A	#N/A	73	#N/A
group_101	0.0249702	0.0171762	0.0450631	#N/A	0.0214976	0.020333	0.0216392	#N/A	#N/A	70	#N/A
hemF	0.0562559	0.0652814	#N/A	0.081384	0.0580706	0.0544857	0.0698702	#N/A	0.00431847	74	#N/A
group_490	0.0358751	0.0388722	0.0420567	0.0440009	0.0476281	0.0625213	0.0397872	#N/A	#N/A	74	#N/A
group_13866	0.222183	0.217749	0.134371	#N/A	0.200231	0.211298	0.235806	#N/A	#N/A	74	#N/A
blaR1_1	0.0334619	0.0325441	#N/A	#N/A	0.0280633	0.0390316	0.0339124	#N/A	0.0424436	73	#N/A
polA_1	0.184219	0.189585	0.198456	0.0670692	0.197728	0.194988	0.172118	0.160659	0.316814	74	#N/A
nhaX_2	2.91787	3.78028	4.77355	4.09934	4.99851	5.87464	5.37402	0.373422	0.195195	74	#N/A
group_1705	0.126388	0.132315	0.126105	0.222428	0.133412	0.103369	0.108514	#N/A	0.00280151	71	#N/A
group_3498	0.202722	0.265275	0.216122	0.213727	0.208816	0.223724	0.221816	#N/A	0.0342951	30	#N/A
nnr	0.0258984	0.0194135	0.00711361	0.0979683	0.0289857	0.0299318	0.0325273	#N/A	0.0218336	67	#N/A
group_12642	9.70995e-05	#N/A	#N/A	#N/A	0.000202826	4.77663e-05	#N/A	#N/A	#N/A	1	#N/A
ccpA	0.291169	0.245083	0.335523	0.109179	0.232177	0.214785	0.194332	0.0120712	0.17112	74	#N/A
group_1700	0.216006	0.185064	0.155437	0.0912966	0.137909	0.168196	0.16454	#N/A	0.0156961	74	#N/A
glnD	0.125162	0.110808	0.0939906	0.181668	0.136531	0.140162	0.146381	0.0164365	0.153966	73	#N/A
group_3847	0.168329	0.0996445	0.152759	0.066859	0.160921	0.179648	0.237989	#N/A	#N/A	73	#N/A
group_3451	0.000651894	0.000754548	0.000477095	0.00231185	0.000765959	0.000761633	0.000811138	#N/A	#N/A	1	#N/A
group_1783	0.00278384	0.0022722	0.00208073	0.00168043	0.00503143	0.00439976	0.00448093	0.00771048	0.00674114	1	#N/A
group_9748	0.00234749	0.000345035	#N/A	#N/A	0.00217935	0.0021813	0.00173092	#N/A	#N/A	3	#N/A
group_5626	0.14046	0.161607	0.118993	0.128134	0.0891517	0.085871	0.0881163	0.0881898	0.139519	6	#N/A
fabV	0.246294	0.215974	0.25826	0.292573	0.252099	0.257409	0.259778	0.0195977	0.173175	74	#N/A
group_1023	0.000785379	0.000692612	#N/A	#N/A	0.000182282	0.000321961	0.00017373	#N/A	#N/A	1	#N/A
gstB_1	0.0252972	0.0206242	#N/A	#N/A	0.0256494	0.0337243	0.0251054	#N/A	#N/A	74	#N/A
group_1958	0.000534412	0.000471289	#N/A	#N/A	0.000124034	0.000350526	0.000472859	#N/A	#N/A	1	#N/A
glpE_1	0.414345	0.492565	0.501482	0.336937	0.477604	0.445368	0.460452	#N/A	1.06493	74	#N/A
group_12726	0.00099707	0.000879298	0.000555973	#N/A	0.00112401	0.00219553	0.00236311	#N/A	#N/A	1	#N/A
dnaJ	0.264156	0.170422	0.388995	0.431768	0.20421	0.218002	0.244175	#N/A	0.101443	74	#N/A
lipA	0.862117	0.817589	0.666932	0.646882	0.818258	0.862238	0.822804	3.12084	1.16478	74	#N/A
group_569	0.0740801	0.050714	0.0277865	0.128333	0.0895818	0.0980186	0.0763246	#N/A	#N/A	67	#N/A
group_2579	0.000382134	0.000252747	#N/A	#N/A	0.000665181	0.000187984	0.000126795	#N/A	#N/A	1	#N/A
infB_1	0.0023137	0.00477456	0.00325114	0.00525134	0.00444632	0.00423404	0.00331648	0.0120476	0.0165519	1	#N/A
group_5229	0.0102182	0.0063609	0.00703841	#N/A	0.00920734	0.0044353	0.00558434	#N/A	#N/A	6	#N/A
group_192	0.00674513	0.00446131	#N/A	#N/A	0.00657511	#N/A	0.00313332	#N/A	#N/A	68	#N/A
group_2419	0.026562	0.0171859	0.0781495	#N/A	0.0265183	0.0392001	0.0156192	#N/A	0.0991051	74	#N/A
group_196	0.00772574	0.0102198	#N/A	#N/A	0.0268964	0.0188127	0.0239256	#N/A	#N/A	71	#N/A
group_4002	0.00658898	0.00519254	#N/A	0.242618	0.0230365	0.0207583	0.0152574	#N/A	#N/A	74	#N/A
group_12729	#N/A	#N/A	#N/A	#N/A	0.000246216	0.000173955	#N/A	#N/A	#N/A	1	#N/A
motB_3	0.00107268	0.00086372	0.00163837	#N/A	0.00107162	0.00110126	0.00133085	#N/A	#N/A	1	#N/A
group_1489	0.000863281	0.00101508	#N/A	0.00272134	0.000534299	0.000660606	0.000254616	#N/A	#N/A	1	#N/A
group_12858	0.00311741	0.00461863	0.00438048	0.00707549	0.00416753	0.00435528	0.00529602	#N/A	#N/A	1	#N/A
tsaE	0.0212686	0.0205448	#N/A	#N/A	0.0243142	0.0470093	0.0221232	#N/A	#N/A	73	#N/A
group_1724	0.0589984	0.0571507	0.0525849	0.0746857	0.0412412	0.0502002	0.0501992	#N/A	#N/A	11	#N/A
nicF_2	0.0267687	0.0329791	#N/A	0.192697	0.0198069	0.0345522	0.0212109	#N/A	#N/A	73	#N/A
group_5615	1.19749	1.27543	0.506613	0.657559	0.661114	0.767709	0.717257	#N/A	#N/A	6	#N/A
group_4954	0.000985599	#N/A	#N/A	#N/A	0.00121414	0.000484847	0.000402498	#N/A	#N/A	5	#N/A
fliG	0.134485	0.0907972	0.307086	0.048348	0.180786	0.154088	0.175508	#N/A	#N/A	74	#N/A
nhaK	0.232612	0.198763	0.145024	0.14756	0.214964	0.228703	0.269372	0.172071	0.289665	74	#N/A
group_3509	1.57619	1.02952	1.33395	1.94285	1.12266	0.923618	1.00614	1.5421	0.58045	74	#N/A
ygiD	0.0060734	0.00882948	#N/A	#N/A	0.0114722	0.00171571	0.00506793	#N/A	#N/A	74	#N/A
group_13367	0.0734373	0.0493818	0.103397	#N/A	0.101536	0.0974546	0.101704	#N/A	0.12935	74	#N/A
ctb	0.325186	0.346397	0.545973	0.929042	0.505917	0.547598	0.521399	#N/A	#N/A	74	#N/A
group_628	0.0598417	0.0632237	0.0515162	0.020579	0.0713438	0.0666176	0.0705292	#N/A	0.000769134	74	#N/A
group_5346	0.567157	0.498834	0.421939	0.375234	0.517301	0.513844	0.595592	#N/A	#N/A	32	#N/A
group_5348	0.159237	0.125094	0.22385	#N/A	0.146557	0.144862	0.189615	#N/A	#N/A	32	#N/A
group_5352	0.447584	0.531659	0.213922	1.16618	0.356165	0.408907	0.475844	#N/A	#N/A	32	#N/A
amiC	0.665691	0.559555	0.729351	0.542159	0.5736	0.628035	0.654472	#N/A	0.0826169	74	#N/A
group_4643	0.00428867	0.00574233	0.00489944	0.00593529	0.00305895	0.00409082	0.00440787	#N/A	0.00510209	2	#N/A
group_3848	0.871935	0.799814	0.643639	0.924236	0.662045	0.71818	0.757553	#N/A	#N/A	73	#N/A
group_3817	0.0856663	0.0925375	0.0744682	0.159198	0.0909911	0.0842839	0.105093	#N/A	#N/A	72	#N/A
group_12185	0.00172005	0.00256891	0.000649721	0.00157417	0.00293614	0.00259303	0.00335071	#N/A	#N/A	1	#N/A
group_1025	0.000623481	#N/A	#N/A	#N/A	0.000347294	0.000184026	0.000248251	#N/A	#N/A	1	#N/A
group_1211	0.0291285	0.0312334	0.0693577	0.154231	0.0499979	0.0462607	0.0365065	#N/A	#N/A	74	#N/A
group_2533	0.00109746	0.000256191	0.00226783	#N/A	0.00098889	0.000825694	0.000771134	#N/A	#N/A	5	#N/A
group_2525	0.0266787	0.0145379	0.0233135	0.0406692	0.0322721	0.0290689	0.0188142	0.10367	0.0233067	10	#N/A
mutL_2	0.137425	0.127026	0.139893	0.192661	0.192161	0.201686	0.235254	#N/A	#N/A	32	#N/A
murD_2	0.000470819	0.000578324	0.00118139	0.00190822	0.000772724	0.00072792	0.000557933	#N/A	0.00382747	1	#N/A
group_13920	0.0412128	0.037177	0.0370306	0.0998489	0.0717393	0.0670193	0.0592008	#N/A	#N/A	74	#N/A
dmlR_12	0.0790968	0.0859665	0.101716	#N/A	0.109923	0.11343	0.0739921	#N/A	0.266021	74	#N/A
group_4649	0.0151227	0.0145868	0.0199219	#N/A	0.0295269	0.0252938	0.0288108	#N/A	#N/A	9	#N/A
group_13989	0.0727125	0.0687135	0.0986678	#N/A	0.0906616	0.0855837	0.0752249	#N/A	#N/A	74	#N/A
group_2125	0.0696647	0.0290576	0.158007	0.0712234	0.066696	0.0674214	0.074552	#N/A	0.00255104	74	#N/A
group_5224	0.00437396	0.0101255	#N/A	#N/A	0.00152275	0.00806884	0.0101592	#N/A	#N/A	6	#N/A
group_6249	0.00255099	0.00253088	#N/A	0.00361869	0.0026643	0.00213335	0.00118501	#N/A	0.00829519	2	#N/A
group_12165	0.00273899	0.00326088	0.00641458	0.00777077	0.00400493	0.00363797	0.00290822	#N/A	0.00445327	1	#N/A
group_13699	1.19592	1.24449	0.799715	2.10563	0.910681	1.17243	1.32076	#N/A	1.38762	74	#N/A
group_9935	5.1006e-05	0.000202416	#N/A	#N/A	0.000142058	2.50915e-05	0.00040618	#N/A	#N/A	1	#N/A
tldD_3	0.218854	0.192816	0.213881	0.0986161	0.24465	0.223034	0.188192	#N/A	0.0746423	74	#N/A
selA	0.0246915	0.0152226	#N/A	0.117058	0.0416115	0.0412285	0.0369855	#N/A	#N/A	74	#N/A
group_1945	0.00157949	0.0047011	0.00924769	#N/A	0.00199332	0.00174825	0.00157226	#N/A	#N/A	28	#N/A
group_5411	0.0848635	0.0430647	0.118027	0.050947	0.107126	0.109967	0.101793	#N/A	0.172355	73	#N/A
group_4129	0.0537406	0.0528638	0.0481326	0.0388726	0.0366235	0.0472565	0.0455639	#N/A	#N/A	14	#N/A
pepO_4	0.32979	0.362312	0.65507	0.730942	0.578945	0.586558	0.61475	0.179776	0.293001	73	#N/A
ompW_1	9.76433	12.6327	20.2364	15.6926	16.6333	16.8243	14.6952	#N/A	0.208654	73	#N/A
gapA	1.46533	1.53931	1.36284	0.992189	1.32231	1.27339	1.34021	2.21177	1.77641	72	#N/A
group_816	0.000632196	0.000517699	#N/A	#N/A	0.000586914	0.000636804	0.000819092	#N/A	#N/A	1	#N/A
phbB_2	0.0929762	0.091735	0.134966	0.0363336	0.181506	0.15142	0.139761	#N/A	0.0343564	74	#N/A
group_15	7.52733e-05	#N/A	#N/A	#N/A	#N/A	7.40587e-05	7.49288e-05	#N/A	#N/A	2	#N/A
gpx1_2	0.225052	0.197466	0.179548	0.454663	0.199129	0.208232	0.230751	#N/A	#N/A	74	#N/A
group_2557	0.00017881	0.000236533	#N/A	#N/A	0.000498007	0.000571754	0.000355983	#N/A	#N/A	1	#N/A
smpB	1.21787	1.47968	1.90727	1.00759	1.78549	1.56177	1.54075	#N/A	0.822491	74	#N/A
sufS	0.0858657	0.110391	0.120161	0.0899083	0.155219	0.0893054	0.116117	#N/A	0.0208552	74	#N/A
group_1242	0.00051445	0.000486091	0.00107573	#N/A	0.000447752	0.000433842	0.000512096	#N/A	#N/A	1	#N/A
group_2506	0.00041204	0.000545055	0.00120622	#N/A	0.000430343	0.000202695	0.000205077	#N/A	#N/A	5	#N/A
group_2423	4.3216	4.29828	6.38479	8.85574	4.71603	5.20301	4.17363	1.59602	2.00955	74	#N/A
trpI	0.00488501	#N/A	#N/A	#N/A	0.008201	0.00985267	0.0126429	#N/A	#N/A	74	#N/A
group_5196	#N/A	0.00713271	#N/A	#N/A	0.0187719	0.00795754	0.0107347	#N/A	#N/A	33	#N/A
group_541	0.00427815	0.00257889	#N/A	#N/A	0.00512805	0.00681983	0.00535466	0.415925	0.925379	67	#N/A
rng	0.254895	0.207392	0.245154	0.304669	0.269979	0.269515	0.311512	0.580749	0.39013	70	#N/A
group_12194	0.00204538	0.00174741	0.000498976	0.00362682	0.00163185	0.00199141	0.00186635	#N/A	0.00415692	1	#N/A
group_10766	#N/A	#N/A	#N/A	#N/A	#N/A	#N/A	#N/A	#N/A	0.000806718	2	#N/A
group_1035	0.75531	0.472618	0.517871	#N/A	0.213794	0.352447	0.39516	#N/A	#N/A	74	5up
htpX	0.803677	0.861109	0.798975	0.304262	0.740741	0.923247	0.908205	0.0213685	0.00889625	74	#N/A
group_2915	0.0130308	0.0107025	0.0103299	0.0271729	0.0108105	0.0122749	0.0106545	#N/A	#N/A	7	#N/A
group_925	0.0280953	0.0313407	0.023733	0.05651	0.0269588	0.0338132	0.0240013	#N/A	0.0386344	69	#N/A
queF	0.146996	0.1413	0.369908	0.212609	0.247327	0.22343	0.210285	#N/A	0.314914	74	#N/A
group_5127	0.154957	0.186496	0.21075	0.110702	0.170908	0.167429	0.175772	0.695253	0.305708	73	#N/A
group_2352	0.292548	0.218441	0.328463	0.134884	0.120386	0.184921	0.20371	#N/A	#N/A	71	5up
besA_1	0.00786621	0.00867134	#N/A	#N/A	0.0109542	0.0135668	0.00957026	0.530286	0.2497	73	#N/A
group_1905	0.092942	0.0609089	0.132653	#N/A	0.0899037	0.0713681	0.0516541	#N/A	#N/A	73	#N/A
group_6246	0.123863	0.180737	0.212745	#N/A	0.235823	0.182555	0.141177	#N/A	0.00399179	73	#N/A
phoP_2	0.527872	0.408358	0.637118	0.268144	0.605256	0.592425	0.571861	1.24698	1.38716	74	#N/A
group_10017	0.00119149	0.000969925	0.00107323	#N/A	0.000606254	0.000631218	0.000577812	#N/A	#N/A	1	#N/A
group_12206	0.00127785	0.00128969	0.000665036	0.000805639	0.00057998	0.000707774	0.000703527	#N/A	#N/A	1	#N/A
group_12248	0.00427815	0.00415488	0.00380476	0.00921835	0.00441163	0.00460871	0.00370154	0.0493471	0.0264142	1	#N/A
group_3557	0.0151762	0.0166091	#N/A	#N/A	0.025695	0.0264251	0.00543407	#N/A	#N/A	74	#N/A
group_270	0.00230769	0.00223862	#N/A	#N/A	0.00299936	0.00174068	0.00265446	#N/A	0.0050027	8	#N/A
group_3426	0.00923546	0.0281867	#N/A	#N/A	0.0105493	0.0153519	0.00725041	#N/A	#N/A	68	#N/A
group_3677	0.268114	0.196958	0.160986	0.180376	0.242756	0.19359	0.241248	#N/A	#N/A	50	#N/A
yfhM	0.0813079	0.0784571	0.0361842	0.101915	0.081652	0.0887651	0.086261	#N/A	0.091533	74	#N/A
group_24	5.98542e-05	2.63922e-05	#N/A	0.00169812	9.72424e-05	3.92589e-05	3.97202e-05	0.00259721	#N/A	1	#N/A
group_9334	0.000163395	#N/A	#N/A	#N/A	0.000455075	8.03792e-05	#N/A	#N/A	0.00531321	2	#N/A
group_3104	0.000186501	0.00017622	0.000311983	#N/A	0.000259714	0.000229364	0.000238689	#N/A	#N/A	2	#N/A
group_5836	0.256765	0.269138	0.405742	0.252064	0.334054	0.437062	0.40918	#N/A	#N/A	6	#N/A
bamB	0.72183	0.766602	0.834129	0.643237	0.764137	0.8638	0.803074	0.35744	0.415182	74	#N/A
group_2379	0.000291777	0.000308775	#N/A	#N/A	8.12634e-05	0.000258362	3.87255e-05	#N/A	#N/A	1	#N/A
lpd	0.455263	0.495174	0.672983	0.604389	0.575598	0.539574	0.542208	2.16412	2.46716	74	#N/A
group_3101	0.0689706	0.0635612	0.0545185	0.0331654	0.0554046	0.0623549	0.0614725	0.432915	0.158933	11	#N/A
group_3087	0.00364497	0.00355695	0.00419819	0.00254289	0.00484701	0.00367433	0.00354898	#N/A	0.0072864	6	#N/A
group_3126	0.00164204	#N/A	#N/A	#N/A	#N/A	#N/A	#N/A	#N/A	#N/A	28	#N/A
rodZ	0.243342	0.288363	0.0637039	0.270103	0.317316	0.304662	0.287014	2.09626	1.17641	74	#N/A
bepA_5	0.166178	0.0896703	0.175294	0.220917	0.155256	0.169762	0.148093	#N/A	0.143287	73	#N/A
folK_1	0.0521045	0.087656	0.0476834	0.336086	0.0679835	0.0998413	0.125412	#N/A	0.00150472	74	#N/A
group_528	0.000872644	0.00173153	0.00204369	#N/A	0.000911408	0.00171712	0.00162148	#N/A	#N/A	7	#N/A
group_5407	0.115526	0.108729	0.0617114	0.0773817	0.156853	0.148047	0.165202	0.0601794	0.0150325	73	#N/A
group_1773	0.00516252	0.00951196	#N/A	#N/A	0.0016689	0.00235821	0.00660715	#N/A	#N/A	23	#N/A
ylaB_2	0.0945987	0.0918962	0.0918116	0.104314	0.135295	0.133511	0.136995	#N/A	0.0720532	74	#N/A
kmtR	0.0682623	0.0981223	#N/A	#N/A	0.055964	0.0831447	0.0675243	#N/A	#N/A	72	#N/A
group_1817	0.0989189	0.0939582	0.129957	0.618781	0.09488	0.123149	0.109834	#N/A	#N/A	74	#N/A
group_12148	0.00425742	0.00394958	0.00194234	0.00313732	0.00354183	0.00329114	0.0032289	0.00719765	0.00359587	1	#N/A
group_13582	0.00533911	0.00711787	0.00488434	0.0047336	0.00450168	0.00324206	0.00337703	#N/A	0.00610364	3	#N/A
group_5354	0.0697881	0.151065	0.148582	#N/A	0.163446	0.140445	0.155778	#N/A	#N/A	32	#N/A
group_13284	0.000150587	6.63998e-05	0.000587777	#N/A	0.000384452	0.000419777	0.000233174	#N/A	#N/A	1	#N/A
group_857	0.00615088	0.00685578	0.0106704	0.00646319	0.00812927	0.00882529	0.0104691	#N/A	#N/A	17	#N/A
xerD	0.0393335	0.043306	0.052249	0.171999	0.0838838	0.103595	0.0665272	#N/A	#N/A	72	#N/A
dsbC	0.150576	0.160391	0.156809	#N/A	0.198802	0.148504	0.145082	#N/A	0.000985186	74	#N/A
yjlD	0.079147	0.0992618	#N/A	0.173294	0.115011	0.125054	0.145729	#N/A	#N/A	74	#N/A
group_5277	0.0905363	0.117586	0.0330439	0.140105	0.0862893	0.0949751	0.0636705	#N/A	#N/A	28	#N/A
group_843	0.00510295	#N/A	#N/A	#N/A	#N/A	0.00753091	#N/A	#N/A	0.414839	33	#N/A
group_13861	0.000384672	0.000231297	0.00122848	0.000992135	0.000438283	0.000619305	0.000394515	#N/A	#N/A	1	#N/A
group_13795	0.000252046	0.000333412	0.00221354	0.00178769	0.000526483	0.000619946	0.000334523	#N/A	#N/A	1	#N/A
phoA2	0.0352034	0.011172	0.0266257	#N/A	0.0185744	0.0244086	0.0202359	#N/A	#N/A	67	#N/A
group_3295	0.000252718	0.0010029	0.00295926	#N/A	0.000175962	0.000435119	0.000251561	#N/A	#N/A	15	#N/A
group_5793	0.0402667	0.0403528	#N/A	#N/A	0.0178417	0.0276118	0.0226729	0.158843	0.019839	6	#N/A
chtA	0.0373244	0.0337331	0.0518859	#N/A	0.0416347	0.0402141	0.0496731	#N/A	0.0555023	74	#N/A
proC	0.0203655	0.0143884	0.0792659	#N/A	0.0289645	0.023253	0.0285655	#N/A	0.0696102	74	#N/A
group_12715	0.000178137	0.000235644	#N/A	#N/A	0.000620168	0.000876315	0.000354644	#N/A	#N/A	1	#N/A
artJ	0.0368547	0.0317374	#N/A	#N/A	0.025986	0.0304898	0.0619615	#N/A	#N/A	74	#N/A
group_1742	0.000160083	#N/A	#N/A	#N/A	#N/A	#N/A	#N/A	#N/A	#N/A	1	#N/A
group_1252	0.0125132	0.0105889	0.0118514	0.0261037	0.0103143	0.0108629	0.0103189	#N/A	#N/A	1	#N/A
ftsX	0.0346272	0.016407	0.0480168	#N/A	0.0438144	0.0420376	0.0278504	0.362458	0.223881	73	#N/A
pbpX_2	2.9027	2.76111	3.55944	3.48745	3.4757	3.6847	3.82899	#N/A	#N/A	70	#N/A
mdtJ_1	0.00308738	0.00230838	0.00157185	0.011425	0.00214968	0.0036979	0.00267239	0.0174742	0.0109124	1	#N/A
group_1710	0.0752495	0.0531388	#N/A	#N/A	0.0928727	0.0705561	0.0843856	#N/A	#N/A	74	#N/A
dadA1_2	0.0372389	0.0477022	#N/A	0.0636056	0.0442111	0.0392363	0.0549975	#N/A	#N/A	73	#N/A
aas	0.266021	0.253844	0.276757	0.246354	0.191191	0.214344	0.166384	#N/A	0.0869522	31	#N/A
group_1324	0.00196632	0.00392715	#N/A	#N/A	0.00276507	0.00388816	0.00427285	#N/A	#N/A	13	#N/A
group_204	0.00790487	0.00886165	0.0256251	#N/A	0.0134957	0.0104357	0.0137517	#N/A	0.0551853	54	#N/A
algA_1	0.257761	0.250591	0.294634	0.103485	0.233655	0.191182	0.232488	#N/A	#N/A	38	#N/A
group_3533	0.270832	0.306551	0.473366	0.74359	0.301679	0.454399	0.328995	#N/A	#N/A	74	#N/A
group_978	0.0109697	0.00912545	0.0397275	#N/A	0.0315756	0.0293739	0.0331712	#N/A	0.0055161	44	5down
group_13529	0.000388109	0.000466727	0.000413151	0.001001	0.000859831	0.00121496	0.000889736	#N/A	#N/A	1	#N/A
group_1221	0.016834	0.0239179	#N/A	0.00589624	0.00752471	0.00531631	#N/A	#N/A	#N/A	51	#N/A
group_1426	0.0177553	0.02679	0.0298871	#N/A	0.0217506	0.0224911	0.0237864	#N/A	#N/A	36	#N/A
group_2095	0.000416873	0.000735265	#N/A	#N/A	0.000193507	0.000205073	0.000184429	#N/A	#N/A	1	#N/A
glnB_2	0.462771	0.570438	0.677981	1.19718	0.492356	0.589922	0.504611	#N/A	0.346459	73	#N/A
group_823	0.000153846	0.000203511	#N/A	#N/A	0.00021424	0.000151363	0.000408378	#N/A	#N/A	1	#N/A
ssuA	0.0459066	0.0398127	#N/A	#N/A	0.0453419	0.0465538	0.0408371	#N/A	#N/A	73	#N/A
ynfM	0.0663987	0.083991	0.0976309	0.274006	0.137068	0.100162	0.111109	#N/A	0.109183	74	#N/A
arsB	0.055878	0.0378946	0.0798268	#N/A	0.0647409	0.0610054	0.058218	#N/A	#N/A	73	#N/A
group_4140	0.128561	0.0899016	0.165795	0.519527	0.16457	0.198274	0.192179	1.84314	1.38122	73	#N/A
group_12637	0.00179941	0.00357046	#N/A	#N/A	0.00271461	0.0028031	0.00338334	#N/A	#N/A	1	#N/A
metH_1	0.208481	0.21775	0.152359	0.162283	0.176139	0.189033	0.198032	#N/A	0.0904176	74	#N/A
rbbA	0.0634471	0.0744237	0.066326	0.0251839	0.0548902	0.0675386	0.0982345	#N/A	0.0274903	70	#N/A
group_13927	0.0579299	0.067319	0.0387719	0.0663093	0.0624212	0.0637842	0.0608222	#N/A	#N/A	74	#N/A
phoR	0.0999312	0.136053	0.0721195	0.183824	0.125353	0.121961	0.117512	#N/A	0.00520942	74	#N/A
kdsB	0.100731	0.0813801	0.118025	0.0784636	0.101932	0.0996796	0.100902	#N/A	#N/A	74	#N/A
argO_1	0.345497	0.329672	0.0580963	#N/A	0.0530691	0.0601319	0.0566394	0.617774	0.583365	73	5up
group_12962	0.000221942	0.000176154	0.000519776	0.000629669	0.000185441	0.00016377	0.000132556	#N/A	0.00036085	1	#N/A
lepB_1	0.104185	0.0691102	0.0640225	0.129264	0.0727537	0.0972369	0.095696	#N/A	#N/A	74	#N/A
group_547	0.0588877	0.0487212	0.0716747	#N/A	0.0629732	0.0647384	0.0583381	#N/A	0.00171585	49	#N/A
group_952	0.00127378	0.00235898	#N/A	#N/A	0.000886907	0.00125322	0.00118342	#N/A	#N/A	21	#N/A
cocE_3	0.000611822	0.00055816	0.000741133	0.0011971	0.000793241	0.000830275	0.000812029	#N/A	#N/A	1	#N/A
group_13338	0.315309	0.280805	0.14223	0.140244	0.138216	0.190058	0.214024	#N/A	#N/A	74	5up
group_2907	#N/A	#N/A	#N/A	#N/A	0.00893042	#N/A	0.00685646	#N/A	#N/A	73	#N/A
group_1235	0.00271463	0.00147391	#N/A	#N/A	0.00225689	0.00582998	0.00642615	0.0369206	0.00592881	20	#N/A
group_12358	0.000615384	0.000407022	0.0014412	#N/A	0.00102835	0.000756817	0.00122513	0.00801089	#N/A	1	#N/A
group_12368	0.00228644	0.00213805	0.00369292	0.00335526	0.00200373	0.00232712	0.00227598	0.0153953	0.0108961	1	#N/A
mqo	0.14934	0.134535	0.220893	0.223792	0.250868	0.22306	0.203667	0.0109628	0.309444	73	#N/A
group_2074	0.094723	0.0702495	0.0994104	0.036652	0.11819	0.106926	0.103398	#N/A	0.0540116	73	#N/A
fpvA_1	0.029279	0.0357122	0.0181508	#N/A	0.0234144	0.0233947	0.0247732	0.18777	0.0633554	74	#N/A
group_13248	0.00308106	0.0071676	#N/A	#N/A	0.0153129	0.0125957	0.00860158	#N/A	#N/A	74	#N/A
trpB	0.343391	0.334111	0.116379	0.0965795	0.157336	0.156125	0.160134	0.117153	0.0515307	64	5up
group_7698	4.94104e-05	#N/A	#N/A	#N/A	6.8807e-05	7.29196e-05	6.5579e-05	#N/A	#N/A	1	#N/A
group_3690	0.0343934	0.042522	#N/A	#N/A	0.018381	0.0370747	0.0305609	0.607082	0.446814	74	#N/A
cpo_1	0.205002	0.188899	0.191552	0.187615	0.140246	0.181955	0.199922	#N/A	0.0363785	61	#N/A
dcp_2	0.486704	0.462842	0.416537	0.195655	0.320403	0.333442	0.331517	0.173757	0.249571	74	#N/A
group_300	#N/A	#N/A	#N/A	#N/A	#N/A	3.26928e-05	4.41026e-05	#N/A	#N/A	1	#N/A
group_7360	0.000159009	0.00021034	#N/A	#N/A	0.000166072	0.000273775	0.000158281	#N/A	#N/A	1	#N/A
madA	0.0808393	0.0922862	0.0746344	0.0785495	0.0685764	0.0773216	0.065742	#N/A	#N/A	74	#N/A
group_3272	#N/A	#N/A	#N/A	#N/A	#N/A	#N/A	#N/A	0.0365859	0.0859063	6	#N/A
group_13952	0.125782	0.120365	0.10876	0.151853	0.147537	0.181833	0.122594	#N/A	#N/A	74	#N/A
mdcC	0.0580461	0.0217426	#N/A	#N/A	0.0393853	0.0408653	0.0436301	#N/A	#N/A	74	#N/A
group_4907	0.00142758	0.000944215	#N/A	#N/A	0.00202622	0.000405156	0.00185829	#N/A	#N/A	11	#N/A
group_1520	0.02308	0.0733983	0.0352993	#N/A	0.0136432	0.0428662	0.0436356	#N/A	#N/A	73	#N/A
arfB	0.176518	0.124516	0.268683	0.214974	0.160655	0.168052	0.172665	0.986386	0.123197	74	#N/A
group_716	0.127205	0.171006	0.320366	0.154706	0.155015	0.157897	0.207326	#N/A	0.0458581	74	#N/A
group_73	9.99885e-05	9.2587e-05	#N/A	#N/A	0.000118354	0.000103294	0.000152614	#N/A	#N/A	1	#N/A
btr_1	0.0208329	0.0154002	#N/A	#N/A	0.0159987	0.0242645	0.0212797	#N/A	#N/A	73	#N/A
group_324	0.342501	0.363379	0.157253	0.0867318	0.169374	0.27553	0.232433	#N/A	#N/A	73	#N/A
fieF	0.0291521	0.0254255	0.0399222	#N/A	0.0301031	0.0348556	0.0416099	#N/A	0.00160671	73	#N/A
group_5694	0.553329	0.768352	0.393773	0.0867318	0.325672	0.353409	0.436174	#N/A	0.149113	28	#N/A
group_1676	6.43812e-05	0.00034066	#N/A	#N/A	0.000134482	0.000475067	8.54487e-05	#N/A	#N/A	8	#N/A
group_13658	0.694319	0.478354	0.537768	0.195917	0.55529	0.687837	0.70759	#N/A	0.0675483	74	#N/A
truC	0.163805	0.131827	0.220206	0.0737107	0.189042	0.230452	0.224139	0.507321	0.0633631	70	#N/A
group_8022	0.000841146	0.00166903	#N/A	#N/A	0.00126896	0.000965502	0.000930329	#N/A	#N/A	1	#N/A
hflC_2	0.460119	0.387782	0.433345	0.387881	0.368428	0.371258	0.329937	#N/A	0.919499	74	#N/A
group_7647	0.000907364	#N/A	#N/A	#N/A	0.00126356	0.000446361	0.00120428	#N/A	#N/A	9	#N/A
galP	0.0201577	0.0188877	0.0147526	0.0238288	0.0192987	0.023551	0.0217375	#N/A	0.00682791	6	#N/A
zraR_1	0.106642	0.130922	0.0713569	0.0526609	0.108026	0.164031	0.132056	#N/A	#N/A	73	#N/A
group_977	0.034932	0.0419302	0.0795364	0.0642348	0.0465617	0.0533822	0.044431	#N/A	#N/A	70	#N/A
mfd_2	0.0022588	0.00245679	0.00235111	0.00284818	0.00241156	0.00293844	0.00283139	#N/A	0.00244835	1	#N/A
zraR_2	0.0122745	0.00878927	0.0376732	0.0466303	0.0154616	0.0218477	0.0141793	#N/A	#N/A	72	#N/A
group_2353	0.0359	0.0282423	0.022245	0.0471592	0.0261388	0.0441562	0.0405277	#N/A	#N/A	55	#N/A
group_5283	0.0101256	0.0103597	0.00463156	0.00448862	0.00380052	0.00529241	0.00656201	#N/A	#N/A	1	#N/A
icaA	0.0252524	0.0117218	#N/A	#N/A	0.0189152	0.0251723	0.0149081	#N/A	#N/A	70	#N/A
madC	0.0254144	0.0190529	0.0195546	0.0473777	0.0218015	0.0223858	0.0197398	#N/A	#N/A	74	#N/A
group_2541	0.00358371	0.00368714	0.00233135	0.0056485	0.00450534	0.00475014	0.00369943	0.0129588	0.0113296	1	#N/A
ppx	0.0746478	0.0846158	0.161804	0.0378812	0.134847	0.115725	0.118754	0.177856	0.367033	74	#N/A
mepM_3	0.0149323	0.015189	0.0227247	#N/A	0.0132122	0.0188283	0.0203553	#N/A	#N/A	74	#N/A
group_1431	0.061178	0.0388539	0.0525725	#N/A	0.0518622	0.0621865	0.0629262	#N/A	#N/A	69	#N/A
group_3030	#N/A	#N/A	#N/A	#N/A	#N/A	4.89705e-05	#N/A	#N/A	#N/A	1	#N/A
group_4077	0.0274046	0.0130952	0.0904742	#N/A	0.047409	0.0405326	0.0424609	#N/A	#N/A	70	#N/A
group_1938	0.00392718	0.00738232	0.00605083	#N/A	0.00672812	0.00894777	0.00596669	#N/A	#N/A	21	#N/A
ppiD	0.443299	0.480493	0.412808	0.453621	0.501027	0.450803	0.401815	#N/A	0.227219	74	#N/A
prfC	0.318124	0.286386	0.342205	0.275806	0.323576	0.293186	0.327354	#N/A	0.106181	74	#N/A
puuB_2	0.00729597	0.00492941	#N/A	0.0311603	0.0128913	0.00904998	0.0116878	#N/A	0.0376279	73	#N/A
group_3093	0.0358413	0.0349696	0.0350439	0.0283019	0.0388473	0.0351577	0.0385853	#N/A	#N/A	72	#N/A
rnhB	0.0383455	0.0298928	0.059538	#N/A	0.0672643	0.051935	0.0594693	#N/A	0.254892	74	#N/A
tagH	0.492989	0.51143	0.490497	0.446322	0.449047	0.465976	0.513813	#N/A	#N/A	30	#N/A
group_2909	0.196007	0.205157	0.177027	0.234726	0.238335	0.289821	0.166509	#N/A	0.195661	74	#N/A
group_10197	#N/A	0.000275523	#N/A	#N/A	#N/A	#N/A	#N/A	#N/A	#N/A	2	#N/A
group_11616	#N/A	0.000457528	0.00405008	#N/A	#N/A	0.000170146	0.000459053	#N/A	#N/A	1	#N/A
group_5699	0.00337207	0.00357781	0.00287919	0.00498274	0.00288597	0.00392243	0.00321677	#N/A	#N/A	1	#N/A
group_1667	0.000806858	0.00048515	0.000858919	#N/A	0.0005618	0.000775796	0.000900518	#N/A	#N/A	1	#N/A
group_13426	0.00951713	0.00815656	#N/A	#N/A	0.00466661	0.00530821	0.00782793	#N/A	0.0686509	73	#N/A
rnr	0.125158	0.136375	0.0755911	0.123008	0.14292	0.146088	0.153607	0.0401359	0.0551416	73	#N/A
group_12811	0.129008	0.172677	0.229104	#N/A	0.194552	0.211143	0.128418	#N/A	#N/A	74	#N/A
mdcG	0.0109406	0.0186773	0.0320279	#N/A	0.00772066	0.0245464	0.0146679	#N/A	#N/A	39	#N/A
group_5701	0.0376892	0.0433531	0.0223863	0.0116226	0.016544	0.0196153	0.0196645	#N/A	#N/A	1	#N/A
group_1979	0.0099898	0.00850603	0.0237542	0.0228039	0.0159368	0.0189794	0.0177292	#N/A	0.00373384	4	#N/A
tycC	0.0594494	0.0595294	0.0724039	0.049632	0.0804558	0.0820226	0.0780224	#N/A	0.108868	74	#N/A
group_7105	0.000139366	0.000184357	#N/A	#N/A	0.000339633	0.000582749	9.24857e-05	#N/A	#N/A	2	#N/A
group_613	0.000484065	0.000284592	0.000629809	0.00152593	0.000449393	0.000476254	0.000464003	#N/A	0.000874478	1	#N/A
group_12739	0.00110934	0.00251564	#N/A	#N/A	0.00187585	0.00179307	0.00126201	#N/A	#N/A	1	#N/A
group_147	0.00949449	0.00709381	0.0195591	0.0124707	0.0207507	0.0186826	0.0148766	#N/A	0.00571737	72	#N/A
group_226	0.00062761	#N/A	0.00183729	#N/A	0.000873986	0.000849039	0.00124948	#N/A	#N/A	1	#N/A
cynR_3	0.00279953	0.00274317	0.00364242	0.00147083	0.00310437	0.003902	0.00543581	#N/A	#N/A	1	#N/A
group_5705	0.00302789	0.00280896	#N/A	0.00334691	0.00290229	0.00243739	0.00281832	#N/A	#N/A	1	#N/A
group_2411	0.0919273	0.147428	0.122258	0.0981528	0.10384	0.0954888	0.0961393	#N/A	#N/A	29	#N/A
pksC	0.00351763	0.00191602	#N/A	0.0821869	0.00230518	0.00508951	0.000995534	#N/A	#N/A	73	#N/A
group_13561	#N/A	#N/A	#N/A	#N/A	0.00183634	0.00358948	0.00204189	#N/A	#N/A	74	#N/A
group_5166	0.0131576	0.0126273	0.0412873	#N/A	0.00550881	0.0226331	0.00707658	#N/A	#N/A	65	#N/A
group_13192	0.0903715	0.0862414	#N/A	0.333746	0.114748	0.0946461	0.100975	#N/A	#N/A	74	#N/A
flgL	0.147918	0.128728	0.155938	0.134209	0.185696	0.148523	0.171049	#N/A	0.000646322	61	#N/A
fliY	0.00577151	0.00365695	#N/A	#N/A	0.00705786	0.0132177	0.0109752	#N/A	#N/A	74	#N/A
proB	0.0122417	0.00881285	0.0214533	#N/A	0.0307896	0.0277548	0.024924	#N/A	#N/A	73	5down
group_5668	0.00285769	0.00246154	0.00233462	0.00377095	0.0020823	0.0022558	0.00172	#N/A	#N/A	1	#N/A
group_5961	0.00103979	0.00127721	0.00173938	#N/A	0.000775697	0.000694184	0.000542157	#N/A	#N/A	1	#N/A
group_5652	0.176262	0.19066	0.150499	0.156272	0.0990772	0.106128	0.127327	#N/A	#N/A	13	#N/A
msbA_2	0.205697	0.189741	0.1352	0.359317	0.194993	0.184412	0.193109	#N/A	0.0892013	74	#N/A
iutA	0.0180344	0.00909556	0.00644118	0.0161633	0.0192049	0.0216477	0.0174434	#N/A	#N/A	73	#N/A
group_7423	0.00164167	0.00108582	#N/A	#N/A	0.000571532	0.000293669	0.000544719	#N/A	0.0133458	11	#N/A
dnaE	0.258398	0.24774	0.184387	0.210077	0.315519	0.308334	0.320732	0.57732	0.43478	74	#N/A
group_3697	0.285879	0.242309	0.324327	0.0891981	0.386273	0.320669	0.402925	2.8357	1.63698	74	#N/A
group_979	0.0479206	0.0738137	0.0489584	0.085162	0.0829303	0.0627576	0.0638507	#N/A	0.00174302	49	#N/A
group_5333	0.0187662	0.0116364	0.0521899	#N/A	0.0208248	0.011078	0.041875	#N/A	#N/A	63	#N/A
group_172	0.0020602	#N/A	#N/A	#N/A	#N/A	#N/A	#N/A	#N/A	#N/A	22	#N/A
group_2115	0.00153365	0.00524677	0.0198165	#N/A	0.00788001	0.00520312	0.00200042	#N/A	#N/A	73	#N/A
group_8013	0.0230362	0.0312443	0.0230481	0.0103411	0.0209125	0.0273623	0.0232694	#N/A	#N/A	3	#N/A
group_1931	0.348096	0.331358	0.106519	0.218945	0.215843	0.186498	0.185009	#N/A	0.00848609	72	#N/A
group_5708	0.000890687	0.000471289	#N/A	0.00505392	0.000868236	0.000876315	0.000591074	#N/A	#N/A	1	#N/A
group_884	0.0112716	0.0393749	0.0435688	#N/A	0.00678146	0.0159886	0.0103849	#N/A	#N/A	74	#N/A
group_3000	0.0640996	0.0793397	0.112921	0.0332599	0.100927	0.0947095	0.0922524	#N/A	#N/A	74	#N/A
dapb2_2	0.00111058	0.00132918	0.00123853	#N/A	0.00243028	0.00247148	0.00189513	#N/A	0.000859839	1	#N/A
purF	0.556956	0.707115	0.633038	0.569151	0.654666	0.673602	0.735276	0.139902	0.399769	74	#N/A
group_13554	0.0118202	0.0109727	0.0139626	0.0235333	0.0104321	0.0109664	0.01039	#N/A	0.00168581	1	#N/A
group_6579	0.000413237	0.00054664	0.00161297	#N/A	9.59098e-05	0.0008809	0.000457051	#N/A	0.00671874	1	#N/A
group_1892	7.79351e-05	0.000103094	#N/A	#N/A	0.000108529	0.000115016	5.1719e-05	#N/A	#N/A	1	#N/A
mreD	0.043672	0.0409691	0.076651	0.188485	0.0491833	0.0501285	0.0541375	#N/A	0.0968976	74	#N/A
group_3450	0.0310465	0.0363261	0.0190838	0.12484	0.0352341	0.0360573	0.0368527	#N/A	#N/A	73	#N/A
nusB	0.119401	0.143552	0.0359096	0.0870034	0.112066	0.179521	0.155256	#N/A	0.513074	74	#N/A
group_12949	0.00125315	0.00134687	0.0036685	0.00222205	0.00174508	0.00196497	0.0025468	#N/A	#N/A	1	#N/A
group_1400	0.0248299	0.0153541	0.0131282	#N/A	0.0262888	0.023018	0.0178561	#N/A	#N/A	74	#N/A
yegE_1	0.0170551	0.0206261	0.0210052	#N/A	0.0368745	0.0256315	0.02998	#N/A	0.0314089	72	#N/A
group_1305	0.00780948	0.0205215	#N/A	0.113775	0.0166067	0.0388846	0.022761	#N/A	#N/A	74	#N/A
psd	0.128141	0.135338	0.152883	0.110166	0.212573	0.201512	0.160213	#N/A	#N/A	74	#N/A
group_2549	0.159093	0.17022	0.13308	0.269131	0.127329	0.131178	0.140272	#N/A	#N/A	49	#N/A
group_2917	0.0953689	0.0860084	0.12221	#N/A	0.0889557	0.0885779	0.0992711	4.04459	1.27167	73	#N/A
group_12691	0.00130177	0.000344403	#N/A	#N/A	0.00054384	0.00128077	0.00120943	#N/A	#N/A	1	#N/A
ampH	0.0148077	0.01042	0.050767	#N/A	0.0180271	0.0188643	0.0160062	#N/A	#N/A	74	#N/A
group_13178	0.157849	0.196349	0.29931	#N/A	0.284759	0.278617	0.276955	#N/A	0.179845	74	#N/A
dmlR_5	0.000105769	6.99569e-05	#N/A	#N/A	3.68225e-05	#N/A	7.019e-05	#N/A	#N/A	1	#N/A
rspR	0.202192	0.17148	0.268556	0.280461	0.183366	0.183562	0.185216	#N/A	#N/A	74	#N/A
group_206	0.00081402	0.000963457	0.0030101	#N/A	0.00140205	0.00101164	0.00139314	#N/A	0.00417947	3	#N/A
group_989	0.00333545	0.00357179	0.00123991	0.00150206	0.00398127	0.0046099	0.00340802	0.00689205	0.0017216	6	#N/A
group_721	0.0432237	0.0318747	0.03127	#N/A	0.0738558	0.0602454	0.051969	#N/A	0.096933	64	#N/A
emrA	0.121515	0.132686	0.102011	0.0623664	0.0512468	0.0377285	0.0354973	#N/A	0.178043	74	5up
mcp4	0.0546316	0.0276535	0.14874	0.131045	0.0740539	0.0561006	0.0498101	#N/A	0.00258963	73	#N/A
group_4126	0.0108084	0.011034	0.00550276	0.00666616	0.00886174	0.0104221	0.0137995	#N/A	#N/A	14	#N/A
rpoC	0.959892	1.01103	0.987152	0.742422	0.92943	0.947536	0.951533	2.49666	3.18085	74	#N/A
group_6500	0.000540508	#N/A	#N/A	#N/A	0.000125449	0.000443155	0.000119563	#N/A	#N/A	1	#N/A
azoR	0.0431436	0.0523244	0.0716258	0.194363	0.0515054	0.0747042	0.0555296	#N/A	#N/A	70	#N/A
dxr_2	0.00254841	0.00200159	0.00233135	0.0011297	0.00310522	0.00254647	0.00240463	0.00518352	0.00129482	1	#N/A
group_10707	#N/A	0.00024923	#N/A	#N/A	#N/A	#N/A	#N/A	#N/A	#N/A	2	#N/A
group_1447	#N/A	#N/A	#N/A	#N/A	#N/A	#N/A	#N/A	#N/A	0.00499459	4	#N/A
mraY	0.562937	0.520053	0.401955	0.790498	0.441315	0.422308	0.487327	0.295628	0.964972	74	#N/A
rihB	0.106186	0.0824614	0.163264	#N/A	0.139569	0.142047	0.123065	0.460327	0.391778	74	#N/A
tdh	0.189995	0.175472	0.136976	0.255386	0.178009	0.151481	0.217569	1.29078	0.921973	74	#N/A
rcoM	0.0311095	0.0434111	0.113722	0.0711533	0.0413898	0.0455962	0.055029	#N/A	0.18306	72	#N/A
group_14136	0.323064	0.349893	0.843058	0.561815	0.520107	0.36614	0.354532	0.331436	0.165582	74	#N/A
metN	0.0898283	0.0708978	0.154832	0.126825	0.159461	0.140832	0.159974	0.447162	0.0566144	74	#N/A
group_12842	0.110236	0.0810127	0.122488	0.314525	0.159175	0.163698	0.136223	#N/A	#N/A	74	#N/A
lysA	0.172994	0.136061	0.177763	0.0841521	0.181051	0.193386	0.192999	0.00479657	0.314217	73	#N/A
group_13832	0.0556574	0.0937356	0.194252	0.0651281	0.0682779	0.0868904	0.0964337	#N/A	0.00140844	74	#N/A
fabA	0.155679	0.170639	0.173462	0.156622	0.428652	0.209382	0.223108	#N/A	0.765928	74	#N/A
group_5715	0.00376241	0.00274096	0.00319253	0.004641	0.00372072	0.00474783	0.00481266	#N/A	#N/A	1	#N/A
group_1490	0.0769691	0.0837491	0.0791009	0.0447648	0.0723717	0.0716278	0.0750298	#N/A	#N/A	38	#N/A
group_904	0.00583578	0.00593824	0.00292032	0.00566039	0.00729318	0.00593791	0.00546152	#N/A	#N/A	8	#N/A
group_8134	0.00144465	#N/A	#N/A	#N/A	#N/A	#N/A	#N/A	#N/A	#N/A	5	#N/A
group_6603	0.000457652	0.000186275	0.00082446	#N/A	0.000465725	0.000519539	0.000537324	#N/A	#N/A	1	#N/A
group_1716	0.647535	0.536034	0.422843	0.134434	0.527887	0.534522	0.63324	#N/A	0.363955	74	#N/A
group_5718	0.000380817	0.000287859	0.00031852	#N/A	0.000530312	0.000441578	0.000451279	#N/A	#N/A	1	#N/A
group_8765	0.00620307	0.00957316	#N/A	#N/A	0.0122374	0.00966304	0.0123494	#N/A	#N/A	6	#N/A
group_694	0.125665	0.0918844	0.18474	0.0761535	0.0900155	0.0922428	0.0875738	#N/A	#N/A	74	#N/A
group_1333	0.00229545	0.00368714	0.00767974	0.00697756	0.00559396	0.00782376	0.00848692	#N/A	#N/A	7	#N/A
group_13316	0.0103924	0.0284767	0.0144872	#N/A	0.012577	0.0181367	0.0185551	#N/A	#N/A	22	#N/A
murG	0.12544	0.0569515	0.0947824	#N/A	0.1299	0.101935	0.106095	#N/A	0.162904	73	#N/A
group_3960	0.00116839	0.000515189	#N/A	0.00368313	0.000723133	0.00166044	0.00103381	#N/A	#N/A	1	#N/A
hemL	0.186193	0.227627	0.343506	0.189814	0.240472	0.245125	0.26854	0.334978	0.251028	74	#N/A
emrA_2	7.75525e-05	0.000410353	#N/A	#N/A	0.000107997	0.000114452	5.1465e-05	#N/A	0.00126091	1	#N/A
group_13773	0.0015096	0.0011094	0.00196411	0.00237937	0.00137227	0.00191843	0.00203141	#N/A	0.000681784	1	#N/A
group_5721	0.000701647	0.000680647	0.00164322	#N/A	0.000814239	0.000874412	0.000993331	#N/A	#N/A	1	#N/A
cphB	0.0356198	0.0423822	0.0827664	0.110819	0.0576324	0.084593	0.0693706	#N/A	#N/A	74	#N/A
group_4157	0.076138	0.041917	#N/A	#N/A	0.0424925	0.102838	0.0868392	#N/A	#N/A	74	#N/A
group_2786	0.00114252	0.00103408	0.00211242	#N/A	0.00133982	0.0010945	0.0016361	0.0078279	0.00391074	1	#N/A
yiaA	0.0777862	0.0586598	0.0245514	0.231988	0.0710225	0.0888048	0.0769432	#N/A	#N/A	74	#N/A
fadI_2	0.000222115	0.000244849	#N/A	#N/A	0.00018043	0.000455273	0.000319365	#N/A	#N/A	1	#N/A
mmoC	0.000635182	0.00075621	#N/A	#N/A	0.000574944	0.000687425	0.000590123	#N/A	#N/A	1	#N/A
group_6495	6.05941e-05	8.01552e-05	0.000709541	#N/A	0.000168762	0.000208657	0.000120633	#N/A	#N/A	1	#N/A
group_650	0.00589337	0.00886467	#N/A	#N/A	0.00608897	0.00673347	0.00529868	#N/A	0.00309093	19	#N/A
rhsB	6.59034e-05	0.000348714	#N/A	#N/A	0.000275324	0.0003242	8.74691e-05	#N/A	#N/A	1	#N/A
envZ_2	0.00983112	0.0092755	0.0152365	#N/A	0.00951284	0.0159134	0.0113452	#N/A	0.0164543	73	#N/A
group_5730	0.00899851	0.00843788	0.00800281	0.00323159	0.00491722	0.00571543	0.00642509	#N/A	#N/A	1	#N/A
yliI	0.0488438	0.0442898	0.0431928	0.154099	0.0601437	0.0863406	0.0820156	#N/A	0.00593134	74	#N/A
group_10970	#N/A	#N/A	#N/A	#N/A	#N/A	4.86638e-05	#N/A	#N/A	#N/A	1	#N/A
group_2822	#N/A	8.04639e-05	#N/A	#N/A	4.2353e-05	5.98459e-05	#N/A	#N/A	#N/A	1	#N/A
corA_2	0.00543356	0.00550405	0.00458563	0.0083327	0.0033402	0.00382881	0.00308604	#N/A	#N/A	1	#N/A
group_12679	0.000498129	0.000247101	#N/A	#N/A	0.000476902	0.000459461	0.000619812	#N/A	#N/A	1	#N/A
group_11178	0.161864	0.0891498	0.117733	0.180752	0.145696	0.217968	0.149629	0.920074	#N/A	73	#N/A
group_5243	0.079287	0.0670256	0.0824052	0.0998274	0.0705592	0.0927783	0.0837499	#N/A	0.0190697	25	#N/A
group_7900	0.430508	0.466876	0.408741	0.330105	0.621113	0.68304	0.573958	#N/A	#N/A	23	#N/A
yfcG_4	0.00760576	0.00623252	0.00236447	#N/A	0.00473336	0.00533083	0.00652129	#N/A	#N/A	1	#N/A
trmL	0.391739	0.339317	0.578029	0.322754	0.53939	0.636912	0.654243	#N/A	0.598318	74	#N/A
pepO_1	0.139415	0.138249	0.122748	0.0464884	0.0755353	0.0784324	0.0723491	#N/A	0.0682462	74	#N/A
mscL	0.51044	0.579027	0.505418	0.166379	0.378929	0.438331	0.357105	#N/A	0.524416	55	#N/A
group_3634	0.510251	0.492873	0.454946	0.240465	0.371082	0.469585	0.487494	#N/A	#N/A	13	#N/A
acuI_2	0.0740234	0.0458227	0.0942535	#N/A	0.064785	0.0747616	0.0749405	#N/A	#N/A	74	#N/A
group_6581	0.000465061	#N/A	#N/A	#N/A	#N/A	0.000686335	0.000308622	#N/A	#N/A	11	#N/A
leuB	0.0202311	0.0299524	0.0517731	#N/A	0.0401762	0.0498495	0.0458488	#N/A	0.0530069	74	#N/A
epsF_2	0.0491324	0.0415649	0.0636726	0.120109	0.0657966	0.0709426	0.0629934	#N/A	0.0467301	74	#N/A
mltD_1	0.136384	0.0819197	0.166134	0.0728793	0.141245	0.127009	0.154787	0.365267	0.539741	71	#N/A
bglX	0.11461	0.120633	0.111903	0.096427	0.10236	0.097561	0.10491	#N/A	0.241495	73	#N/A
hppA	0.0994912	0.106747	0.167526	0.203608	0.0969606	0.121265	0.135957	#N/A	0.170274	74	#N/A
yciK	0.0462754	0.0288546	0.0634952	#N/A	0.0474944	0.0526824	0.0417496	#N/A	#N/A	72	#N/A
agp	0.0541256	0.0711293	0.0900149	0.0346711	0.0499012	0.0559284	0.053734	#N/A	#N/A	68	#N/A
group_5176	0.0172939	0.0198482	0.0337513	0.0162388	0.0189873	0.0199714	0.0157226	#N/A	#N/A	29	#N/A
group_482	0.00354751	#N/A	#N/A	#N/A	0.0261121	0.0216272	0.00941672	#N/A	#N/A	67	#N/A
ftsZ	0.319307	0.280438	0.435512	0.573964	0.489485	0.42974	0.431171	2.20299	1.40076	74	#N/A
ompR_2	0.0376515	0.0348136	#N/A	0.119901	0.0308529	0.034965	0.0319126	#N/A	0.0655894	73	#N/A
group_12849	0.301171	0.307659	0.169608	0.0821869	0.30695	0.298805	0.219155	#N/A	0.864615	74	#N/A
group_44	#N/A	3.70896e-05	#N/A	0.000397734	1.95225e-05	2.06893e-05	4.65165e-05	#N/A	#N/A	1	#N/A
fabG_8	0.0359165	0.0333412	0.0686198	0.235975	0.051727	0.0401105	0.0317378	#N/A	#N/A	72	#N/A
pip_1	0.0501337	0.0424488	0.096574	0.0794126	0.0476449	0.0648647	0.0452107	#N/A	#N/A	73	#N/A
group_1141	0.0256732	0.0117397	#N/A	#N/A	0.0303447	0.0118499	0.01567	#N/A	#N/A	73	#N/A
group_2593	0.00465061	0.00683548	0.00605083	0.0146602	0.00503709	0.00648205	0.00634389	#N/A	#N/A	5	#N/A
dcd	0.279171	0.338501	0.321082	0.434796	0.335813	0.368844	0.319839	#N/A	0.193951	74	#N/A
group_1677	0.00454774	0.00601586	0.0532529	#N/A	0.00949952	0.0111859	0.0211257	#N/A	0.150267	73	#N/A
copD	0.00300174	0.00198538	#N/A	#N/A	0.00556103	0.00527375	0.00498	#N/A	#N/A	46	#N/A
cusS	0.00935906	0.00756578	0.0113651	0.0511381	0.0116091	0.0119363	0.0247743	#N/A	#N/A	64	#N/A
group_3748	0.132398	0.0922869	0.187194	#N/A	0.138993	0.11901	0.139925	#N/A	0.0026658	74	#N/A
group_6591	0.00189538	0.00161181	0.00158532	#N/A	0.00103692	0.001332	0.00170702	0.0528719	0.00880475	1	#N/A
group_2656	0.0342	0.0828705	0.0757905	0.0702776	0.10738	0.0848672	0.110668	#N/A	#N/A	74	#N/A
group_9859	#N/A	#N/A	#N/A	#N/A	#N/A	#N/A	#N/A	#N/A	0.00432818	2	#N/A
otsA	0.100258	0.113231	0.0581709	0.0581497	0.130109	0.130033	0.121055	#N/A	#N/A	74	#N/A
group_307	0.00131017	0.00127096	0.00153418	#N/A	0.00100347	0.00118161	0.000985377	#N/A	#N/A	1	#N/A
msrA3	0.0121819	0.0147187	0.00898561	0.0108854	0.00707946	0.0105225	0.0111395	#N/A	#N/A	1	#N/A
higA-2	0.625705	0.552049	0.558204	0.404922	0.375643	0.508958	0.6182	#N/A	#N/A	60	#N/A
group_2992	#N/A	0.0119146	#N/A	#N/A	0.00640772	0.00732049	0.010655	#N/A	#N/A	74	#N/A
hemR_1	0.0386584	0.0345641	0.0294975	0.0532505	0.0497302	0.0643575	0.0581593	0.383649	0.572592	68	#N/A
group_13152	0.0466153	0.0158739	#N/A	#N/A	0.0272085	0.0449549	0.0493117	#N/A	#N/A	74	#N/A
eriC_2	8.02222e-05	3.53732e-05	#N/A	#N/A	1.86191e-05	2.63092e-05	#N/A	#N/A	0.000434772	1	#N/A
acdA_2	0.10486	0.125042	0.107758	0.185506	0.147119	0.15898	0.150797	0.147116	0.185713	74	#N/A
esiB_3	0.000219882	#N/A	#N/A	#N/A	0.000229649	5.40835e-05	#N/A	#N/A	#N/A	1	#N/A
mepM_2	0.517314	0.52735	0.442844	0.73967	0.512047	0.528181	0.579827	0.716204	0.859062	74	#N/A
group_13993	0.0935115	0.0979137	0.128854	0.159282	0.140072	0.148366	0.162144	#N/A	#N/A	74	#N/A
group_1688	0.178337	0.285653	0.219654	0.131155	0.170969	0.221335	0.181473	#N/A	0.0592627	67	#N/A
group_9790	3.82751e-05	#N/A	#N/A	#N/A	#N/A	1.88287e-05	#N/A	#N/A	#N/A	1	#N/A
group_5659	0.10229	0.103522	0.105278	0.0737945	0.133507	0.139957	0.123735	0.268671	0.143419	73	#N/A
group_4235	0.0118244	0.0149515	0.0285066	0.0838672	0.0219146	0.0207865	0.0252715	#N/A	#N/A	36	#N/A
group_4081	0.00401764	0.0365772	0.0442782	#N/A	0.0444294	0.0138348	0.0225056	#N/A	#N/A	74	#N/A
group_4423	0.0160342	0.00894318	#N/A	0.0577117	0.0241615	0.0136858	0.0149682	#N/A	#N/A	69	#N/A
group_4159	0.377316	0.408205	0.16663	0.422448	0.273801	0.3678	0.284953	0.362846	0.245674	53	#N/A
group_410	0.0109932	0.00351016	#N/A	#N/A	0.0239133	0.0162983	0.0250555	#N/A	#N/A	71	#N/A
asd2	0.578018	0.588339	0.608296	0.642094	0.636687	0.668053	0.58721	#N/A	0.0209841	74	#N/A
group_386	0.0296585	0.0430649	0.0573438	#N/A	0.0424058	0.0513362	0.0514473	#N/A	#N/A	72	#N/A
yihX	0.0569874	0.0471672	0.082031	#N/A	0.0559017	0.0394953	0.0575623	#N/A	#N/A	74	#N/A
group_4197	0.173335	0.126484	0.275776	0.109579	0.117738	0.168731	0.165853	#N/A	#N/A	74	#N/A
estB_3	6.59952e-05	#N/A	#N/A	#N/A	9.19024e-05	9.73954e-05	4.37954e-05	#N/A	#N/A	1	#N/A
group_4356	#N/A	0.00378843	0.0335356	#N/A	#N/A	0.00153692	0.00380106	#N/A	#N/A	12	#N/A
group_3975	0.0910021	0.0967009	0.0905422	0.145443	0.0712514	0.0815222	0.0902943	#N/A	0.109599	71	#N/A
hindIIIM	#N/A	#N/A	#N/A	#N/A	#N/A	#N/A	#N/A	#N/A	0.00542546	7	#N/A
group_12614	0.00116839	0.00017173	0.00152017	#N/A	0.00054235	0.000510903	0.000258453	#N/A	#N/A	1	#N/A
group_2651	0.00149008	0.00157689	0.00348969	0.0789132	0.00159086	0.0013683	0.000791072	0.0905214	#N/A	14	#N/A
group_5736	0.00171316	0.00144214	0.00136778	0.00110464	0.00189771	0.00197282	0.00245463	#N/A	#N/A	1	#N/A
bvgS_1	0.0716066	0.0644157	0.0724204	0.0330638	0.0651837	0.0803862	0.0945024	#N/A	#N/A	70	#N/A
rhsC	0.000276295	0.000263964	0.000359483	0.00087097	6.41263e-05	0.000294489	0.000244471	0.02198	0.00673833	22	#N/A
ubiH_2	0.00185033	0.00276692	0.0047102	0.00684725	0.00520941	0.00621335	0.00584591	#N/A	0.00392402	1	#N/A
group_13842	0.00340769	0.00283679	0.00378393	0.00500065	0.00302725	0.00316484	0.00325563	#N/A	#N/A	1	#N/A
rcsB_4	0.198063	0.173572	0.340237	0.296279	0.278734	0.244178	0.26462	#N/A	#N/A	74	#N/A
group_8	0.00530751	0.00680375	0.00256287	0.00310472	0.00371457	0.00380873	0.00379448	#N/A	#N/A	4	#N/A
acs	0.135482	0.140731	0.0412879	0.0388622	0.119714	0.129078	0.130831	#N/A	0.0841353	73	#N/A
group_4236	#N/A	#N/A	#N/A	#N/A	#N/A	#N/A	0.00180663	#N/A	#N/A	69	#N/A
rluA_1	0.0234022	0.0313833	0.105688	0.0585292	0.0432724	0.0313971	0.0443654	#N/A	#N/A	74	#N/A
group_5121	#N/A	0.00112872	#N/A	#N/A	0.000594111	0.00134319	0.000905982	#N/A	#N/A	6	#N/A
group_10375	#N/A	0.000286653	#N/A	#N/A	#N/A	#N/A	#N/A	#N/A	#N/A	3	#N/A
group_13233	0.00316303	0.00144835	0.0028491	0.00172573	0.00334588	0.00368052	0.00266416	#N/A	#N/A	1	#N/A
group_9388	0.00269571	0.00142638	0.00631321	#N/A	0.00337855	0.00291743	0.00250448	#N/A	0.0175316	9	#N/A
group_3029	0.00339889	#N/A	0.0936475	#N/A	0.0153132	0.00314734	0.0132016	#N/A	#N/A	69	#N/A
group_765	0.0135144	0.0180255	#N/A	0.0540919	0.0172969	0.020579	0.0191648	#N/A	0.0574393	69	#N/A
group_6608	0.000191582	#N/A	#N/A	#N/A	0.00017786	9.42452e-05	#N/A	#N/A	#N/A	5	#N/A
group_1346	0.000264987	0.000159332	#N/A	#N/A	0.000167732	0.000272562	0.000239795	0.00313594	0.00117501	1	#N/A
group_6616	0.00065358	#N/A	#N/A	#N/A	#N/A	0.000160758	#N/A	#N/A	#N/A	2	#N/A
group_5687	0.0400057	0.0331635	0.0312305	0.0453999	0.024884	0.0259777	0.0307962	#N/A	#N/A	6	#N/A
exbB_3	0.109599	0.122683	0.111819	#N/A	0.163303	0.158508	0.160106	#N/A	0.0835107	74	#N/A
group_3562	0.186881	0.121262	0.178904	#N/A	0.108229	0.105439	0.103446	#N/A	#N/A	74	#N/A
group_1145	0.00737429	0.0145573	0.0123991	#N/A	0.00468695	0.00578564	0.00599791	0.886121	0.477129	73	#N/A
group_12992	0.38417	0.413554	0.669629	0.599918	0.382321	0.459176	0.513672	0.743421	1.19828	74	#N/A
group_1459	0.000567102	0.000500117	0.000737848	#N/A	0.000658104	0.000278976	0.000585415	#N/A	#N/A	1	#N/A
group_1458	6.30114e-05	0.000166706	#N/A	#N/A	0.000131621	0.000185984	0.000167261	#N/A	0.00204898	1	#N/A
group_1500	0.0470509	0.0486112	0.051774	#N/A	0.0533522	0.0611066	0.0556933	#N/A	0.0617146	68	#N/A
group_4083	0.0452895	0.0454827	0.0800905	0.199291	0.0752102	0.0836613	0.056225	#N/A	#N/A	74	#N/A
group_1457	0.00315057	0.00491782	0.00368924	0.00536307	0.00469448	0.00409164	0.0046415	#N/A	0.00102449	1	#N/A
group_1456	6.30114e-05	0.000250059	#N/A	#N/A	8.77472e-05	0.000216981	0.000292707	#N/A	#N/A	1	#N/A
fadE_2	0.00292765	0.00315558	#N/A	#N/A	0.000981484	0.00256036	0.00136718	#N/A	0.00352593	1	#N/A
group_1465	0.00580349	0.0053992	0.00448071	0.00723738	0.00497337	0.00483141	0.0050363	0.008302	0.0020738	1	#N/A
group_1451	0.0020602	0.00229778	0.00283817	0.00573036	0.00157511	0.00190772	0.00227863	#N/A	#N/A	11	#N/A
group_145	0.00544248	0.000594449	#N/A	#N/A	0.00851768	0.0110286	0.01226	#N/A	0.00324727	25	#N/A
group_13274	0.216398	0.250223	0.361995	#N/A	0.234832	0.270869	0.32143	#N/A	0.0762176	74	#N/A
virB4	0.235101	0.249828	0.182231	0.151754	0.17101	0.180283	0.184478	#N/A	0.0466346	74	#N/A
gluQ	0.0238685	0.0175854	#N/A	0.0285726	0.0328527	0.0314102	0.0317793	#N/A	#N/A	74	#N/A
group_402	3.63379e-05	#N/A	#N/A	#N/A	2.53013e-05	1.78757e-05	#N/A	#N/A	#N/A	1	#N/A
group_1248	0.0121516	0.0116742	0.0158986	0.0211859	0.0109661	0.0107867	0.0117581	#N/A	0.00220749	1	#N/A
group_2002	0.000339269	0.000448793	0.00132425	#N/A	0.000866164	0.000389427	0.000600384	#N/A	#N/A	1	#N/A
group_2886	0.264	0.261389	0.139774	0.385564	0.238794	0.248097	0.220527	#N/A	#N/A	73	#N/A
cccA_2	#N/A	0.000211761	#N/A	#N/A	#N/A	7.87499e-05	0.000106234	#N/A	#N/A	1	#N/A
group_5444	0.178893	0.145627	0.0972908	0.762408	0.306699	0.332726	0.266637	#N/A	0.462249	73	#N/A
group_7166	0.000113905	0.000150676	#N/A	#N/A	7.931e-05	0.000112067	7.55893e-05	#N/A	#N/A	1	#N/A
group_7162	0.000100818	#N/A	#N/A	#N/A	0.000280791	4.95957e-05	6.69045e-05	#N/A	#N/A	1	#N/A
mdh	0.652042	0.645504	0.697797	0.826239	0.597454	0.588849	0.602783	0.850812	1.11499	74	#N/A
group_602	0.00880182	0.00666943	0.0450293	#N/A	0.00711029	0.0116235	0.0100375	#N/A	#N/A	73	#N/A
group_601	0.00337413	0.0067921	0.00515351	#N/A	0.00418796	0.00461869	0.00525708	#N/A	#N/A	1	#N/A
cysJ_2	0.0453392	0.0518177	0.0526193	0.124851	0.0742072	0.115818	0.10976	0.0403426	0.148137	67	#N/A
group_669	0.0389914	0.0452648	0.0834317	0.0444843	0.040892	0.0318286	0.0436253	#N/A	#N/A	53	#N/A
group_5737	0.015632	0.0171243	0.00286011	0.0207888	0.00799314	0.00732942	0.00810442	#N/A	#N/A	1	#N/A
group_5740	0.00152199	0.00147643	0.00118814	#N/A	0.000777136	0.000998286	0.00127935	#N/A	#N/A	1	#N/A
group_5357	0.0107033	0.00943908	0.0417778	#N/A	0.0298101	0.0351021	0.0118382	#N/A	#N/A	32	#N/A
rpsU	32.9979	30.8384	21.6654	25.1048	22.6846	23.8386	19.2501	2.09438	6.80116	73	5up
tlyC	0.125021	0.155744	0.187243	0.0919583	0.128318	0.153421	0.12238	#N/A	#N/A	73	#N/A
group_4238	0.0399807	0.0495295	#N/A	#N/A	0.00854282	0.0063478	0.0334105	#N/A	#N/A	74	#N/A
group_2809	0.509302	0.564638	0.499567	0.441403	0.480203	0.517385	0.520113	#N/A	#N/A	62	#N/A
group_3600	0.058561	0.0548615	0.0616513	0.0995809	0.0550526	0.0608195	0.0592431	#N/A	#N/A	28	#N/A
mobA_1	0.052842	0.0601604	0.12071	#N/A	0.0484942	0.0702282	0.0809985	#N/A	#N/A	33	#N/A
group_1583	#N/A	#N/A	#N/A	#N/A	#N/A	1.98891e-05	#N/A	#N/A	#N/A	11	#N/A
modA	0.0255736	0.0047243	#N/A	0.052471	0.0426733	0.0464003	0.0322492	0.215852	#N/A	65	#N/A
group_3482	0.0220695	0.0240422	#N/A	0.11786	0.0385972	0.0350607	0.0368726	#N/A	0.346159	33	#N/A
group_5172	0.0786486	0.0650239	0.0221659	0.051972	0.0664111	0.0631412	0.0718456	#N/A	0.0635394	33	#N/A
group_62	0.000355829	0.0001569	#N/A	#N/A	0.000660685	0.000641826	0.00062969	#N/A	#N/A	4	#N/A
rpsU	32.9979	30.8384	21.6654	25.1048	22.6846	23.8386	19.2501	2.09438	6.80116	73	5up
group_1328	0.104072	0.0686222	0.0778094	0.128714	0.134237	0.131203	0.113951	#N/A	#N/A	61	#N/A
group_8293	0.00111058	0.00122425	0.000433485	#N/A	0.000721721	0.00145687	0.00049133	#N/A	#N/A	5	#N/A
nuoL	1.03355	0.978097	0.737672	1.10077	0.923023	0.868539	0.877855	0.823214	0.555499	74	#N/A
group_659	0.000166456	7.33974e-05	0.000649721	#N/A	3.86334e-05	2.7295e-05	0.000147284	#N/A	#N/A	1	#N/A
group_5320	0.00491727	0.0130093	#N/A	#N/A	0.0034238	0.00967584	0.00652635	#N/A	#N/A	22	#N/A
group_1918	0.00191195	0.00185473	0.00186571	0.00271219	0.0017972	0.00180272	0.00230499	0.00414821	0.0041448	1	#N/A
group_2118	0.0528241	0.0652398	0.0905896	0.030865	0.0703625	0.0597615	0.0737196	#N/A	0.0884405	23	#N/A
group_2029	0.00654448	0.0104885	0.00294747	0.0107119	0.0134075	0.0131254	0.0120268	#N/A	#N/A	10	#N/A
group_2121	0.00353616	0.00136079	0.016563	#N/A	0.00461096	0.00490237	0.0054613	#N/A	#N/A	15	#N/A
group_2027	0.00129113	0.00230572	#N/A	#N/A	0.00328132	0.00330278	0.0020992	#N/A	#N/A	7	#N/A
group_2131	0.0120109	0.0120131	0.00857591	0.0207781	0.0127484	0.011709	0.0127822	0.0286015	0.0392948	3	#N/A
group_2028	0.0270386	0.0391316	#N/A	#N/A	0.0285193	0.018108	0.0131466	#N/A	#N/A	40	#N/A
group_2132	8.25515e-05	#N/A	#N/A	#N/A	0.000546051	0.000223353	0.000109565	#N/A	0.00134219	4	#N/A
group_2136	0.000130897	#N/A	#N/A	#N/A	9.11408e-05	#N/A	#N/A	#N/A	#N/A	1	#N/A
group_2140	0.00254414	0.00350567	0.00310325	0.00150374	0.00254644	0.00302456	0.00225111	#N/A	#N/A	2	#N/A
group_2143	0.000244671	0.000107885	#N/A	0.00462769	0.000227146	0.000200602	0.000162367	#N/A	#N/A	1	#N/A
group_2147	0.00101703	0.000672678	#N/A	#N/A	0.00138409	0.00106885	0.00116577	#N/A	#N/A	1	#N/A
group_2148	0.000117289	#N/A	#N/A	#N/A	0.000244997	0.000115396	0.000155669	#N/A	#N/A	1	#N/A
group_215	0.00260654	0.00294194	0.00273331	0.00239141	0.00324151	0.00315456	0.00327016	0.0329183	0.00548188	14	#N/A
group_985	0.000277463	0.000937978	#N/A	#N/A	0.00051518	0.00059147	0.000593304	#N/A	#N/A	6	#N/A
tlpA	0.0977671	0.066537	#N/A	0.139396	0.0723062	0.093076	0.0962696	#N/A	0.357451	71	#N/A
group_12638	0.0001455	0.000256628	0.000567924	#N/A	0.000236388	0.00019087	0.000225298	#N/A	0.000788552	1	#N/A
group_3619	0.00180322	0.000265038	#N/A	#N/A	0.00167406	0.00137987	0.00159552	#N/A	#N/A	24	#N/A
group_690	0.0438084	0.043463	#N/A	#N/A	0.0610058	0.0216607	0.0280336	#N/A	#N/A	58	#N/A
group_5103	0.00259947	0.00255441	0.000869689	0.00632136	0.00325793	0.0031421	0.00340081	#N/A	#N/A	3	#N/A
group_2835	0.0106916	0.00909677	0.00999221	0.00854455	0.00863269	0.00995118	0.00819439	#N/A	#N/A	1	#N/A
mshB	0.00525106	0.00744238	#N/A	#N/A	0.00613721	0.00910257	0.00306984	#N/A	#N/A	73	#N/A
yjgH	0.134396	0.201465	0.156535	0.29799	0.194052	0.23081	0.234532	0.8701	#N/A	74	#N/A
greA	0.476533	0.62181	0.919718	0.895287	0.958043	0.926865	0.785269	0.557228	0.713767	43	#N/A
thiL_2	#N/A	0.000395466	#N/A	#N/A	#N/A	0.000147066	9.9196e-05	#N/A	#N/A	1	#N/A
traI_2	#N/A	3.84077e-05	#N/A	#N/A	#N/A	2.85661e-05	#N/A	#N/A	#N/A	2	#N/A
group_6406	0.00149762	0.00099054	#N/A	0.0106222	0.00286759	0.00276272	0.00223614	#N/A	#N/A	25	#N/A
group_12640	0.00134338	0.000726975	#N/A	#N/A	0.000892851	0.000690888	0.000526787	#N/A	#N/A	1	#N/A
group_4894	0.00297421	0.00250368	#N/A	#N/A	0.000282393	0.00113058	0.00139058	#N/A	#N/A	10	#N/A
group_4793	0.000438746	0.000580383	#N/A	#N/A	0.00122196	0.00140291	0.00101906	#N/A	#N/A	2	#N/A
group_262	0.000425355	0.000422002	0.00049808	#N/A	0.000399825	0.000418491	0.000493976	#N/A	#N/A	1	#N/A
group_2622	0.0014733	0.00142218	0.00279762	0.0011297	0.00144171	0.00119488	0.00145335	#N/A	0.00712149	1	#N/A
group_12623	0.000299902	#N/A	#N/A	#N/A	0.000313224	0.000147531	9.95099e-05	#N/A	#N/A	2	#N/A
group_14048	0.000978122	0.000503176	0.000636309	#N/A	0.000681047	0.000855412	0.000576975	#N/A	0.00265051	1	#N/A
group_1047	0.00351518	0.00260397	0.00164647	0.0159566	0.00117482	0.00283593	0.00186618	#N/A	#N/A	3	#N/A
group_5569	0.0519442	0.0458875	#N/A	0.279015	0.0476842	0.0439371	0.027826	#N/A	#N/A	72	#N/A
nfi	0.197773	0.154165	0.333407	0.291043	0.305634	0.305192	0.307134	#N/A	0.0453853	73	#N/A
sugC	0.144781	0.129708	0.133844	0.155308	0.134228	0.126417	0.123543	0.421867	0.219305	74	#N/A
group_3532	0.00111058	0.00293819	0.0260091	#N/A	0.00322197	0.00491695	0.00466764	#N/A	#N/A	13	#N/A
group_4058	0.190257	0.231832	0.210374	0.114683	0.123872	0.137363	0.146108	#N/A	#N/A	33	#N/A
group_13757	0.200879	0.255776	0.139373	#N/A	0.184979	0.256465	0.217657	#N/A	0.63897	74	#N/A
group_13938	0.301563	0.398914	#N/A	#N/A	0.433676	0.45542	0.319722	#N/A	#N/A	74	#N/A
group_1767	0.0027452	0.0012631	0.00489172	0.00677251	0.00270093	0.00202568	0.00241581	0.0233062	0.016495	3	#N/A
group_1288	0.0303887	0.0163673	0.0533367	#N/A	0.0174669	0.0157852	0.0149782	#N/A	#N/A	74	#N/A
group_1232	0.093171	0.105491	0.118832	0.0680106	0.10215	0.122839	0.117296	#N/A	#N/A	73	#N/A
group_5577	0.016292	0.0516021	0.0470221	0.0651013	0.0202112	0.032792	0.0414193	#N/A	#N/A	73	#N/A
murA	0.147	0.172904	0.100408	0.122694	0.149156	0.167956	0.188003	#N/A	0.15578	74	#N/A
group_2646	#N/A	#N/A	#N/A	#N/A	#N/A	0.0107244	#N/A	#N/A	#N/A	70	#N/A
group_13406	0.385182	0.410044	0.357451	0.373975	0.323263	0.430501	0.39585	#N/A	0.0157918	74	#N/A
nimR_6	0.0744226	0.0841269	0.0732595	0.0509338	0.100911	0.0922229	0.117333	0.120393	0.443144	67	#N/A
group_12981	0.124954	0.122996	0.190586	0.170294	0.166894	0.172624	0.156575	#N/A	0.137943	74	#N/A
sdaA	0.141604	0.130722	0.258131	0.154892	0.180218	0.195838	0.216265	#N/A	0.00167482	74	#N/A
group_2396	0.0442093	0.0466341	0.0572022	0.069296	0.111394	0.109421	0.123619	#N/A	0.0688344	73	#N/A
group_5253	0.0115286	0.0491112	0.0709307	#N/A	0.0263944	0.0222045	0.0252858	#N/A	#N/A	73	#N/A
pepO_3	0.333089	0.365366	0.329292	0.362314	0.349001	0.352389	0.362047	0.361035	0.298519	68	#N/A
group_440	0.0151604	0.00790028	#N/A	#N/A	0.0125666	0.0149804	0.0129787	#N/A	#N/A	70	#N/A
purN	0.0300558	0.015599	#N/A	#N/A	0.014619	0.0429767	0.0348807	#N/A	#N/A	72	#N/A
group_12897	0.0539765	0.102588	#N/A	0.149616	0.103191	0.0935069	0.112039	#N/A	#N/A	74	#N/A
group_184	0.197206	0.202447	0.164304	0.289316	0.20367	0.223067	0.195896	#N/A	#N/A	73	#N/A
guaA_1	0.0589902	0.0407132	0.0450496	0.0363827	0.0983092	0.109137	0.0902931	#N/A	#N/A	74	#N/A
group_4404	0.000917469	0.00135643	#N/A	0.00153114	0.0015031	0.0011416	0.00125351	#N/A	#N/A	2	#N/A
group_2793	0.157243	0.141996	0.0309978	#N/A	0.11695	0.12521	0.117963	#N/A	#N/A	20	#N/A
yjdF	0.0591949	0.0775469	0.0921975	#N/A	0.048692	0.0683454	0.0635078	#N/A	#N/A	73	#N/A
bshA_2	0.0720755	0.0513256	0.0442894	#N/A	0.0857521	0.0829333	0.0751017	#N/A	0.0690956	73	#N/A
group_927	0.000171995	0.000341278	0.00100701	#N/A	0.000239513	0.000296134	0.000171208	#N/A	#N/A	1	#N/A
group_2345	0.064873	0.0700744	0.109281	0.0766245	0.0655204	0.0757048	0.0746556	#N/A	#N/A	66	#N/A
group_12617	0.0028615	0.00269459	0.00454339	0.00275198	0.00256649	0.0036981	0.00399099	#N/A	0.00394276	1	#N/A
glnB_1	0.0434592	0.0380168	#N/A	0.230686	0.0759424	0.0841366	0.0512611	#N/A	0.0296314	74	#N/A
group_4133	0.0155375	0.0183831	0.0135608	#N/A	0.0248623	0.0247342	0.02978	#N/A	#N/A	17	#N/A
gpx1_1	0.169519	0.13241	0.0548245	0.135121	0.0954379	0.12338	0.0988888	#N/A	0.0971222	74	#N/A
group_671	0.0214178	0.00626814	#N/A	#N/A	0.00831423	0.0287179	0.0232694	#N/A	#N/A	48	#N/A
ppm1	0.0627441	0.0558539	0.040049	0.0599838	0.0516543	0.0664426	0.0676359	#N/A	#N/A	74	#N/A
group_673	0.00109349	0.00144649	#N/A	0.0103411	0.00177654	0.00259996	0.00133037	#N/A	#N/A	1	#N/A
group_6829	0.0635951	0.0743548	0.0786241	0.0598695	0.0842189	0.0843217	0.0853602	#N/A	0.0187145	4	#N/A
group_11	0.0302142	0.0340699	0.0291359	0.019534	0.0277724	0.0281336	0.0280514	#N/A	#N/A	32	#N/A
sigE	0.0879999	0.101139	0.0592408	0.123316	0.104932	0.138458	0.111642	#N/A	0.00115852	72	#N/A
group_6771	0.000819802	0.000433781	0.00191994	#N/A	0.000684975	0.00137117	0.00108807	#N/A	#N/A	4	#N/A
group_6846	0.0011418	#N/A	#N/A	#N/A	#N/A	0.000280843	9.47142e-05	#N/A	#N/A	5	#N/A
secE	2.63392	2.48024	1.57054	1.38666	2.36766	2.04671	2.07911	9.70811	6.639	74	#N/A
sspB	1.30897	1.13909	1.38827	1.27956	1.14336	1.24287	1.14175	0.916587	0.795168	74	#N/A
spoT_1	0.162799	0.217616	0.123702	0.257427	0.208716	0.216658	0.222225	0.213982	0.396967	74	#N/A
group_6478	0.000218362	0.000288854	#N/A	#N/A	0.000228062	0.000537096	0.000362271	#N/A	0.0266273	3	#N/A
group_1265	0.0404201	0.0463222	0.0213408	0.129264	0.0549278	0.0442185	0.0470813	#N/A	#N/A	72	#N/A
group_3036	0.000187538	8.26931e-05	0.000732007	#N/A	0.000304684	0.000184512	0.000331875	#N/A	#N/A	1	#N/A
group_13812	0.672268	0.640245	#N/A	0.834213	0.387667	0.325403	0.368076	#N/A	0.474631	74	#N/A
group_3130	0.00305448	0.00207343	0.00188248	#N/A	0.00291032	0.00345992	0.00264043	#N/A	#N/A	2	#N/A
group_1425	0.025019	0.0364627	0.0481937	#N/A	0.0326913	0.0323676	0.0351467	#N/A	#N/A	39	#N/A
group_14133	0.00683851	0.00622323	0.000567924	0.00412797	0.00283665	0.00233815	0.00225298	#N/A	0.000788552	1	#N/A
aceE_2	0.028906	0.0252649	0.024296	#N/A	0.0316471	0.0288409	0.0275027	0.161597	0.140128	74	#N/A
fliR	0.0155153	0.0250409	0.126264	0.142762	0.0669035	0.0737019	0.0622542	#N/A	#N/A	70	5down
group_5275	0.392262	0.341859	0.40529	0.392782	0.342209	0.473334	0.453247	#N/A	#N/A	28	#N/A
group_9822	0.000453608	9.23143e-05	0.000408587	0.00494972	0.00097181	0.000566443	0.000856752	#N/A	#N/A	2	#N/A
group_3454	0.113133	0.0693641	0.134937	0.188313	0.166929	0.200194	0.198508	#N/A	#N/A	70	#N/A
group_5309	0.0250746	0.027641	0.039149	#N/A	0.0232786	0.0217918	0.0288425	#N/A	#N/A	13	#N/A
group_1774	0.0847145	0.0913399	0.074155	0.0835289	0.0582115	0.0403347	0.0674614	#N/A	#N/A	74	5up
group_836	0.00658119	0.0119393	0.0660549	#N/A	0.00981933	0.0245587	0.01722	#N/A	#N/A	71	#N/A
group_3722	0.315766	0.475832	0.343047	#N/A	0.26764	0.277882	0.246864	#N/A	#N/A	69	#N/A
oprB	0.182292	0.211581	0.200354	0.260473	0.267193	0.257417	0.261405	#N/A	#N/A	70	#N/A
group_3452	0.0278957	0.0154176	0.293092	#N/A	0.0158313	0.0308293	0.0499572	#N/A	#N/A	73	#N/A
pyrE_2	0.070107	0.0564499	0.0275808	0.066824	0.06806	0.0582408	0.0872556	#N/A	#N/A	63	#N/A
group_5313	0.626587	0.660802	0.54201	0.565943	0.51211	0.727246	0.623548	#N/A	#N/A	13	#N/A
group_2511	0.00382945	0.00327478	#N/A	#N/A	0.00282797	0.00576565	0.00426114	#N/A	#N/A	17	#N/A
mbtB	0.0628969	0.0445909	0.0929732	0.0665357	0.115249	0.11092	0.116668	#N/A	#N/A	61	5down
group_100	0.00017626	0.00015544	#N/A	#N/A	8.18176e-05	0.000115611	0.000155958	#N/A	#N/A	1	#N/A
group_1136	0.0454372	0.0276914	0.0608067	#N/A	0.043275	0.0528466	0.0528752	#N/A	0.864079	70	#N/A
mipA	0.0405886	0.0483306	0.0613268	#N/A	0.0408071	0.0519567	0.0458851	#N/A	#N/A	72	#N/A
group_5334	0.121756	0.102234	#N/A	#N/A	0.121474	0.113371	0.0941672	#N/A	#N/A	68	#N/A
group_504	1.42668	1.32921	1.36824	1.53785	1.18179	1.06057	1.18368	0.0467302	0.501937	68	#N/A
mltA	0.03416	0.0541813	0.0606804	0.0799784	0.0697384	0.0609363	0.0738672	#N/A	0.0997563	73	#N/A
group_2404	0.621479	0.568624	0.794337	0.218948	0.486995	0.618322	0.59966	#N/A	#N/A	74	#N/A
dapE	0.0780773	0.112293	0.0388945	0.194435	0.109606	0.099176	0.0925776	#N/A	#N/A	74	#N/A
group_5456	0.062777	0.0806474	0.0212049	0.0342508	0.027319	0.0264279	0.0280402	#N/A	#N/A	4	#N/A
group_13722	0.000528452	0.000699049	0.00206268	0.00499756	0.00134915	0.00190639	0.000935171	#N/A	#N/A	1	#N/A
group_13709	0.000613545	0.000936475	0.0011053	0.00133899	0.00108443	0.000905467	0.000939596	#N/A	#N/A	1	#N/A
nreC	0.0767957	0.110724	0.0678357	0.309747	0.154002	0.139896	0.159148	#N/A	0.00120755	74	#N/A
group_2636	0.0047994	0.00473637	0.00089206	#N/A	0.00297043	0.0034103	0.00379162	#N/A	#N/A	7	#N/A
group_4001	0.261348	0.253931	0.39953	0.465001	0.292185	0.297414	0.224475	#N/A	0.288258	71	#N/A
group_9235	0.00518162	0.00468983	0.00159672	0.00386861	0.00389269	0.00368935	0.00533889	#N/A	#N/A	8	#N/A
group_9150	0.000202932	#N/A	#N/A	#N/A	0.000141297	0.000199657	#N/A	#N/A	#N/A	2	#N/A
group_5818	0.0566042	0.0779972	0.0797142	#N/A	0.095172	0.0999112	0.107319	#N/A	#N/A	73	#N/A
adiC	0.542434	0.538262	0.529417	0.85314	0.499336	0.60318	0.612017	0.337619	0.134481	74	#N/A
eno	0.415385	0.403984	0.554002	0.584768	0.503704	0.449854	0.545252	#N/A	0.380437	74	#N/A
group_6209	0.00433051	0.00249065	0.00587933	#N/A	0.00458842	0.00589696	0.00687211	#N/A	#N/A	18	#N/A
group_3969	0.183019	0.142556	0.173663	0.279734	0.143234	0.175416	0.177802	0.00530386	0.0582945	70	#N/A
group_4335	0.000161355	#N/A	#N/A	#N/A	#N/A	#N/A	#N/A	#N/A	#N/A	3	#N/A
group_5304	0.00578532	0.00491976	0.00483891	0.0117239	0.00460367	0.00691168	0.00630731	#N/A	#N/A	1	#N/A
group_982	0.145471	0.128851	0.269959	0.185843	0.136355	0.157395	0.179469	#N/A	#N/A	74	#N/A
aaeB_1	0.00639256	0.00707428	0.00932051	0.0204651	0.00838246	0.0147569	0.00856694	#N/A	0.00970602	64	#N/A
evgS	0.0159947	0.00974351	0.0330961	0.0546728	0.0378234	0.0330848	0.037953	#N/A	#N/A	37	5down
group_948	0.00288149	#N/A	#N/A	#N/A	0.000780239	#N/A	0.000743635	#N/A	#N/A	23	#N/A
group_1971	0.000135384	0.000358179	#N/A	#N/A	0.000565594	0.0001332	8.98432e-05	#N/A	0.0220119	1	#N/A
ftsB	0.395856	0.294407	0.446404	0.43415	0.334883	0.329839	0.337968	#N/A	#N/A	74	#N/A
tal	0.194643	0.201879	0.196175	0.0984351	0.165621	0.215715	0.166271	0.0129046	0.635834	72	#N/A
group_4214	0.0602491	0.041693	#N/A	0.237237	0.111668	0.111206	0.139345	#N/A	#N/A	74	5down
ptlF	0.346412	0.324833	0.323372	0.224345	0.268475	0.272897	0.281351	0.578039	0.170105	74	#N/A
group_1482	0.000801893	0.00154293	0.00426816	0.00206822	0.00314702	0.0025103	0.00319289	#N/A	#N/A	1	#N/A
group_1481	0.0348046	0.0467337	0.0576958	0.115994	0.0522632	0.0797799	0.063586	#N/A	#N/A	14	#N/A
group_398	0.000558561	0.000246292	0.0010901	#N/A	0.000453734	0.000457956	0.000556004	0.0121186	0.00605435	1	#N/A
arsC_3	0.149781	0.114661	0.192171	0.0655777	0.127305	0.16226	0.18729	#N/A	#N/A	22	#N/A
pgaA	0.0246858	0.0255735	0.0180665	#N/A	0.0371273	0.0260239	0.0313831	#N/A	#N/A	74	#N/A
group_13265	0.000831702	0.00101099	0.00131608	0.000637734	0.00164339	0.00143752	0.00141712	#N/A	0.000730944	1	#N/A
proP_1	0.188678	0.173923	0.136197	0.0253138	0.164432	0.17767	0.195353	#N/A	#N/A	74	#N/A
group_13648	0.114223	0.113547	0.103704	0.100933	0.127228	0.190427	0.17757	#N/A	#N/A	74	#N/A
arsH_1	0.258948	0.273723	0.433175	0.508069	0.260576	0.337721	0.340301	#N/A	#N/A	22	#N/A
group_5353	2.22571	2.31524	1.35597	1.03441	0.936924	1.01449	1.17878	#N/A	#N/A	32	5up
group_1013	0.022376	0.022501	#N/A	#N/A	0.0121961	0.0227123	0.00671905	#N/A	#N/A	72	#N/A
yiaD	0.515708	0.526073	0.931688	0.241788	0.750815	0.691082	0.631255	#N/A	0.294864	74	#N/A
group_5198	0.0490699	0.0598517	0.0296027	0.0478152	0.046488	0.0375638	0.0487378	#N/A	#N/A	13	#N/A
group_5220	0.012	0.013737	0.00810674	#N/A	0.0122117	0.0111252	0.0171519	#N/A	#N/A	6	#N/A
ispD	0.0883199	0.0626814	0.0484907	0.117486	0.159104	0.0876295	0.0950111	#N/A	0.15894	74	#N/A
mltD_2	0.222085	0.19464	0.135177	0.351518	0.338788	0.282544	0.279757	#N/A	0.271709	74	#N/A
group_13295	0.234192	0.304014	0.295819	0.503644	0.180083	0.273002	0.287447	0.0355526	0.0666065	74	#N/A
moeA	0.0110047	0.0115558	#N/A	#N/A	0.0152194	0.0151059	0.0152081	0.142764	0.00307428	33	#N/A
grxD_2	0.415207	0.402728	0.30344	1.06287	0.375914	0.317453	0.413012	0.0578286	0.0144453	73	#N/A
ybaK	0.431235	0.393045	0.649064	0.401296	0.452053	0.482073	0.493501	#N/A	#N/A	74	#N/A
tcrY_1	0.0366923	0.0551006	0.0130609	0.0752919	0.0341177	0.0519744	0.0558202	#N/A	0.0387709	68	#N/A
group_2436	0.142573	0.115239	0.23999	0.251321	0.134563	0.166573	0.185505	0.491287	0.515599	74	#N/A
group_732	0.00165002	0.00159207	0.00181847	0.00440587	0.0017571	0.00187167	0.00203537	#N/A	#N/A	1	#N/A
blc_1	0.0604531	0.0497453	0.0301895	0.0428777	0.0350976	0.0315756	0.0486131	#N/A	#N/A	68	#N/A
group_3422	0.228474	0.259094	0.245649	0.391376	0.182982	0.19439	0.249611	#N/A	0.116126	36	#N/A
group_3151	6.14865e-06	4.06679e-06	#N/A	8.72213e-05	4.28119e-06	1.36112e-05	1.2241e-05	#N/A	#N/A	4	#N/A
dacC	0.468234	0.447396	0.468323	0.559489	0.492886	0.458442	0.406531	0.0102892	0.312278	74	#N/A
group_1719	0.000199374	0.000703297	#N/A	#N/A	0.000231367	0.000326928	0.000264615	#N/A	#N/A	1	#N/A
group_1835	0.134999	0.0828437	0.0412807	#N/A	0.122153	0.157406	0.157157	#N/A	#N/A	69	#N/A
group_465	0.00181451	0.00246885	0.00303535	0.0102958	0.00259901	0.00277985	0.00323396	#N/A	#N/A	2	#N/A
group_1650	0.00118731	0.00128504	0.000631961	#N/A	0.00108974	0.00159294	0.00107443	#N/A	#N/A	1	#N/A
hxlR	0.468059	0.420139	0.264646	0.551366	0.433698	0.534088	0.421394	#N/A	#N/A	70	#N/A
group_1715	0.00360297	0.00361068	#N/A	0.00309756	0.00334491	0.00306145	0.00362271	#N/A	#N/A	1	#N/A
group_2701	0.000837841	0.000246292	0.0010901	0.00264114	0.00103711	0.00137387	0.000803117	#N/A	0.00756793	1	#N/A
group_397	0.000558561	0.000246292	#N/A	#N/A	0.000388915	0.000366365	0.000432448	0.0121186	0.00605435	1	#N/A
group_5215	0.00183593	0.00890492	#N/A	#N/A	0.00468719	0.00602103	0.00527953	#N/A	#N/A	7	#N/A
group_521	0.000432454	0.000490337	0.00217025	#N/A	0.000645234	0.000607822	0.000737956	#N/A	#N/A	1	#N/A
rpoZ	1.7705	1.91377	2.66111	1.29039	3.06548	2.69725	2.16267	5.77641	4.25146	74	#N/A
arsB_2	0.183105	0.230642	0.224699	0.197115	0.221967	0.261437	0.239364	#N/A	#N/A	22	#N/A
group_3526	0.00983832	0.00982716	#N/A	0.0341782	0.00503282	0.00296313	0.0105261	#N/A	#N/A	7	#N/A
clpA	0.324514	0.325647	0.368774	0.290176	0.284687	0.323339	0.325631	0.939841	0.716783	73	#N/A
group_762	0.179878	0.160714	0.0371559	0.19805	0.0996662	0.0810646	0.127886	#N/A	#N/A	74	#N/A
group_1668	0.00673486	#N/A	#N/A	#N/A	0.00468935	#N/A	0.0180371	#N/A	#N/A	73	#N/A
cyoA_1	1.16092	1.16569	0.728256	0.911309	0.919647	0.80128	0.916505	1.26926	1.83566	74	#N/A
yojM_1	0.26092	0.343337	0.351472	0.434426	0.370243	0.305578	0.348121	0.723942	0.291073	74	#N/A
group_9756	0.000200782	#N/A	#N/A	#N/A	#N/A	#N/A	#N/A	#N/A	#N/A	1	#N/A
gpr	0.0528013	0.034407	0.0960007	0.146756	0.0620105	0.0630642	0.0540817	#N/A	#N/A	73	#N/A
dapb1	0.296675	0.265809	0.256272	0.429858	0.201943	0.241127	0.221918	1.53114	0.31313	74	#N/A
acyII	0.01652	0.0270923	0.054549	0.0710307	0.0420092	0.0349902	0.0388536	#N/A	#N/A	63	#N/A
nupX	0.21794	0.138353	0.222287	0.499209	0.221571	0.192855	0.161078	#N/A	0.0943729	74	#N/A
group_13664	0.163362	0.207253	0.232684	#N/A	0.289886	0.260263	0.283133	#N/A	#N/A	74	#N/A
group_26	0.00442943	0.00297055	0.00385991	0.0280558	0.00372964	0.00346609	0.0038281	0.0965486	#N/A	22	#N/A
group_8579	0.0475897	0.0457674	0.0400333	#N/A	0.087886	0.0977135	0.060077	0.160218	0.26014	18	#N/A
mepA_2	0.00377678	0.00231297	#N/A	#N/A	0.00107136	0.00287289	0.00410759	#N/A	0.0557201	74	#N/A
group_10002	0.012356	0.0138058	0.00842827	0.0068068	0.0111925	0.0106223	0.0131353	#N/A	#N/A	1	#N/A
lpxD_2	0.00199368	0.00275994	0.000542917	0.00263081	0.00384165	0.00317034	0.0031999	0.0120712	0.00678448	1	#N/A
lysA_2	0.00164403	0.00123236	0.00171121	0.0010365	0.00160259	0.00174331	0.00173348	#N/A	0.00356399	1	#N/A
group_13667	0.0489338	0.03816	0.038784	#N/A	0.032621	0.0259905	0.0279	#N/A	#N/A	74	#N/A
group_2819	0.364278	0.529686	0.154961	0.395632	0.264538	0.34237	0.360722	#N/A	#N/A	73	#N/A
group_2797	#N/A	0.0101896	#N/A	0.109269	0.0107268	0.00769344	0.0102235	#N/A	0.0151806	73	#N/A
group_1820	0.000818543	0.00108279	#N/A	0.00258031	0.00113987	0.00053689	0.000724264	#N/A	#N/A	1	#N/A
group_754	0.00654416	0.00633226	0.00638587	0.00687643	0.0075521	0.00736261	0.00703695	#N/A	0.00492593	1	#N/A
group_5389	0.253522	0.239547	0.106024	0.256881	0.149204	0.198951	0.172247	#N/A	#N/A	20	#N/A
group_585	0.0221128	0.0270226	#N/A	0.364466	0.057921	0.0550115	0.0524086	#N/A	#N/A	70	#N/A
fucP_1	0.103322	0.116913	0.12889	0.10853	0.159814	0.131107	0.153082	#N/A	0.137889	74	#N/A
cnrH	0.236693	0.137049	0.0886703	#N/A	0.185256	0.21312	0.208467	#N/A	#N/A	74	#N/A
sugE_2	0.298078	0.199993	0.36933	#N/A	0.200638	0.257138	0.248318	#N/A	#N/A	74	#N/A
group_1250	0.00570599	0.00656349	0.0087151	0.0140769	0.00552762	0.00536984	0.00428049	#N/A	#N/A	1	#N/A
group_3989	0.0767837	0.0765379	0.107038	0.0756981	0.128738	0.129286	0.184277	#N/A	#N/A	74	#N/A
lgt	0.61616	0.410432	0.51858	0.28645	0.509289	0.552843	0.53836	#N/A	0.0703536	74	#N/A
yycB	0.11909	0.0741678	0.0487689	0.246351	0.111098	0.0917903	0.0875823	#N/A	0.0536608	74	#N/A
group_14118	0.0131729	0.0300871	#N/A	#N/A	0.0118775	0.0426572	0.036099	#N/A	0.0662557	74	#N/A
group_7585	0.000595616	0.000262631	#N/A	#N/A	0.000691193	0.000488337	#N/A	#N/A	0.003228	3	#N/A
group_11353	#N/A	7.69097e-05	#N/A	#N/A	#N/A	5.72024e-05	3.8583e-05	#N/A	#N/A	1	#N/A
yvdT_1	0.907901	0.704668	0.870734	0.751844	0.724358	0.790048	0.774527	1.50348	0.938904	73	#N/A
ywnA	0.0117707	0.00159698	#N/A	#N/A	0.0205943	0.0112838	0.00467337	#N/A	#N/A	74	#N/A
galD_2	0.000803128	0.000391409	#N/A	0.00119924	0.000647498	0.000748581	0.000757376	#N/A	#N/A	1	#N/A
group_984	0.00572904	0.016277	0.00660943	#N/A	0.00882301	0.0120368	0.0096639	#N/A	#N/A	69	#N/A
group_2049	0.127699	0.139165	0.106489	#N/A	0.11041	0.117515	0.120508	#N/A	#N/A	50	#N/A
cca	0.156019	0.15023	0.225128	0.24683	0.222324	0.210306	0.202228	#N/A	0.00315744	74	#N/A
gerN_2	0.000582878	0.000544267	0.000401492	0.00291825	0.000978807	0.00069154	0.000819121	#N/A	#N/A	1	#N/A
group_2469	0.0476066	0.0453515	0.0577222	0.0755956	0.0378785	0.051732	0.0314157	#N/A	0.0534309	74	#N/A
yegT_2	7.78711e-05	#N/A	#N/A	#N/A	0.00010844	7.66145e-05	0.000129191	#N/A	#N/A	1	#N/A
group_9362	0.000675957	#N/A	#N/A	#N/A	#N/A	#N/A	0.0017943	#N/A	#N/A	10	#N/A
czcA	0.0109659	0.0167834	0.0167094	#N/A	0.0155623	0.0205631	0.0209566	#N/A	0.0612802	74	#N/A
group_13092	0.25131	0.252646	0.401849	0.516767	0.375605	0.378414	0.433663	#N/A	0.135198	74	#N/A
group_8733	0.00196267	0.00129814	#N/A	#N/A	0.00136657	0.000965502	0.000651231	#N/A	#N/A	7	#N/A
trpB	0.343391	0.334111	0.116379	0.0965795	0.157336	0.156125	0.160134	0.117153	0.0515307	64	5up
group_2575	0.00489204	0.00300991	0.0013322	0.00645543	0.00301016	0.00274235	0.00377493	#N/A	#N/A	2	#N/A
icaB	0.258376	0.254821	0.452565	0.497266	0.290854	0.251269	0.263376	#N/A	#N/A	74	#N/A
group_1962	0.000492082	0.000421194	0.00169475	#N/A	0.000886799	0.000583817	0.000691524	0.00753621	0.00235313	1	#N/A
thrS_1	0.00252864	0.00218149	0.00257476	0.00623825	0.00543503	0.00470526	0.00459639	#N/A	#N/A	1	#N/A
group_3463	#N/A	0.0155791	#N/A	#N/A	0.00634234	0.0105008	0.00299187	#N/A	#N/A	51	#N/A
group_5449	0.00422762	0.00419429	0.00618804	0.00999511	0.00429276	0.00363947	0.00467586	#N/A	#N/A	1	#N/A
group_12710	0.000370192	#N/A	#N/A	#N/A	#N/A	#N/A	#N/A	0.240953	0.10834	1	#N/A
ahpF_1	0.0212576	0.0213324	#N/A	#N/A	0.04794	0.0377853	0.0658784	#N/A	#N/A	74	#N/A
group_2795	0.00130416	0.000460047	0.00101809	0.00246668	0.00127129	0.00115481	0.00115395	#N/A	#N/A	1	#N/A
rtcB	0.0178522	0.019223	0.0800501	0.0653885	0.0526582	0.0582461	0.0460919	#N/A	0.374093	67	5down
group_5211	0.0315153	0.0285803	0.0140777	0.0287482	0.0259615	0.0230143	0.025302	#N/A	#N/A	16	#N/A
group_12268	0.000190452	0.00050387	#N/A	0.00216132	0.000265217	0.000337283	0.000202219	#N/A	#N/A	1	#N/A
cph2_3	0.0905572	0.0779637	0.146554	0.0546273	0.116764	0.0905759	0.087088	#N/A	0.0361973	74	#N/A
fixL	0.132901	0.133059	0.152669	0.143184	0.15269	0.125412	0.119966	#N/A	#N/A	74	#N/A
ylaB_1	0.0491167	0.0617881	0.0395347	0.215728	0.0507773	0.0744359	0.0706054	#N/A	#N/A	74	#N/A
group_5476	0.0445301	0.0362495	0.0334254	0.0161969	0.0433281	0.0525176	0.0564497	#N/A	#N/A	4	#N/A
hsrA	0.000771051	0.0042653	#N/A	#N/A	0.00573472	0.0034827	0.00748915	#N/A	#N/A	74	#N/A
group_13199	0.00254604	0.00187109	#N/A	#N/A	0.0021667	0.00333994	0.00328531	#N/A	#N/A	1	#N/A
oprO	0.0946859	0.111109	0.192911	0.234876	0.267333	0.217607	0.210039	0.314106	0.363901	62	5down
group_2374	0.0386287	0.0371319	#N/A	#N/A	0.0282413	0.0380687	0.0418699	#N/A	#N/A	17	#N/A
prmC	0.0503773	0.0400281	0.0571085	0.0361636	0.0637478	0.0431303	0.0520408	#N/A	#N/A	74	#N/A
tctD	0.0287074	0.0284583	0.0291606	#N/A	0.0374241	0.0325319	0.0240085	#N/A	0.00224939	74	#N/A
group_2595	0.0723383	0.061796	0.0894289	0.0496642	0.0838267	0.0928431	0.0947112	#N/A	#N/A	63	#N/A
group_11868	0.000113768	7.52478e-05	#N/A	#N/A	7.92148e-05	#N/A	#N/A	0.00740502	0.0314455	1	#N/A
upp	0.145474	0.0659751	0.111326	0.209786	0.167907	0.157862	0.0916315	0.628625	0.128811	65	#N/A
group_5252	0.180026	0.158451	#N/A	0.259873	0.110263	0.120536	0.153602	#N/A	#N/A	72	#N/A
mdtB	0.0742974	0.0754228	0.0714092	0.0934864	0.0920335	0.0828758	0.0762777	0.139749	0.143029	74	#N/A
group_7372	0.000350132	0.000617551	0.000683327	0.00165559	0.000365685	0.000315775	0.000271079	#N/A	#N/A	2	#N/A
group_1653	0.000493932	0.000392031	0.000385588	#N/A	0.000435626	0.000712744	0.000808527	#N/A	#N/A	1	#N/A
group_5690	0.0991287	0.0972831	0.0759668	0.0544805	0.0648295	0.0754957	0.0759436	#N/A	#N/A	14	#N/A
group_1336	0.00945288	0.00929889	0.00750446	0.0181821	0.0200802	0.0150244	0.0133569	#N/A	#N/A	71	#N/A
group_13750	0.075	0.0693712	0.142125	0.126956	0.121024	0.102475	0.109682	#N/A	#N/A	74	#N/A
cbh	0.102621	0.08262	0.0311779	0.066577	0.0755382	0.0830279	0.0969109	#N/A	#N/A	74	#N/A
group_3862	0.00859305	0.0146148	#N/A	#N/A	0.00752171	0.00410642	0.0092869	#N/A	#N/A	24	#N/A
group_3633	0.0354532	0.0351737	0.0259468	#N/A	0.0385709	0.0479615	0.0529364	#N/A	#N/A	15	#N/A
xseB	0.323673	0.434912	0.379867	0.915187	0.42434	0.406938	0.455592	#N/A	#N/A	73	#N/A
motB_1	0.0634317	0.0415873	0.0939542	#N/A	0.0306037	0.0300622	0.0380757	0.472975	0.0590734	72	#N/A
group_3486	0.0332815	0.014794	#N/A	#N/A	0.0373712	0.0212993	0.0301635	#N/A	#N/A	74	#N/A
group_1699	0.158002	0.118398	0.130153	0.102599	0.147857	0.165707	0.172895	#N/A	0.236918	74	#N/A
group_3659	0.0359966	0.0526385	#N/A	#N/A	0.0555047	0.0358021	0.0268413	#N/A	#N/A	72	#N/A
pchR	0.134198	0.126284	0.130419	0.0282129	0.0459063	0.023579	0.0367245	#N/A	#N/A	74	#N/A
group_11881	0.00105112	0.00105674	0.001477	0.0047714	0.00158085	0.00138577	0.00106026	0.00547328	0.0020508	1	#N/A
bfr_2	0.227446	0.250071	0.256684	0.331994	0.269682	0.398459	0.394021	#N/A	0.0147384	74	#N/A
degU_1	0.0755966	0.0580526	0.130606	0.0579101	0.096441	0.0834497	0.0988828	#N/A	0.0817826	74	#N/A
xylE	0.0346067	0.0286996	0.0494855	0.107623	0.0383914	0.0420201	0.040013	#N/A	0.16934	74	#N/A
metL	0.0252244	0.0425317	0.0343213	#N/A	0.0271179	0.0233755	0.0209241	#N/A	#N/A	73	#N/A
gdhI	0.0125025	0.0114116	#N/A	0.0709416	0.00435263	0.00861054	0.00497812	#N/A	#N/A	74	#N/A
yxeP_2	0.0638021	0.0485674	0.0660449	0.0356725	0.0666613	0.0730226	0.0786247	#N/A	#N/A	74	#N/A
prpC	0.194371	0.218653	0.0604257	0.311395	0.162142	0.207271	0.150295	#N/A	0.00332937	74	#N/A
group_2544	0.00873896	0.0113032	0.0500285	#N/A	0.0179839	0.0171003	0.014305	#N/A	#N/A	24	#N/A
group_13340	0.00293533	0.00388292	0.0343719	#N/A	0.00408762	0.0072199	0.00389586	#N/A	#N/A	74	#N/A
qseC_4	0.019105	0.0140908	0.0651831	0.0565423	0.0411036	0.034348	0.0346603	#N/A	0.326267	74	#N/A
group_6958	4.49143e-05	5.94136e-05	#N/A	#N/A	#N/A	2.20948e-05	2.98058e-05	#N/A	#N/A	1	#N/A
dnaB	0.340042	0.275535	0.458246	0.319634	0.333067	0.309305	0.31709	0.319203	0.0161626	74	#N/A
fdxA	2.48028	2.06616	1.59072	1.053	1.34863	1.30406	1.20251	#N/A	0.348237	74	#N/A
lldP	0.0525064	0.0618865	0.00670122	0.0673795	0.0301639	0.0211845	0.0237168	#N/A	0.131659	74	#N/A
msuE_2	0.00994994	0.012191	#N/A	#N/A	#N/A	0.00694083	0.00151543	#N/A	#N/A	74	#N/A
lldR_2	0.0269189	0.0243083	0.0604518	#N/A	0.0264029	0.0247309	0.021983	#N/A	0.292778	74	#N/A
group_13930	0.00730155	0.011657	#N/A	#N/A	0.00410221	0.00814982	0.00126984	#N/A	#N/A	73	#N/A
dld	0.0233299	0.031525	0.00913889	0.079079	0.0250941	0.0241875	0.0272093	#N/A	0.0883712	73	#N/A
group_531	0.0877118	0.0667849	0.131677	0.0726077	0.109455	0.113193	0.111731	#N/A	#N/A	62	#N/A
zraS_2	0.207502	0.171601	0.136434	0.140404	0.21478	0.259055	0.247372	#N/A	0.117843	74	#N/A
group_2346	0.00404031	0.00506953	0.00765326	0.00252854	0.00432322	0.00469122	0.00496813	0.0154693	0.00386415	9	#N/A
liuE	0.0214182	0.00958409	0.0668806	0.124532	0.0462491	0.0533059	0.0616619	0.633361	0.058469	69	#N/A
ttgB_2	0.0627701	0.0545605	0.0117149	#N/A	0.01485	0.0142425	0.0166983	#N/A	0.00566844	28	#N/A
lpxB	0.101054	0.0994737	0.122519	0.0523215	0.174766	0.180296	0.166217	#N/A	#N/A	74	#N/A
group_12381	#N/A	7.06667e-05	#N/A	#N/A	#N/A	#N/A	#N/A	#N/A	#N/A	1	#N/A
pgdA_2	0.0913604	0.0971338	0.127021	0.114841	0.076963	0.0848731	0.0754612	0.171023	0.092369	74	#N/A
pilT_2	0.249654	0.274679	0.250791	0.0756274	0.244935	0.250712	0.258118	#N/A	0.352702	74	#N/A
group_3670	0.0733438	0.0495101	0.0843223	0.0907999	0.110864	0.100981	0.0720347	#N/A	0.157552	74	#N/A
bluF_3	0.00588502	0.0322131	0.0344561	#N/A	#N/A	0.0153237	0.0117835	#N/A	#N/A	69	#N/A
group_6011	0.000129643	#N/A	#N/A	#N/A	#N/A	#N/A	#N/A	#N/A	0.00105392	1	#N/A
btuB_9	0.0907282	0.0770154	0.097048	0.0649899	0.136273	0.107066	0.116369	#N/A	0.027201	74	#N/A
pspB	0.0416459	0.0415345	#N/A	0.148855	0.0510306	0.0698493	0.0575587	#N/A	#N/A	74	#N/A
group_13909	0.0650556	0.109433	0.369397	#N/A	0.116113	0.104637	0.127431	#N/A	0.604414	74	#N/A
msrC	0.0457133	0.0525379	0.115116	0.156189	0.0706405	0.0932882	0.0634774	0.383924	0.787998	74	#N/A
bioD1	0.0209092	0.0164255	0.0167127	#N/A	0.0235522	0.0229238	0.0213581	#N/A	0.061494	72	#N/A
norG_2	0.0218723	0.0253649	0.0388175	#N/A	0.0235793	0.0316235	0.0405681	0.313073	0.14901	74	#N/A
mrsA	0.023229	0.025913	0.0418471	#N/A	0.0215192	0.0188173	0.0223102	0.827046	0.781175	74	#N/A
ykuV_1	0.0124839	0.0091904	0.0324146	#N/A	0.0101851	0.0136709	0.0152903	0.00353287	0.00264748	74	#N/A
msrB_2	0.00872873	0.00373889	#N/A	#N/A	0.00827718	#N/A	0.00744753	1.45011	0.905576	74	#N/A
phoP_4	0.0254996	0.0148662	#N/A	#N/A	0.0151008	0.0206912	0.0169219	1.23197	1.13265	74	#N/A
mpl	0.110865	0.0870089	0.117649	0.0276167	0.10704	0.0969852	0.0985342	#N/A	0.0412622	74	#N/A
resE	0.0288709	0.00963341	0.0591246	0.0927449	0.0383115	0.0368119	0.0383399	0.160108	0.0399942	74	#N/A
cshA	0.249507	0.245221	0.301401	0.243734	0.255415	0.25395	0.24635	#N/A	0.127129	45	#N/A
group_5259	0.210852	0.21334	0.269734	0.253063	0.176885	0.195271	0.201673	#N/A	0.38877	73	#N/A
glnE	0.0130991	0.0117317	0.0151199	0.030367	0.024097	0.022633	0.0180959	#N/A	0.00138117	74	#N/A
yhhQ_1	0.088846	0.0517121	0.0574678	0.477722	0.0620385	0.0765483	0.0832173	#N/A	#N/A	74	#N/A
bspRIM	0.26033	0.271951	0.21146	0.204592	0.194694	0.238687	0.237384	#N/A	#N/A	21	#N/A
rplX	1.8909	2.12148	2.2562	1.51398	2.29577	2.07598	1.65459	8.63963	9.06271	74	#N/A
mnmE	0.0181249	0.0178891	0.0255014	#N/A	0.0431672	0.0313276	0.0147552	#N/A	#N/A	74	#N/A
group_2045	0.000494018	0.000272291	0.000482069	#N/A	0.000257981	0.000324031	0.000218559	0.0107183	0.00937082	1	#N/A
group_4947	0.000272717	0.000360756	#N/A	#N/A	0.000474719	0.000301856	0.000407203	#N/A	#N/A	2	#N/A
group_13999	0.000242376	0.000320621	#N/A	#N/A	0.000632857	0.00032789	0.000281478	#N/A	#N/A	1	#N/A
group_3448	0.014989	0.00511685	#N/A	#N/A	0.0139715	0.00618428	0.00344934	#N/A	#N/A	63	#N/A
nei_2	0.000774679	0.000683176	0.00151188	#N/A	0.000764142	0.000762179	0.00102818	#N/A	#N/A	1	#N/A
group_1384	0.320976	0.313161	0.543256	0.379579	0.314403	0.326583	0.259453	#N/A	#N/A	72	#N/A
group_3569	0.0360937	0.0330546	0.137632	#N/A	0.0508427	0.0455273	0.045448	#N/A	#N/A	74	#N/A
group_13966	0.00844097	0.0209361	#N/A	#N/A	0.0317908	0.012929	0.00980273	#N/A	#N/A	74	#N/A
group_1752	0.0434031	0.0172096	#N/A	#N/A	0.0303769	0.0331857	0.0265702	#N/A	#N/A	74	#N/A
alx	0.527535	0.456818	0.348951	0.166296	0.42445	0.447469	0.481091	0.94257	0.912165	73	#N/A
group_3570	0.00721069	0.0147165	#N/A	0.198729	0.00286895	#N/A	0.00273436	#N/A	#N/A	72	#N/A
rpmC	1.42154	1.73001	0.887778	0.537737	1.3989	1.37995	1.63515	7.40206	11.4021	74	#N/A
group_2160	0.0256874	0.0207178	0.0595746	#N/A	0.0360839	0.0222549	0.0287971	#N/A	#N/A	73	#N/A
group_3632	#N/A	#N/A	#N/A	#N/A	0.00292343	#N/A	#N/A	#N/A	#N/A	16	#N/A
rlmI	1.11875	1.1302	1.10925	1.57664	1.15425	1.04973	1.1756	1.38248	0.539752	74	#N/A
pgsA	0.24858	0.196956	0.331499	0.0601303	0.269847	0.242483	0.227902	0.0492682	0.537814	73	#N/A
group_494	0.00330865	0.0176633	#N/A	#N/A	0.029126	0.0227287	0.00674384	#N/A	#N/A	73	#N/A
yqjH	0.0661596	0.0195534	0.105389	0.0676399	0.0495102	0.0555628	0.0570759	#N/A	0.309135	73	#N/A
aceE_1	0.462555	0.473627	0.417447	0.413139	0.434405	0.444385	0.399973	1.84473	1.77586	72	#N/A
group_3572	0.224761	0.251148	0.205573	0.187909	0.153141	0.154235	0.163178	#N/A	#N/A	21	#N/A
uvrC	0.0428681	0.0536342	0.0758552	0.0256274	0.0724731	0.0759859	0.0563135	0.0806325	0.112038	73	#N/A
dnaE2	0.0141293	0.0158636	0.00666122	#N/A	0.0114009	0.0136744	0.0112027	#N/A	0.0197478	74	#N/A
clpP	2.15691	1.57144	0.735679	0.874037	1.1995	1.05736	1.07903	4.74946	3.0952	74	#N/A
asnB_1	0.029275	0.0277886	0.0187196	0.1226	0.0402455	0.045256	0.044242	#N/A	0.0101531	74	#N/A
pip_2	0.386055	0.403917	0.242197	0.416072	0.362077	0.362038	0.313042	#N/A	0.138132	73	#N/A
group_5573	0.0383576	0.0334878	0.0830291	0.0662477	0.0382869	0.0491975	0.057788	#N/A	#N/A	62	#N/A
rplP	0.777084	0.811064	1.7546	0.901654	1.28441	1.25055	1.01515	2.21046	3.39692	74	#N/A
queD	0.990887	0.936758	0.50428	1.03982	0.727394	0.732719	0.622301	#N/A	0.166001	74	#N/A
ispU_2	0.00222405	0.00228824	0.00289367	0.00350546	0.00314014	0.00331263	0.00286983	#N/A	#N/A	1	#N/A
btuB_14	0.102529	0.0915453	0.049752	#N/A	0.0498028	0.0638544	0.0505727	0.33748	0.0848862	74	5up
group_5140	#N/A	#N/A	#N/A	#N/A	0.0097933	0.0044336	0.0131399	#N/A	#N/A	63	#N/A
sad_2	0.0843591	0.0787086	0.125975	0.0928495	0.0920942	0.0832205	0.0871268	#N/A	#N/A	74	#N/A
petC_1	0.0164612	0.0162798	#N/A	0.0256994	0.0269685	0.021927	0.0228843	#N/A	#N/A	71	#N/A
group_2870	0.127279	0.161702	0.140471	0.34034	0.104742	0.118143	0.0923452	#N/A	#N/A	42	#N/A
group_3966	0.00492222	0.00486171	0.00230552	0.00186197	0.00708298	0.00684448	0.00722977	#N/A	0.00106706	1	#N/A
group_1484	0.00481136	0.00925756	0.025609	0.0124093	0.0188821	0.0150618	0.0191573	#N/A	#N/A	6	#N/A
group_5477	0.0488425	0.0395375	0.0341453	0.0827288	0.0568494	0.0545095	0.0672442	#N/A	#N/A	4	#N/A
group_1983	0.000282387	0.000597677	0.00132267	#N/A	0.000707835	0.00091684	0.000712107	#N/A	#N/A	1	#N/A
clp	0.851283	0.769803	0.823531	0.390163	0.796991	0.878243	1.08266	#N/A	0.171461	74	#N/A
group_2470	0.052837	0.0245574	#N/A	0.0810289	0.0472748	0.0512181	0.0446262	#N/A	#N/A	74	#N/A
group_1873	0.000868303	0.00344583	#N/A	#N/A	0.0013819	0.00219675	0.00172866	#N/A	#N/A	26	#N/A
group_3571	0.0931097	0.0914612	0.0863597	0.0784636	0.05716	0.0711997	0.0734433	#N/A	#N/A	21	#N/A
group_848	0.00866566	0.0114631	0.00647698	#N/A	0.00911479	0.00761882	0.00856482	#N/A	0.0299773	2	#N/A
group_3428	0.0173078	0.0157693	#N/A	0.0820757	0.0213239	0.0204882	0.0157888	#N/A	#N/A	73	#N/A
group_4175	0.059348	0.0884366	#N/A	#N/A	0.0449978	0.0566594	0.0635908	#N/A	#N/A	72	#N/A
group_5135	0.000123719	#N/A	#N/A	#N/A	0.00361803	0.00517323	0.00336619	#N/A	#N/A	68	#N/A
rpoE_1	0.0514917	0.0386351	0.0498752	0.161839	0.063391	0.0508105	0.0781333	#N/A	#N/A	68	#N/A
ptsI_3	0.00370015	0.00349617	0.00442121	0.00535595	0.00770274	0.00803312	0.00691542	#N/A	#N/A	1	#N/A
chrR_1	0.0425336	0.0380366	0.0288133	#N/A	0.0324545	0.0329936	0.0435286	#N/A	#N/A	73	#N/A
group_3430	0.0945637	0.0371378	0.124283	#N/A	0.0700862	0.0882545	0.112103	#N/A	#N/A	71	#N/A
nuoM	1.04636	0.999535	0.973215	1.09562	0.959509	0.897357	1.03439	0.00409044	0.518549	74	#N/A
group_3431	0.0812391	0.0704676	0.131835	0.0717282	0.0705106	0.0821242	0.086615	#N/A	#N/A	73	#N/A
alaA	0.444531	0.332289	0.423199	0.362496	0.412132	0.401675	0.422208	#N/A	0.0415478	74	#N/A
hxuA	0.0132872	0.0118372	0.010483	0.0102486	0.0150202	0.0166847	0.0176638	0.132895	0.0240675	59	#N/A
group_4148	#N/A	0.0132595	#N/A	0.27921	0.01104	0.0265375	0.0104011	#N/A	0.00888941	74	#N/A
cirA_12	0.107043	0.101345	0.103687	0.0991764	0.107235	0.109899	0.123686	0.547276	0.347025	53	#N/A
mdtA_3	0.060183	0.0790571	0.0807314	0.0421458	0.119188	0.116381	0.0980765	0.163631	0.141821	74	#N/A
bamD_1	0.849475	0.717087	0.508338	0.714441	0.687319	0.753162	0.781475	1.10286	0.728617	74	#N/A
group_14125	0.021596	0.00701111	0.0435367	#N/A	0.0139353	0.0202357	0.0171137	0.381019	0.309967	74	#N/A
group_829	#N/A	#N/A	#N/A	#N/A	#N/A	0.00893841	#N/A	#N/A	#N/A	73	#N/A
group_5158	0.0801428	0.0976998	0.0721886	#N/A	0.0938448	0.108641	0.105325	#N/A	#N/A	51	#N/A
group_2400	0.0364412	0.0277941	#N/A	#N/A	0.0506705	0.0250326	0.0350762	#N/A	#N/A	55	#N/A
msuE_3	0.00048434	0.00042713	#N/A	#N/A	0.000337236	0.000397103	0.000321415	#N/A	#N/A	1	#N/A
group_256	0.000564849	0.00099626	#N/A	#N/A	0.000568091	0.000771853	0.000583089	#N/A	#N/A	11	#N/A
group_2567	0.00136522	0.00067723	#N/A	0.00161386	0.000792148	0.000895461	0.00139672	#N/A	#N/A	1	#N/A
group_2568	0.00136522	0.00067723	#N/A	0.00161386	0.000792148	0.000895461	0.00139672	#N/A	#N/A	1	#N/A
group_75	0.00137746	0.00182213	#N/A	#N/A	0.00441185	0.00284598	0.00255949	#N/A	#N/A	8	#N/A
group_14072	0.0919446	0.101439	0.0972488	0.154288	0.136668	0.127749	0.135992	0.784768	1.13643	74	#N/A
group_3053	0.0310074	0.039573	0.0588102	#N/A	0.0313205	0.0224506	0.0219536	#N/A	#N/A	11	#N/A
group_306	0.000341387	9.0319e-05	#N/A	#N/A	0.000213931	0.000134351	0.000339825	#N/A	#N/A	1	#N/A
rsgA	0.104262	0.112104	0.151239	0.278578	0.197192	0.200209	0.212221	#N/A	0.00264975	74	#N/A
Int-Tn	0.603308	0.629176	0.75948	0.389009	0.585259	0.59602	0.654973	#N/A	#N/A	55	#N/A
group_5359	0.0137222	0.0363041	0.0803419	0.194656	0.0143318	0.0438776	0.0409783	#N/A	#N/A	32	#N/A
group_886	0.0344615	0.0189944	#N/A	#N/A	0.00933134	0.0235454	0.0177871	#N/A	#N/A	35	#N/A
group_2603	0.00522864	#N/A	#N/A	0.296683	0.0109218	0.0128607	0.00693962	#N/A	#N/A	32	#N/A
group_5362	0.0513036	0.0527843	0.0667502	#N/A	0.0793816	0.0532799	0.0567431	#N/A	#N/A	32	#N/A
group_3729	0.0333988	0.0353446	0.0782183	#N/A	0.0372079	0.0262879	0.0265968	#N/A	#N/A	32	#N/A
yihS	0.0754829	0.0577221	0.104998	0.160093	0.090771	0.10172	0.103954	#N/A	0.130078	74	#N/A
group_5363	0.0181232	#N/A	#N/A	#N/A	0.0126188	0.0118872	0.0240536	#N/A	#N/A	32	#N/A
lysN	0.0129572	0.0103503	0.0175914	#N/A	0.00331237	0.00608153	0.00793398	#N/A	0.0778557	74	#N/A
dkgB_2	0.00926315	0.0131175	0.0403283	#N/A	0.0157109	0.0225505	0.0129248	#N/A	#N/A	67	#N/A
group_5731	0.00397633	0.00438331	0.00582022	#N/A	0.0025956	0.00240435	0.00230891	#N/A	#N/A	1	#N/A
group_3799	0.0410822	0.0194528	0.0874658	#N/A	0.0539589	0.0351372	0.0390353	#N/A	#N/A	74	#N/A
group_375	0.0350582	0.0427758	0.0374906	#N/A	0.0249676	0.0493762	0.059597	#N/A	#N/A	67	#N/A
thrA	0.0214919	0.0275015	0.027321	0.0295992	0.039861	0.0502592	0.0463872	#N/A	0.00832715	74	#N/A
group_1168	0.00598159	0.00571082	0.0243627	#N/A	0.00930756	0.01438	0.00873284	0.291153	0.120932	73	#N/A
group_13725	0.000518431	0.000342896	0.000607069	#N/A	0.000613655	0.000433555	0.000756885	#N/A	#N/A	1	#N/A
yhdN	0.126392	0.133821	0.117821	0.151871	0.139806	0.0895093	0.103348	#N/A	0.302203	74	#N/A
group_2852	0.0641264	0.0583863	0.16634	0.080603	0.0939628	0.072226	0.0967594	#N/A	#N/A	74	#N/A
group_7347	0.00208565	0.00232333	0.00299925	#N/A	0.00214008	0.002124	0.00220966	#N/A	0.00356949	1	#N/A
group_1729	0.000856347	0.00264319	0.0100276	#N/A	0.00119252	0.00126379	0.00227314	#N/A	#N/A	30	#N/A
rplT	29.7199	30.7697	15.261	15.5105	13.6102	12.4839	15.5144	7.62887	4.44652	74	5up
ada	0.0178608	0.0251918	0.0712545	0.0895163	0.0288737	0.036531	0.0378762	#N/A	#N/A	41	#N/A
group_3086	0.0118592	0.0124741	0.0162115	0.0118575	0.0169512	0.012593	0.012533	#N/A	0.00721999	20	#N/A
sfp	0.0127361	0.019359	#N/A	#N/A	0.0325523	0.03335	0.0245157	#N/A	#N/A	74	#N/A
nahD	0.0293154	0.028762	0.0737474	#N/A	0.0313746	0.0463986	0.0504018	#N/A	#N/A	74	#N/A
ynbA	0.0324089	0.0210292	0.0377701	0.0566498	0.0540614	0.0485089	0.040262	0.259932	0.0649297	72	#N/A
group_1403	0.0262209	0.022542	0.0292879	0.0304115	0.0287827	0.027204	0.0270129	#N/A	#N/A	2	#N/A
group_14	0.00106001	0.00107403	0.00184866	0.000639858	0.00102072	0.00107619	0.000987805	#N/A	#N/A	6	#N/A
group_13880	0.503107	0.487966	0.466437	1.28007	0.603074	0.703757	0.508008	#N/A	0.893191	74	#N/A
group_10724	0.00124287	0.000822051	#N/A	#N/A	0.000216347	0.000458557	0.000618593	#N/A	#N/A	2	#N/A
thrB	0.0138421	0.0154989	0.0868109	0.0764834	0.0128146	0.0227234	0.0275231	#N/A	#N/A	71	#N/A
group_5272	0.441531	0.584067	0.474816	0.766936	0.335663	0.378997	0.418581	#N/A	#N/A	29	#N/A
group_5264	0.0297846	0.0143272	0.0317064	#N/A	0.0263944	0.038628	0.0341404	#N/A	#N/A	20	#N/A
czcO	0.0971113	0.0756466	0.127428	0.0316917	0.118499	0.114228	0.106411	#N/A	#N/A	74	#N/A
group_3757	0.493972	0.392114	0.669266	0.551596	0.419997	0.339124	0.34836	#N/A	#N/A	74	#N/A
sbnA	0.157202	0.142473	0.108254	0.0917399	0.12692	0.117835	0.146414	0.0107933	0.000674029	74	#N/A
purL	0.143459	0.138427	0.183444	0.163585	0.171732	0.161772	0.153816	0.116444	0.136985	74	#N/A
mexA_1	0.0287906	0.0289604	0.114885	0.140998	0.13054	0.109827	0.117564	#N/A	0.000696578	73	5down
murB	0.100486	0.084481	0.141722	0.0430798	0.132563	0.127029	0.118519	#N/A	0.0123441	68	#N/A
amtB	0.0330698	0.0263875	#N/A	0.0648669	0.0576569	0.0489509	0.0525112	#N/A	0.191796	74	#N/A
group_12917	0.896787	0.765429	0.925192	1.19378	1.09344	1.09394	0.918737	0.521669	0.651551	74	#N/A
group_13476	0.00371549	0.00322343	0.00508529	0.00684492	0.00473728	0.00402346	0.0040187	0.00314073	0.0172598	3	#N/A
group_40	0.000240938	#N/A	0.00188089	#N/A	0.000223681	7.90168e-05	#N/A	0.0522744	#N/A	4	#N/A
group_436	0.00247337	0.00223862	0.00152434	#N/A	0.00348964	0.00268961	0.00185734	#N/A	0.0084661	8	#N/A
group_3971	0.00407434	0.00361105	0.00381676	0.0104033	0.0039149	0.00430924	0.0047046	#N/A	0.000662438	3	#N/A
pal	3.63205	3.86217	5.08373	2.56671	5.12525	4.88119	4.40936	5.07284	2.06138	74	#N/A
group_3987	0.0985968	0.11349	#N/A	#N/A	0.0869397	0.1022	0.124554	#N/A	#N/A	64	#N/A
trpA	0.0678847	0.0610543	0.0171465	0.11466	0.0434333	0.0429606	0.0354098	#N/A	0.046663	73	#N/A
accD	0.199665	0.163473	0.296772	0.150566	0.197995	0.158135	0.211599	2.08668	1.28021	74	#N/A
group_5186	0.823849	0.960449	0.73171	0.353492	0.461376	0.640235	0.738647	1.64654	1.23389	67	#N/A
group_12939	0.0829471	0.105767	0.143518	0.188235	0.149846	0.140857	0.164222	#N/A	0.201234	74	#N/A
group_893	0.0947691	0.0204373	#N/A	#N/A	0.0494617	0.0340443	0.0419092	#N/A	#N/A	74	#N/A
group_7972	0.00142629	0.00062891	0.00371145	#N/A	0.000882755	0.00109144	0.00136718	#N/A	0.00257664	1	#N/A
group_13064	0.0484725	0.0289422	#N/A	#N/A	0.0226406	0.0221207	0.0105084	#N/A	0.0393069	74	#N/A
group_3567	0.0103384	0.0173229	#N/A	#N/A	0.0266343	0.0250052	0.0176093	#N/A	#N/A	74	#N/A
xthA_1	0.327862	0.291587	0.213408	0.17352	0.283301	0.262245	0.290591	#N/A	0.404795	66	#N/A
group_3758	0.253218	0.198686	0.146899	0.0638321	0.120341	0.132414	0.125283	#N/A	0.0820298	74	#N/A
viuB	0.0679054	0.0576753	0.0543003	#N/A	0.0539986	0.063401	0.0548963	#N/A	#N/A	74	#N/A
group_6487	0.000296849	0.000392679	0.000434504	0.00210547	0.000542562	0.000419835	0.000664854	#N/A	0.000603301	1	#N/A
fliF	0.104361	0.0685113	0.15246	0.143015	0.176578	0.15199	0.129317	#N/A	0.0665039	74	#N/A
group_12680	0.000505885	#N/A	#N/A	#N/A	#N/A	0.000165907	#N/A	#N/A	#N/A	1	#N/A
group_2434	0.0807788	0.0696167	0.069733	0.0929642	0.0596373	0.0567962	0.0678443	0.00741838	#N/A	74	#N/A
group_5800	0.119815	0.16924	0.0713393	#N/A	0.110291	0.148851	0.110507	#N/A	#N/A	6	#N/A
group_58	0.0022129	0.00270064	0.00234048	0.00931602	0.00353887	0.00402429	0.00417816	#N/A	#N/A	10	#N/A
rplS	8.69134	8.66832	7.07344	5.92382	7.18753	6.32514	6.92718	4.32248	3.15659	72	#N/A
group_3427	#N/A	#N/A	#N/A	#N/A	0.0062959	#N/A	0.00380803	#N/A	#N/A	67	#N/A
group_13624	0.122366	0.125929	0.170341	#N/A	0.0703055	0.0661414	0.100582	#N/A	#N/A	73	#N/A
gcvP	0.226957	0.19961	0.262625	0.329638	0.257131	0.285013	0.267026	1.0026	0.435861	74	#N/A
srrA	0.043198	0.0476613	0.214665	0.109779	0.0762327	0.140141	0.0977451	#N/A	0.14542	72	#N/A
group_10733	0.00249891	0.00252929	0.00133007	0.00161128	0.00112042	0.00143417	0.00133168	#N/A	#N/A	2	#N/A
group_13249	0.0755842	0.0846963	0.0960857	0.222964	0.0704118	0.0890327	0.0740111	#N/A	#N/A	74	#N/A
group_2777	0.0109739	0.011241	0.0158155	0.0111762	0.0155561	0.0145064	0.0144528	0.00732587	0.0118948	1	#N/A
group_3701	0.100157	0.079033	#N/A	#N/A	0.0826479	0.0733601	0.0722502	#N/A	0.891518	74	#N/A
group_10804	0.00139256	0.00283784	0.00220358	#N/A	0.00154614	0.00196256	0.00209801	#N/A	#N/A	3	#N/A
group_1870	0.0073894	0.00513181	0.00648961	#N/A	0.00958275	0.00736104	0.00723299	#N/A	#N/A	5	#N/A
rhaS_2	0.194789	0.217735	0.308939	0.292329	0.23552	0.318042	0.314582	#N/A	0.367068	74	#N/A
group_9396	0.000372008	0.000492101	0.00871225	#N/A	0.000259022	0.000366005	#N/A	#N/A	#N/A	8	#N/A
fda	0.894077	1.02987	1.32802	1.17295	1.32314	1.13982	1.12946	#N/A	0.664522	74	#N/A
fabD	0.236525	0.267449	0.259363	0.224528	0.235144	0.225387	0.226986	#N/A	0.176419	74	#N/A
group_13130	4.74188	4.47692	3.46847	2.35975	3.37897	3.67127	3.82687	#N/A	0.242599	74	#N/A
group_12915	0.360922	0.355432	0.3486	0.287237	0.295788	0.298767	0.303794	0.619731	0.163578	74	#N/A
group_1189	0.000642503	0.000956157	0.00188089	#N/A	0.00134209	0.00161985	0.000639562	#N/A	0.00261158	1	#N/A
group_757	0.00230257	0.0023245	0.00425725	0.00343822	0.00295333	0.00345774	0.00321689	#N/A	0.00492593	1	#N/A
cheB1	0.0280675	0.0267542	0.149832	#N/A	0.0557547	0.0497469	0.0549468	#N/A	#N/A	74	#N/A
group_13700	0.045244	0.00746513	#N/A	#N/A	0.0100266	0.0326914	0.015884	#N/A	#N/A	74	#N/A
hxcR_1	0.153419	0.150754	0.207153	0.282366	0.178539	0.182095	0.194459	0.291868	0.0586814	74	#N/A
acrB_1	0.168308	0.152736	0.271413	0.201934	0.213028	0.222399	0.247957	#N/A	0.00648456	72	#N/A
group_1108	0.000145129	0.000575939	0.00169942	#N/A	0.00111155	0.000606845	0.000674168	#N/A	0.00471924	4	#N/A
nagZ	0.0651714	0.05017	0.0292032	#N/A	0.098684	0.0947908	0.0820321	#N/A	0.257825	74	#N/A
group_13844	0.077362	0.0632022	0.0945075	0.027924	0.0900111	0.0986212	0.108836	0.325808	0.422928	74	#N/A
group_1812	0.00380027	#N/A	#N/A	#N/A	0.0114111	0.00338842	0.00228549	#N/A	#N/A	57	#N/A
yceF	0.0537584	0.0281789	0.0549951	#N/A	0.073694	0.050003	0.0613876	#N/A	#N/A	74	#N/A
group_957	0.0033126	0.00285781	0.00337302	0.00408615	0.00290819	0.00467616	0.0034408	#N/A	#N/A	1	#N/A
group_13205	0.36781	0.34146	0.262395	0.405418	0.355107	0.332554	0.30659	#N/A	0.0498346	74	#N/A
group_9804	9.53412e-05	3.15299e-05	#N/A	#N/A	6.63842e-05	9.38027e-05	4.74524e-05	#N/A	#N/A	2	#N/A
iolE_4	0.00121614	0.000893746	0.00105487	0.00127789	0.00137993	0.00108573	0.00122552	0.00586348	0.000732334	1	#N/A
group_4059	0.602213	0.657611	1.08406	1.26404	0.835377	1.04549	0.836901	#N/A	#N/A	74	#N/A
acnM	0.0929731	0.0934941	0.0775361	0.209475	0.115551	0.0970237	0.126924	0.00472311	0.00353943	73	#N/A
group_8734	0.000696832	#N/A	#N/A	#N/A	0.000485191	#N/A	#N/A	#N/A	#N/A	7	#N/A
group_8472	0.000737503	0.000243896	#N/A	#N/A	0.000385132	9.07003e-05	0.000122355	#N/A	#N/A	1	#N/A
group_5266	0.137283	0.133165	0.126105	0.0761481	0.105601	0.114969	0.118546	#N/A	#N/A	21	#N/A
ymdB	0.627786	0.483138	0.552082	0.421931	0.419875	0.381248	0.427685	#N/A	#N/A	74	#N/A
group_6982	0.000109181	#N/A	#N/A	#N/A	#N/A	#N/A	#N/A	#N/A	#N/A	1	#N/A
group_512	0.0967435	0.111313	0.0725465	0.0869187	0.0961821	0.0885511	0.090721	#N/A	0.00110692	30	#N/A
phoD_2	0.0418291	0.0370979	0.14402	0.0269711	0.0509891	0.0499959	0.0402971	#N/A	#N/A	74	#N/A
dsbG	0.306898	0.420018	0.62827	0.554401	0.368349	0.471756	0.432811	#N/A	#N/A	74	#N/A
dhbC	0.0018778	#N/A	#N/A	#N/A	#N/A	0.000884442	0.00095449	#N/A	0.0324796	67	#N/A
dhmA1	0.125771	0.12782	0.103723	0.0756615	0.0838585	0.0814092	0.100435	#N/A	0.110723	73	#N/A
cysB	0.0696066	0.0485892	0.260215	0.0478657	0.169362	0.19836	0.17981	#N/A	0.0572129	73	#N/A
group_11923	0.000741211	0.00042021	#N/A	0.00150206	0.000626682	0.000533916	0.000597282	#N/A	#N/A	1	#N/A
group_3129	0.14598	0.10912	0.0838498	0.0403376	0.156235	0.172224	0.152525	#N/A	#N/A	73	#N/A
ydaD_2	0.00412777	0.00905065	#N/A	0.0930452	0.0190556	0.0165228	0.0254038	#N/A	#N/A	73	5down
group_2390	0.0472595	0.0107501	0.0951609	#N/A	0.0459638	0.0427452	0.066126	#N/A	#N/A	71	#N/A
otcC	0.00656477	0.00535035	#N/A	#N/A	0.00935848	0.0109586	0.00763933	#N/A	#N/A	73	#N/A
azoR1_2	0.000322893	0.000533913	#N/A	#N/A	0.000337236	0.000476524	0.000267846	#N/A	0.00131246	1	#N/A
group_5786	0.134646	0.119246	0.0576404	0.204543	0.117328	0.11359	0.157259	#N/A	#N/A	73	#N/A
macA_1	0.0278851	0.0477143	0.136249	0.0352876	0.173849	0.164926	0.140318	#N/A	#N/A	73	5down
group_617	0.00750341	#N/A	0.102306	#N/A	0.0380743	0.0197705	0.0431092	#N/A	#N/A	72	5down
pilE_1	2.88152	3.18607	3.71757	4.49744	3.85425	3.17333	3.28387	#N/A	#N/A	28	#N/A
macB_1	0.0180571	0.0175988	0.0522155	0.0410115	0.0896985	0.0835495	0.0845149	#N/A	0.0127473	73	5down
mshA	0.000279761	#N/A	#N/A	#N/A	4.86981e-05	3.44059e-05	4.64135e-05	#N/A	#N/A	2	#N/A
group_2393	0.0848607	0.0830819	0.0318133	#N/A	0.0987563	0.0957949	0.101176	0.010402	#N/A	73	#N/A
group_1081	0.0387789	0.0347189	#N/A	0.0517523	0.0285252	0.0341626	0.0379962	1.07835	0.286463	74	#N/A
group_3409	0.000219188	0.000210871	0.000699993	#N/A	0.000110994	0.00016664	0.000132234	#N/A	#N/A	1	#N/A
group_1847	0.000154347	0.000510435	0.000903683	#N/A	0.000644814	0.000797247	0.000665776	#N/A	#N/A	1	#N/A
group_2840	0.00628262	0.00530689	0.00531816	0.00644254	0.00527044	0.00618124	0.00447063	#N/A	#N/A	1	#N/A
phoA	0.0528574	0.040187	0.0918775	#N/A	0.057101	0.0697651	0.0564975	#N/A	0.0826256	73	#N/A
flgH	0.0549853	0.0759966	0.0705604	0.0543954	0.107084	0.13218	0.103969	#N/A	#N/A	70	#N/A
group_1334	1.34184	1.4073	0.933176	1.11519	0.865878	0.795651	0.869833	#N/A	#N/A	69	#N/A
baeS_2	0.0160446	0.0168511	0.0469697	0.0762836	0.0528808	0.048398	0.0470361	#N/A	0.0265166	73	5down
group_1747	0.0578659	0.0904836	0.122734	#N/A	0.0620328	0.0630014	0.0518048	#N/A	#N/A	74	#N/A
group_3800	1.84785	1.59009	2.02887	1.93683	1.53482	1.72529	1.68599	0.665586	1.98926	74	#N/A
group_3834	0.141383	0.186282	0.0927505	0.417621	0.191418	0.240444	0.149923	#N/A	0.157274	74	#N/A
group_2073	0.00759972	0.00661613	0.00342272	0.00552848	0.00734936	0.00829189	0.00696146	0.00845563	0.00528043	3	#N/A
group_3804	0.0364903	0.0573647	#N/A	#N/A	0.0580691	0.058405	0.0485715	#N/A	0.00257952	74	#N/A
group_3581	0.0193264	0.0143228	0.0763446	#N/A	0.0167802	0.0447872	0.0217875	0.21218	0.259329	74	#N/A
slp	1.35761	1.23864	0.880198	1.13772	1.00976	1.20146	1.09473	#N/A	0.42541	74	#N/A
fdx	0.391892	0.413786	0.276443	0.133956	0.276742	0.333225	0.261297	3.02931	0.973301	74	#N/A
group_1764	0.0204059	0.0168211	0.0186128	0.0280325	0.0231818	0.0230141	0.0195855	#N/A	#N/A	23	#N/A
yabI	0.247743	0.220405	0.18199	0.224169	0.245473	0.260495	0.231989	#N/A	0.045137	74	#N/A
prpD	0.0293271	0.0288704	0.0441151	0.0257996	0.0408624	0.0587782	0.0470923	0.279036	0.142572	74	#N/A
group_3360	0.003537	0.00222801	0.00788902	#N/A	0.0017591	0.00218186	0.00365121	#N/A	#N/A	4	#N/A
plcN	0.0729849	0.0502413	0.127411	0.0638015	0.0781487	0.0930611	0.0964307	#N/A	0.00443192	74	#N/A
group_4989	0.000495466	0.000417081	0.00210974	#N/A	0.00119176	0.00113005	0.0016141	#N/A	#N/A	2	#N/A
group_5089	0.00108244	0.000730552	0.000517353	#N/A	0.000707541	0.00147793	0.00124608	0.0201299	0.00538752	2	#N/A
group_4764	0.000211538	#N/A	#N/A	#N/A	0.00014729	0.000104062	0.00014038	#N/A	#N/A	4	#N/A
kdgK	0.00237155	0.00301412	#N/A	0.0606867	0.0185525	0.0149147	0.0147814	#N/A	#N/A	63	#N/A
group_5748	0.00563739	0.00665108	0.0178412	0.00864529	0.0140034	0.00869439	0.00879655	#N/A	#N/A	1	#N/A
group_5574	0.000854289	0.000715713	0.00166725	0.0016158	0.000892237	0.00112067	0.00130391	#N/A	#N/A	1	#N/A
gltA_2	0.295876	0.249837	0.11323	0.340644	0.185021	0.197373	0.208387	#N/A	0.000474979	74	#N/A
yqgF	0.0510295	0.0529112	0.163987	0.185051	0.13097	0.148825	0.121325	#N/A	#N/A	74	5down
hisA	0.0129526	0.0131734	0.0312491	#N/A	0.0262403	0.0349329	0.0441873	#N/A	0.0370392	74	#N/A
group_3328	0.0022127	0.00245002	0.00191927	0.00186004	0.00200856	0.00217699	0.00219713	#N/A	#N/A	1	#N/A
group_674	0.0017357	0.00149241	#N/A	0.0073865	0.00151067	0.00230538	0.00190053	#N/A	#N/A	2	#N/A
group_675	0.00172307	0.00159553	#N/A	0.00977704	0.00179962	0.00296672	0.00182953	#N/A	#N/A	1	#N/A
group_681	0.00043956	0.000348876	#N/A	#N/A	0.000306057	0.000302727	0.000350039	#N/A	0.00428803	1	#N/A
outO	0.208261	0.157103	0.115087	0.0451749	0.168482	0.204577	0.186521	0.528923	0.0937354	74	#N/A
group_676	0.00103384	0.00136759	#N/A	0.00977704	0.00167964	0.00245814	0.00125781	#N/A	#N/A	1	#N/A
group_9061	0.000216863	0.000286871	#N/A	#N/A	0.00060399	0.000373386	0.000359784	#N/A	#N/A	1	#N/A
group_14101	0.244686	0.229024	0.325027	0.201547	0.169452	0.196712	0.210396	0.695969	#N/A	74	#N/A
group_4588	0.000885015	0.000767684	0.00101934	0.00123485	0.00315181	0.00271212	0.00260919	#N/A	#N/A	5	#N/A
moaA	0.0233572	0.0285548	0.0313861	#N/A	0.0436573	0.0452072	0.0341132	0.0124614	0.358749	67	#N/A
group_3680	0.339045	0.276062	0.357152	0.296167	0.315456	0.290705	0.326951	#N/A	0.236143	74	#N/A
group_3325	0.00128249	0.000535738	#N/A	#N/A	0.000563982	#N/A	0.000268762	#N/A	#N/A	6	#N/A
group_698	0.0762905	0.0504594	#N/A	#N/A	0.0422751	0.0575282	0.0409049	#N/A	0.143782	71	#N/A
group_1638	0.00339455	0.00345981	0.00358395	0.00473638	0.00544393	0.00589935	0.0057794	#N/A	0.000904774	1	#N/A
group_1419	0.00530919	0.00632081	0.00155423	0.00376567	0.00512916	0.00486441	0.00590147	0.10367	0.0884791	12	#N/A
group_1644	0.00766871	0.00544591	0.0018905	0.00229019	0.00292272	0.00210465	0.00251775	#N/A	#N/A	1	#N/A
group_142	0.00104142	#N/A	#N/A	#N/A	0.00163152	0.00115269	0.00190053	0.0338922	#N/A	6	#N/A
group_1647	0.000707937	0.000561885	0.000552651	0.00133899	0.000361477	0.000650079	0.000657717	#N/A	#N/A	1	#N/A
group_1648	0.000391608	0.00019426	#N/A	0.00138878	0.000136335	0.000313047	0.000162423	#N/A	#N/A	1	#N/A
wecD	0.390419	0.36967	0.234636	0.205584	0.310976	0.325534	0.323692	#N/A	#N/A	29	#N/A
dctB	0.0133362	0.0151776	0.0257365	0.0713389	0.0219564	0.0182796	0.0143135	#N/A	#N/A	68	#N/A
group_1827	0.00098865	0.00130781	#N/A	0.00200349	0.00127842	0.000625305	0.000749809	#N/A	#N/A	1	#N/A
recR	0.108217	0.15686	0.220462	0.166079	0.136764	0.173015	0.166202	#N/A	#N/A	74	#N/A
group_1233	0.00023972	0.000634213	#N/A	#N/A	0.000389462	0.000589628	0.000318163	#N/A	#N/A	1	#N/A
group_12411	0.0094263	0.00912186	0.00814883	0.00897425	0.00621096	0.00743803	0.00579363	#N/A	0.00308578	1	#N/A
mltB_1	0.623559	0.601339	0.64536	0.696135	0.660947	0.736404	0.738484	0.0879627	0.51567	74	#N/A
flhF	0.0218152	0.0310865	0.0211145	0.0276752	0.0480384	0.0403671	0.0304447	0.261666	#N/A	74	#N/A
group_711	0.0262743	0.017791	#N/A	0.0450798	0.0671713	0.0734194	0.055961	#N/A	#N/A	74	#N/A
soxR	0.0911661	0.0525715	0.0447469	#N/A	0.0538226	0.0723468	0.064122	#N/A	#N/A	74	#N/A
group_13463	0.615999	0.583007	0.537602	0.736675	0.622019	0.59995	0.561143	1.02874	3.125	74	#N/A
coaE	0.0942236	0.0615473	0.0748333	#N/A	0.117809	0.0896744	0.0892669	#N/A	#N/A	70	#N/A
group_12734	7.42705e-05	0.000196493	0.000869689	#N/A	0.000103426	0.00018268	9.85741e-05	#N/A	#N/A	1	#N/A
group_922	0.132561	0.111524	0.153869	0.201292	0.139634	0.167924	0.151989	#N/A	#N/A	73	#N/A
group_2459	0.000708996	0.00343888	#N/A	#N/A	0.00115187	#N/A	0.00219567	#N/A	#N/A	18	#N/A
group_246	0.151682	0.145973	0.102529	0.175349	0.1001	0.130327	0.127575	#N/A	#N/A	26	#N/A
arpC_1	0.0227486	0.010432	0.0430156	#N/A	0.00774372	0.0138931	0.0181156	#N/A	#N/A	74	#N/A
group_2461	0.00260662	0.00689618	#N/A	0.0501817	0.00661156	0.0041674	0.00605427	#N/A	#N/A	27	#N/A
group_1273	0.046597	0.0253504	#N/A	#N/A	0.0276922	0.030219	0.0249993	#N/A	#N/A	72	#N/A
group_905	0.0493274	0.0341249	0.0707796	#N/A	0.0396066	0.053682	0.0503552	#N/A	#N/A	74	#N/A
crtK-2	0.0203636	0.028103	0.0355386	#N/A	0.0331975	0.0449343	0.0420351	#N/A	#N/A	71	#N/A
dcsE_2	0.104053	0.0879728	0.0505887	#N/A	0.0317769	0.0386615	0.0293102	#N/A	#N/A	73	5up
group_13543	0.205554	0.15898	0.196836	0.460005	0.182567	0.236193	0.173914	#N/A	#N/A	74	#N/A
group_4119	0.0428507	0.0363508	0.0284876	#N/A	0.0596337	0.0564118	0.0525431	0.511033	0.752436	74	#N/A
glpD	0.017009	0.0160055	#N/A	0.0889638	0.0282072	0.0411041	0.0289228	#N/A	#N/A	74	#N/A
group_2010	0.0102647	0.0203675	#N/A	#N/A	0.0197792	0.024132	0.0234452	#N/A	#N/A	74	#N/A
trpD	0.141694	0.154573	0.0355542	0.156622	0.129762	0.132776	0.113752	#N/A	0.0994808	74	#N/A
mutL	0.116742	0.108672	0.130573	0.173602	0.147412	0.163841	0.189141	#N/A	#N/A	43	#N/A
group_4220	0.0605343	0.0621815	0.0823	0.098628	0.0561459	0.0600037	0.0759799	0.678817	0.52344	74	#N/A
rpe	0.268138	0.291738	0.259319	0.468725	0.239811	0.236731	0.21797	#N/A	0.488082	74	#N/A
group_5303	0.0495772	0.0456011	0.0399386	0.0345589	0.0346893	0.0335568	0.0307984	#N/A	#N/A	1	#N/A
group_5677	0.0377254	0.0067503	#N/A	#N/A	0.026902	0.0372063	0.0407577	#N/A	#N/A	61	#N/A
group_1462	0.243742	0.248859	0.428882	0.131766	0.247938	0.208604	0.250703	#N/A	#N/A	72	#N/A
cirA_1	0.0427654	0.0254559	#N/A	0.012573	0.0398764	0.0412536	0.0453918	#N/A	#N/A	74	#N/A
group_3990	0.0853517	0.0619601	0.0226356	0.05203	0.0736129	0.0772204	0.0562131	#N/A	0.057217	73	#N/A
group_2048	0.00544378	0.00644973	0.00166292	#N/A	0.00547136	0.00579838	0.00490054	#N/A	#N/A	14	#N/A
group_565	0.000618732	0.000579752	0.000301883	#N/A	0.000556464	0.000532654	0.000325058	#N/A	#N/A	1	#N/A
group_13804	0.333173	0.297737	0.106514	1.72244	0.406815	0.333	0.357969	2.06531	1.03181	74	#N/A
ybaN_1	#N/A	#N/A	#N/A	#N/A	0.0110919	0.0201654	0.0130629	#N/A	0.217762	74	#N/A
ilvC	0.0160543	0.0211083	#N/A	0.132502	0.0293685	0.0420968	0.0322522	#N/A	#N/A	74	5down
betB	0.066118	0.0679977	0.051615	0.0891937	0.0784655	0.0800224	0.0820542	0.130793	0.19761	67	#N/A
group_2498	0.0391132	0.0330576	0.0535799	#N/A	0.0303891	0.0295	0.0332553	#N/A	0.00143067	74	#N/A
group_3991	0.133447	0.117906	0.145566	0.0592567	0.132883	0.143165	0.134748	#N/A	#N/A	74	#N/A
ispH	0.280566	0.336302	0.571215	0.365095	0.356637	0.405422	0.371549	1.68819	1.21401	74	#N/A
group_12111	0.000134845	7.13505e-05	#N/A	0.000765135	0.000150224	7.96015e-05	5.36912e-05	0.00351075	0.000876967	1	#N/A
group_2596	0.00158958	0.00180234	0.00265908	#N/A	0.00163384	0.0016384	0.00105487	#N/A	#N/A	1	#N/A
group_5645	0.695464	0.630373	0.398299	0.709746	0.388977	0.49406	0.452648	#N/A	#N/A	54	#N/A
cefD	0.0263654	0.0272717	#N/A	#N/A	0.0191737	0.0195991	0.0196107	#N/A	#N/A	74	#N/A
group_12028	0.000186004	0.000307563	#N/A	#N/A	0.000161889	0.000160127	0.000339447	#N/A	#N/A	1	#N/A
group_12029	0.000126697	0.000502792	#N/A	#N/A	8.82165e-05	6.23261e-05	0.000168156	#N/A	0.00205993	1	#N/A
group_1034	0.0306241	0.0369519	0.058636	0.0727941	0.040139	0.0377031	0.0393819	0.317847	0.232807	73	#N/A
group_12719	0.000211067	0.000139602	#N/A	#N/A	7.3481e-05	0.000207661	0.000280135	#N/A	#N/A	1	#N/A
group_1466	0.00712726	0.00663076	0.00550276	0.00888822	0.00610779	0.00593345	0.00618508	0.0101957	0.00254683	1	#N/A
group_5678	0.136579	0.125363	#N/A	#N/A	0.0976556	0.17738	0.157562	1.07205	1.05675	69	#N/A
group_9193	0.00207307	0.00156703	0.00173394	#N/A	0.000927927	0.000509906	0.00049133	#N/A	#N/A	1	#N/A
lysS	0.282732	0.27594	0.413564	0.381672	0.367463	0.351571	0.376923	0.262484	0.767854	74	#N/A
group_2548	0.060967	0.0657759	0.0688003	0.0931213	0.0948121	0.0859962	0.0813867	#N/A	0.00678131	8	#N/A
treY	0.00679315	0.00965086	0.00610217	#N/A	0.0136715	0.0111972	0.01718	#N/A	#N/A	67	#N/A
astC	0.204921	0.180375	0.205471	0.221499	0.153662	0.173969	0.157328	0.618851	0.495806	74	#N/A
group_2616	0.136551	0.0970769	0.102159	0.223248	0.168032	0.160477	0.144568	#N/A	0.0445005	73	#N/A
group_4572	0.0207047	0.0143377	0.0471876	#N/A	0.0168351	0.021601	0.0177052	#N/A	#N/A	18	#N/A
ppa_1	0.743831	0.718146	0.885087	0.609469	0.776196	0.599145	0.608369	1.50757	1.97347	74	#N/A
group_4282	0.00121694	0.00160979	#N/A	#N/A	0.00105916	0.00164629	0.00141326	#N/A	#N/A	5	#N/A
group_1930	0.00814894	0.00752861	0.00252439	0.00489297	0.00492343	0.00449655	0.00423465	#N/A	#N/A	3	#N/A
mdtB_2	0.000261252	0.000604782	0.000382399	0.000926494	0.000295595	0.000417684	0.000346742	#N/A	0.00106191	1	#N/A
yehU_1	0.0134363	0.0165292	0.0312908	0.0555249	0.0310013	0.031586	0.0279235	#N/A	#N/A	74	5down
group_3664	0.0767324	0.0680733	0.0244616	0.0404748	0.0842562	0.0721356	0.0940987	#N/A	#N/A	74	#N/A
group_2540	0.0502714	0.0596527	0.0536211	0.0847275	0.0743728	0.0762961	0.058332	0.168464	0.163471	13	#N/A
group_12006	0.000828665	0.000697567	0.000882133	#N/A	0.000786796	0.000704117	0.000799876	#N/A	0.00367448	1	#N/A
group_2574	0.00153587	0.000902973	#N/A	0.00161386	0.000950577	0.00109134	0.00154772	#N/A	#N/A	1	#N/A
group_7942	0.00582597	0.00553303	0.0034985	0.00423815	0.00538788	0.00511467	0.00541269	0.00388927	0.0126298	1	#N/A
group_12742	7.06178e-05	#N/A	#N/A	#N/A	0.000344189	0.000173696	4.68631e-05	#N/A	#N/A	1	#N/A
group_12741	0.0027627	0.00254712	0.00098032	#N/A	0.00238995	0.00255339	0.00200004	#N/A	#N/A	1	#N/A
group_12624	0.000122758	0.000487161	#N/A	#N/A	#N/A	0.000362331	0.000488784	#N/A	0.00997947	1	#N/A
group_4995	0.000258226	0.000341588	#N/A	#N/A	0.000179798	9.52724e-05	4.28408e-05	#N/A	#N/A	2	#N/A
group_594	0.0339873	0.0305781	0.0392196	#N/A	0.0537521	0.0588827	0.0561859	#N/A	#N/A	67	#N/A
hemB_2	0.000268214	0.000236533	#N/A	#N/A	0.000311254	0.00039583	0.000355983	#N/A	0.00145361	1	#N/A
srmB	0.0116918	0.015849	0.0106183	#N/A	0.0190086	0.0185929	0.0185265	0.00251156	0.0846955	73	#N/A
group_2539	0.000497737	0.000658418	#N/A	#N/A	0.000554503	0.000685587	0.000396367	0.0129588	0.0080926	1	#N/A
group_5256	0.112124	0.0792957	0.350298	#N/A	0.142943	0.109978	0.171471	#N/A	#N/A	73	#N/A
group_104	0.0210893	0.0140659	0.0132295	0.0276536	0.0163499	0.0263831	0.0206106	#N/A	0.156676	36	#N/A
group_2386	0.000447728	0.000197422	#N/A	#N/A	0.000155872	0.000367086	0.000643759	#N/A	#N/A	1	#N/A
group_3775	0.100013	0.0655305	0.0449591	#N/A	0.0899156	0.0751355	0.065376	#N/A	#N/A	72	#N/A
group_13557	0.81938	0.771653	0.952492	1.40759	0.697256	0.743522	0.753376	#N/A	0.0657466	41	#N/A
group_5796	0.104015	0.116381	0.0558245	0.0614791	0.08208	0.105961	0.0839815	#N/A	#N/A	6	#N/A
group_13551	0.0360309	0.0349754	0.0418878	0.0691292	0.0302135	0.0322616	0.0327525	#N/A	0.00337162	2	#N/A
group_3507	0.0314535	0.036339	0.0914804	#N/A	0.0596931	0.0699801	0.0537752	#N/A	#N/A	74	#N/A
group_2560	0.0136264	0.0245958	0.0149267	#N/A	0.019251	0.0184015	0.0174144	#N/A	0.0100054	74	#N/A
group_7377	0.00063086	0.000788153	0.0004104	#N/A	0.000536868	0.000982743	0.000697747	#N/A	#N/A	1	#N/A
group_1413	0.00776796	0.00308269	#N/A	#N/A	0.00324521	0.00611409	0.00360846	#N/A	#N/A	8	#N/A
msuE_1	0.309816	0.221894	0.0652222	0.0916077	0.121518	0.0903013	0.103389	#N/A	#N/A	73	5up
group_2084	0.0275821	0.0466212	#N/A	#N/A	0.0241292	0.0263832	0.0232319	#N/A	0.0766583	69	#N/A
group_1683	0.0137568	#N/A	#N/A	#N/A	0.00290261	0.00218745	#N/A	#N/A	#N/A	73	#N/A
group_5350	0.15393	0.142795	0.137895	0.226709	0.177069	0.195928	0.213464	#N/A	#N/A	36	#N/A
tatD	0.0807062	0.0778474	0.058859	0.123378	0.0807325	0.0645678	0.0839911	#N/A	0.101008	74	#N/A
group_9329	2.3205e-05	3.06961e-05	#N/A	#N/A	#N/A	1.14153e-05	#N/A	#N/A	#N/A	1	#N/A
xthA_2	0.00155752	0.0064187	#N/A	#N/A	0.010803	0.0038015	0.0118863	#N/A	#N/A	69	#N/A
ilvC	0.0160543	0.0211083	#N/A	0.132502	0.0293685	0.0420968	0.0322522	#N/A	#N/A	74	5down
group_4292	0.00911242	0.00813652	0.0013338	#N/A	0.00563101	0.00672403	0.00574478	#N/A	#N/A	1	#N/A
aroK	0.194784	0.281099	0.0634415	#N/A	0.24125	0.232804	0.195576	1.65684	1.13255	74	#N/A
murJ	0.326921	0.299121	0.26218	0.185999	0.316745	0.33649	0.268498	#N/A	#N/A	74	#N/A
rob	0.0241283	0.0216116	#N/A	#N/A	0.0139663	0.0344644	0.030905	#N/A	#N/A	70	#N/A
group_2454	0.00846573	0.0108876	0.0123914	#N/A	0.0094558	0.00939918	0.00768572	#N/A	#N/A	8	#N/A
crtI	0.125166	0.122778	0.0598518	0.0366794	0.15253	0.179484	0.164828	#N/A	#N/A	74	#N/A
group_14051	0.0341665	0.0508945	0.0538969	0.055247	0.0564537	0.0584636	0.0745598	0.307267	0.585247	74	#N/A
group_1826	0.00281943	0.00421084	0.00212999	0.00774094	0.00259637	0.00192386	0.00211244	#N/A	#N/A	2	#N/A
group_2086	0.0400629	0.0184156	0.0395467	#N/A	0.0362061	0.0381989	0.0368514	#N/A	#N/A	74	#N/A
group_6242	0.0481299	0.0529622	0.0548627	0.024168	0.0438918	0.0500771	0.0387234	#N/A	0.0207752	8	#N/A
group_6592	0.0154115	0.0200824	0.0154876	0.00815742	0.0135335	0.0180765	0.0195387	#N/A	#N/A	3	#N/A
group_5360	0.0472002	0.0234141	0.0690878	#N/A	0.0862695	0.0841699	0.0783069	#N/A	#N/A	32	#N/A
group_12001	0.000572623	0.000473424	0.000838159	#N/A	0.000498383	0.000563383	0.000380002	#N/A	#N/A	1	#N/A
mdtI_1	0.00528125	0.0038812	0.010307	0.0083241	0.00551585	0.00404136	0.00652267	#N/A	#N/A	1	#N/A
group_936	0.000365904	0.000605033	0.00107116	0.00259526	0.00127386	0.00189	0.0012141	#N/A	#N/A	1	#N/A
group_3424	0.229947	0.281484	0.180293	0.684652	0.331636	0.314994	0.310281	0.00818088	0.0551756	73	#N/A
group_2471	0.0148741	0.0212217	#N/A	#N/A	0.024042	0.0303657	0.0258047	#N/A	#N/A	74	#N/A
group_992	0.000485498	0.000770673	#N/A	#N/A	0.000540868	0.00052543	0.000515494	#N/A	#N/A	1	#N/A
hslO	0.182269	0.139401	0.178326	0.17764	0.120334	0.132525	0.119442	#N/A	0.703985	74	5up
group_4120	0.0203077	0.0137658	0.0425906	#N/A	0.039078	0.033797	0.0208517	#N/A	0.0574937	74	#N/A
group_7251	4.39153e-05	5.80921e-05	#N/A	#N/A	6.11547e-05	6.48099e-05	0.000116571	#N/A	#N/A	1	#N/A
group_25	0.000168329	#N/A	0.000985544	#N/A	0.000117204	4.14031e-05	#N/A	0.0219126	#N/A	1	#N/A
yciC	0.00613716	0.0131216	#N/A	#N/A	0.0198753	0.020326	0.0133074	#N/A	0.113126	74	#N/A
group_1397	0.000947691	0.000626814	0.000693577	#N/A	0.000989789	0.000903261	0.00098266	#N/A	0.000963019	1	#N/A
group_187	0.00602399	0.00550413	0.0072721	0.0105715	0.00579431	0.00678219	0.00787159	#N/A	#N/A	9	#N/A
tetA	0.00195771	#N/A	0.0304098	#N/A	0.00484045	0.00395051	0.00387099	0.150829	0.0844469	66	#N/A
group_1158	0.00404502	0.0107017	#N/A	0.172141	0.00844942	0.0217465	0.0214747	#N/A	0.176162	68	#N/A
group_11895	0.000112286	#N/A	#N/A	#N/A	0.000390912	0.000441895	0.000149029	#N/A	#N/A	1	#N/A
group_12477	0.000194199	0.000154135	#N/A	#N/A	0.000135217	0.000171959	0.00038662	#N/A	#N/A	1	#N/A
group_394	0.000558561	0.000246292	0.0010901	#N/A	0.000518553	0.000457956	0.000556004	0.0121186	0.00605435	1	#N/A
group_483	#N/A	#N/A	#N/A	#N/A	0.00252578	#N/A	0.00240728	#N/A	#N/A	30	#N/A
group_1316	0.0207795	0.00624993	#N/A	#N/A	0.0101566	0.0033171	0.00283097	#N/A	#N/A	72	#N/A
group_4123	0.379608	0.346894	0.333746	0.0535728	0.285268	0.294408	0.256887	#N/A	0.0690783	74	#N/A
group_2867	0.489919	0.381611	0.36013	0.369151	0.397563	0.509704	0.512034	#N/A	#N/A	74	#N/A
group_8494	0.000418222	0.000221293	0.000489728	0.00237307	0.000728	0.000740652	0.000416308	#N/A	#N/A	1	#N/A
group_3747	0.0281935	0.045234	0.0277839	#N/A	0.0573854	0.075766	0.0443659	#N/A	#N/A	74	#N/A
group_2382	0.000181689	0.000384548	#N/A	#N/A	0.000430123	0.000357515	0.000409944	#N/A	#N/A	1	#N/A
group_5467	0.0727176	0.0836909	0.0645545	0.0372394	0.0531909	0.0609546	0.0595802	#N/A	#N/A	4	#N/A
esiB	0.0384127	0.0183736	#N/A	0.0527933	0.0577955	0.065876	0.0598472	#N/A	#N/A	74	#N/A
glnD_2	0.00266955	0.00233832	0.00211215	0.00358218	0.00287605	0.00291929	0.00300446	#N/A	0.00205288	1	#N/A
kdpD	0.0149493	0.0106849	0.0385496	0.0224567	0.0153316	0.0171949	0.0152092	#N/A	#N/A	74	#N/A
group_3978	0.24543	0.267095	0.228224	0.203334	0.257087	0.313378	0.337103	#N/A	#N/A	73	#N/A
group_4149	0.0140034	0.0294382	0.0593861	#N/A	0.0287239	0.0364544	0.0223532	#N/A	#N/A	74	#N/A
rpmA	11.1892	9.93297	11.285	11.9764	10.9734	11.4495	10.8479	3.47118	4.98573	74	#N/A
group_8492	0.0108945	0.0105916	0.00384253	0.00558591	0.00589486	0.00849103	0.00805727	0.0170869	0.0170729	1	#N/A
ydhP_3	0.0116519	0.00976185	0.0113701	#N/A	0.00711242	0.0100882	0.00752621	#N/A	#N/A	59	#N/A
group_5767	0.00187044	0.00742279	0.0219024	0.0530662	0.00520941	0.00552078	0.00868879	#N/A	0.0304111	6	#N/A
rplU	9.23784	10.6379	7.07268	5.94915	8.40849	7.54456	6.01337	7.32996	6.34092	74	#N/A
gerN	0.0260238	0.0255805	0.0212791	0.153695	0.0471737	0.030647	0.0374065	#N/A	#N/A	74	#N/A
uvrA_1	0.323079	0.292234	0.175932	0.0920783	0.24581	0.221347	0.226199	1.12733	0.850211	74	#N/A
group_1291	0.020995	0.0207468	0.0195116	0.0124093	0.0177944	0.0213632	0.0178995	#N/A	0.0433465	24	#N/A
kdpB	0.0132936	0.0107839	#N/A	#N/A	0.0187218	0.00921689	0.0125565	#N/A	0.00263583	73	#N/A
fadM	0.200249	0.281219	0.25221	0.181668	0.181502	0.179836	0.173605	0.151557	1.38372	74	#N/A
atoE	0.0329096	0.0177392	0.0249376	0.031154	0.0272933	0.0224424	0.0216406	#N/A	0.00919738	74	#N/A
group_2821	0.280582	0.246576	0.154596	0.254034	0.246969	0.175966	0.239243	0.604076	0.451623	74	#N/A
group_3105	0.00018688	0.000357081	0.000243147	0.000589107	0.000448195	0.000377944	0.000482287	#N/A	#N/A	1	#N/A
kdpA	0.0418115	0.0292684	0.0509732	#N/A	0.0435723	0.0446695	0.0396882	#N/A	0.0171304	74	#N/A
mrpA	0.132318	0.119511	0.137146	0.191574	0.18026	0.238927	0.209308	#N/A	0.127494	74	#N/A
group_2888	0.196801	0.230561	0.175973	0.203997	0.297788	0.317001	0.248316	#N/A	0.134443	74	#N/A
pyrE_1	0.157038	0.214486	0.159975	0.0938388	0.288325	0.263661	0.308773	#N/A	#N/A	73	#N/A
group_2952	#N/A	#N/A	#N/A	#N/A	#N/A	7.30491e-06	#N/A	#N/A	0.000724302	1	#N/A
exoA	0.116708	0.134486	0.10582	0.131567	0.110901	0.0934154	0.0986754	#N/A	0.12373	73	#N/A
group_5769	0.22428	0.2064	0.168505	0.169136	0.127248	0.184963	0.170663	#N/A	#N/A	30	#N/A
group_1998	0.0576902	0.0601516	0.0460311	#N/A	0.0635447	0.056916	0.0478727	#N/A	#N/A	73	#N/A
group_3959	0.0547843	0.0271333	#N/A	0.103128	0.0398627	0.0943894	0.0529829	0.0168997	#N/A	74	#N/A
mnhC1	0.0678488	0.0388334	#N/A	#N/A	0.135364	0.155859	0.11317	#N/A	0.378276	74	#N/A
group_8486	0.00294314	0.00116798	#N/A	#N/A	0.000614776	0.00115826	#N/A	#N/A	#N/A	5	#N/A
yahB_1	#N/A	7.36561e-05	#N/A	#N/A	7.75393e-05	5.47825e-05	0.000221705	#N/A	#N/A	1	#N/A
leuA	0.0048132	0.00731612	#N/A	#N/A	0.0196084	0.0146919	0.0123598	#N/A	#N/A	68	5down
dnaE2_2	#N/A	#N/A	#N/A	#N/A	6.12114e-05	4.32467e-05	#N/A	#N/A	#N/A	1	#N/A
leuA	0.0048132	0.00731612	#N/A	#N/A	0.0196084	0.0146919	0.0123598	#N/A	#N/A	68	5down
group_9918	#N/A	#N/A	#N/A	#N/A	#N/A	#N/A	#N/A	0.015709	#N/A	3	#N/A
rnt_1	0.0198654	0.0242307	0.00302102	0.00731947	0.0136523	0.0120569	0.0136966	#N/A	0.00838928	3	#N/A
group_5129	0.0422153	0.0518546	#N/A	0.0855491	0.0503892	0.0519177	0.0640337	#N/A	#N/A	28	#N/A
group_2889	0.0754617	0.0750159	0.106751	0.0737569	0.0802016	0.0795642	0.0776812	#N/A	#N/A	74	#N/A
group_13138	0.0130756	0.0149733	0.0123404	#N/A	0.0200839	0.0228875	0.0228974	#N/A	#N/A	74	#N/A
mrpG	0.178389	0.171372	0.272464	0.220046	0.292633	0.3946	0.314853	0.0157759	0.699482	73	#N/A
group_8483	0.000186187	#N/A	#N/A	#N/A	#N/A	#N/A	#N/A	0.0242373	0.0121087	2	#N/A
group_5472	0.00962123	0.00509087	#N/A	#N/A	0.00535926	0.00378639	0.00255392	#N/A	#N/A	4	#N/A
group_13896	0.12629	0.162427	0.164046	#N/A	0.174289	0.129218	0.16748	#N/A	0.063643	74	#N/A
group_1448	#N/A	#N/A	#N/A	#N/A	#N/A	#N/A	#N/A	#N/A	0.0474486	28	#N/A
puuA_2	0.00312053	0.00197422	0.00317745	0.00673615	0.00366064	0.0036208	0.00362396	#N/A	0.000551478	1	#N/A
dkgB_1	0.0727461	0.052299	0.0356648	0.0332347	0.0526909	0.0750875	0.0638231	#N/A	#N/A	74	#N/A
anmK	0.0249326	0.044828	#N/A	#N/A	0.0413363	0.0342514	0.0474328	#N/A	#N/A	73	#N/A
group_13321	0.21983	0.187065	0.153039	0.273983	0.239513	0.226876	0.21281	0.335238	0.581999	74	#N/A
rutD	0.0456806	0.0408339	0.0437443	0.104126	0.0680851	0.0562276	0.035229	#N/A	#N/A	74	#N/A
yrbG	0.0112162	0.0175168	0.0786873	#N/A	0.0333026	0.0492937	0.0546929	#N/A	#N/A	73	5down
fecA_4	0.0129951	0.0119792	0.0145807	0.0301883	0.0178285	0.0191001	0.0206129	#N/A	0.0331282	72	#N/A
group_2338	0.0297223	0.0220818	0.0619295	0.0339726	0.0406953	0.0376578	0.0392307	#N/A	#N/A	74	#N/A
group_6955	#N/A	#N/A	#N/A	#N/A	7.01978e-05	#N/A	6.69045e-05	#N/A	#N/A	1	#N/A
tyrS	0.221219	0.290406	0.29669	0.438856	0.360796	0.395788	0.428615	#N/A	0.184645	74	#N/A
rnt_2	0.00592307	0.00601054	0.0133015	0.00690587	0.00711834	0.00894081	0.00780744	0.0211246	0.0145112	1	#N/A
group_480	#N/A	#N/A	0.00334254	#N/A	#N/A	4.68072e-05	#N/A	#N/A	#N/A	34	#N/A
group_451	#N/A	#N/A	#N/A	#N/A	#N/A	8.03238e-05	2.16714e-05	#N/A	#N/A	1	#N/A
group_7920	0.0147251	0.020977	0.0132636	0.0321357	0.0212943	0.0178307	0.0150335	#N/A	#N/A	6	#N/A
group_4150	0.165342	0.154703	0.190201	#N/A	0.0903211	0.127185	0.124814	#N/A	#N/A	29	#N/A
efpA	0.0432904	0.0530483	0.0125748	0.143765	0.0520597	0.0531078	0.0510872	#N/A	#N/A	74	#N/A
tam_2	0.00432478	0.0106127	#N/A	#N/A	0.0113468	0.00598166	0.00286999	#N/A	#N/A	73	#N/A
leuC	0.0113616	0.0198918	#N/A	#N/A	0.0168222	0.017129	0.0128397	#N/A	#N/A	74	#N/A
group_14128	0.0714573	0.0435109	0.0538661	#N/A	0.0585685	0.0440848	0.0530665	0.108059	0.0489242	74	#N/A
kefC_1	0.0767001	0.0707545	0.0346398	0.100561	0.0946924	0.0782811	0.0847674	0.451007	0.385641	73	#N/A
ycgL	0.224165	0.19166	0.610347	#N/A	0.365587	0.413662	0.557788	#N/A	#N/A	74	#N/A
group_12643	6.45566e-05	0.000170794	#N/A	#N/A	4.49495e-05	3.17575e-05	8.56816e-05	0.00840379	0.00629767	1	#N/A
group_12645	0.000184376	0.000487793	#N/A	#N/A	0.000256755	9.07003e-05	0.000122355	#N/A	0.00299773	1	#N/A
group_5473	0.0326619	0.0268401	0.0173847	#N/A	0.0241202	0.0318914	0.0371102	#N/A	#N/A	4	#N/A
fabG_6	0.160433	0.192417	0.137387	0.30896	0.287007	0.313584	0.395323	#N/A	0.150711	74	#N/A
fabF_1	0.0553487	0.0495522	0.0965384	0.218002	0.102128	0.0781986	0.0813483	#N/A	0.139247	74	#N/A
exbD_1	0.321839	0.240035	0.270949	0.367496	0.323069	0.33489	0.337521	2.99772	0.640813	74	#N/A
rpsL	8.10061	7.12523	8.56326	8.06965	6.33191	5.36566	5.85224	#N/A	5.89759	74	#N/A
group_3020	0.0264593	0.0170429	#N/A	#N/A	0.00945236	0.0119953	0.0185343	#N/A	0.0984107	73	5up
group_2107	#N/A	0.0285185	0.16567	#N/A	0.0525385	0.0605396	0.0500738	#N/A	#N/A	70	#N/A
group_13703	0.000727129	0.000881707	0.00212862	0.00343822	0.00113914	0.000953861	0.000804223	#N/A	#N/A	1	#N/A
group_121	4.90523e-05	#N/A	#N/A	#N/A	#N/A	9.65216e-05	9.76557e-05	#N/A	#N/A	3	#N/A
group_12743	0.000444508	0.000235202	#N/A	#N/A	0.000247602	0.000393602	0.000530968	#N/A	#N/A	1	#N/A
group_4681	0.055453	0.0549627	0.114506	0.0696432	0.0884015	0.0706327	0.079207	0.00523854	0.000654281	74	#N/A
lolA_1	0.139969	0.137122	0.351089	#N/A	0.158408	0.188296	0.213417	#N/A	#N/A	74	#N/A
leuD1	0.0102364	0.00316683	#N/A	#N/A	0.0127029	0.0146195	0.0136956	#N/A	0.0416078	74	#N/A
nagA_2	0.0651844	0.0503764	0.0413587	0.0436539	0.0607509	0.0509895	0.0588987	0.49165	0.0403686	74	#N/A
group_5150	0.0216937	0.0186506	0.0119142	0.0597944	0.0337014	0.0239714	0.0250548	#N/A	#N/A	30	#N/A
group_1470	0.0209207	0.00993441	0.0743305	0.116679	0.0773778	0.0596823	0.0514395	#N/A	#N/A	74	5down
group_14108	0.0438615	0.0579045	0.0747722	0.12369	0.0778523	0.0838379	0.0752813	#N/A	0.00358	74	#N/A
group_13270	0.736036	0.715923	0.710381	1.06813	0.851704	1.09385	0.870903	0.490833	0.825314	74	#N/A
cdhR_1	0.364845	0.460593	0.230832	0.288607	0.207903	0.210075	0.250267	#N/A	#N/A	73	#N/A
cadC	0.117047	0.116831	0.219419	0.185287	0.235994	0.241817	0.238991	#N/A	#N/A	74	#N/A
group_13633	0.0981773	0.0834782	#N/A	#N/A	0.16619	0.121904	0.147741	#N/A	0.339626	74	#N/A
aaeA_1	0.00773625	0.00881235	#N/A	#N/A	0.00198257	0.00906499	0.00477738	#N/A	#N/A	67	5up
group_9808	0.000122758	0.000405967	#N/A	#N/A	0.000170948	0.000120777	0.000366588	#N/A	#N/A	2	#N/A
group_2734	0.0094012	0.00667711	0.00960479	0.0125305	0.00856675	0.00713887	0.00854169	#N/A	#N/A	4	#N/A
hmgA	0.125617	0.108026	0.224424	0.055928	0.309087	0.272285	0.324481	#N/A	0.10565	74	5down
hpt	0.0867291	0.0819157	0.171266	0.431937	0.130185	0.11756	0.0994438	#N/A	0.378255	74	#N/A
group_2931	0.00085992	0.00121597	0.000347222	0.000841266	0.00167236	0.00156081	0.00116099	#N/A	0.000482112	1	#N/A
group_1658	0.0171699	0.00471954	#N/A	#N/A	0.0413771	0.0265459	0.0444671	#N/A	#N/A	73	#N/A
barA_2	0.113903	0.0865777	0.133114	0.285793	0.116729	0.12001	0.0936632	0.00732587	0.0896683	74	#N/A
btuB_15	0.0409947	0.0300845	0.00659652	0.0611895	0.0278266	0.0347908	0.0361128	0.224191	0.123518	74	#N/A
group_7362	0.000173888	#N/A	#N/A	#N/A	#N/A	0.000128312	0.000115395	#N/A	#N/A	1	#N/A
rpoB	0.819651	0.783645	0.825679	0.672657	0.746167	0.747148	0.752275	1.74372	3.01395	74	#N/A
group_5297	0.116136	0.134207	0.14297	0.202064	0.122054	0.190126	0.238346	#N/A	#N/A	13	#N/A
group_3142	0.000242376	0.000240466	#N/A	#N/A	4.21905e-05	5.96163e-05	8.04223e-05	0.00788796	0.00197037	1	#N/A
map_3	0.000593544	0.00157031	#N/A	#N/A	0.00185973	0.00184923	0.00150989	#N/A	0.00643353	1	#N/A
bicA	0.239071	0.199961	0.127641	0.130978	0.120118	0.125145	0.12778	#N/A	#N/A	23	#N/A
group_507	0.0559098	0.0407167	0.0696479	0.172965	0.0441056	0.0639561	0.0539106	#N/A	#N/A	74	#N/A
group_1133	0.132054	0.105593	0.145733	0.0289417	0.135736	0.184096	0.161727	#N/A	#N/A	63	#N/A
group_1713	0.0897722	0.0932243	#N/A	#N/A	0.0349125	0.0639965	0.0683789	#N/A	0.201709	74	#N/A
fpvA_2	0.0886633	0.102952	0.0460706	0.111012	0.0843087	0.101235	0.0802536	#N/A	#N/A	74	#N/A
group_1649	0.0463592	0.0549711	0.0334939	#N/A	0.0385168	0.0635051	0.040542	#N/A	#N/A	72	#N/A
group_5202	0.0280525	0.0300203	0.0221452	0.00894241	0.0217271	0.0244987	0.0211261	#N/A	#N/A	6	#N/A
parD4	0.184643	0.202031	0.0802485	#N/A	0.177371	0.160954	0.142023	#N/A	0.00318353	72	#N/A
ycdT_2	0.141281	0.131734	0.179431	0.117865	0.136248	0.163377	0.145838	#N/A	#N/A	74	#N/A
group_5609	1.19437	1.47393	1.05056	2.14996	1.03831	1.19121	1.09075	#N/A	#N/A	73	#N/A
lolC	0.56094	0.60166	0.324601	0.358564	0.42835	0.435677	0.426245	0.323082	0.540098	74	#N/A
group_1303	0.00949802	0.0385302	#N/A	#N/A	0.0332134	0.0323432	0.00749361	#N/A	0.116678	71	#N/A
copR	0.0694404	0.0701166	0.138299	0.185705	0.0925883	0.0869399	0.0951853	#N/A	0.143441	68	#N/A
group_5260	0.217055	0.325559	0.120078	0.145465	0.140421	0.170253	0.156517	#N/A	#N/A	20	#N/A
cptB	0.125722	0.194616	#N/A	0.357769	0.139688	0.140706	0.186388	#N/A	0.441125	73	#N/A
group_12735	0.000970806	0.000917288	0.00162398	#N/A	0.00103002	0.000773209	0.000797633	#N/A	0.00450975	1	#N/A
group_6576	#N/A	0.0183593	#N/A	#N/A	#N/A	0.0102757	0.00455861	#N/A	#N/A	71	#N/A
sdhB	1.11894	1.23949	1.11114	1.05835	1.16345	1.19668	1.19215	2.12947	1.51826	74	#N/A
dhbE	0.0173246	0.0229174	0.0188089	0.034992	0.0191926	0.0237615	0.019282	0.716907	0.297533	68	#N/A
dnaQ_1	0.144481	0.123023	0.424049	0.176957	0.117193	0.140776	0.183111	#N/A	#N/A	73	#N/A
group_599	0.00892352	0.00754922	0.00810017	0.00883145	0.00780271	0.00820103	0.00844658	#N/A	#N/A	1	#N/A
group_1234	0.016184	0.0108089	0.0064869	#N/A	0.0157733	0.0229596	0.0288192	0.0669637	0.0215523	55	#N/A
fusA_1	0.018223	0.0165939	0.00763071	#N/A	0.0300923	0.0337285	0.0311362	0.0121186	0.0976263	73	#N/A
group_8876	0.0018743	0.00170456	0.0034293	0.00332347	0.00199834	0.00233388	0.00256536	#N/A	#N/A	1	#N/A
group_4101	0.0365707	0.0504572	0.147349	0.089251	0.0511322	0.0702201	0.0626945	#N/A	#N/A	74	#N/A
group_281	0.916443	0.893836	0.642796	1.56004	0.872855	0.803759	0.816482	0.0525141	0.626625	73	#N/A
group_2872	0.0186483	0.0161637	0.0249563	#N/A	0.0171643	0.0175611	0.0193762	#N/A	#N/A	17	#N/A
proA	0.0208567	0.0240854	0.0764573	0.0666879	0.0355129	0.0495383	0.0323365	#N/A	#N/A	71	#N/A
group_2514	#N/A	0.00124458	#N/A	#N/A	0.00262038	0.000462833	0.00124872	#N/A	#N/A	16	#N/A
lpxP	0.0433672	0.0224835	0.131478	#N/A	0.054546	0.0415272	0.0442966	1.61585	0.534266	74	#N/A
dapB	0.0101113	0.024041	0.0510751	0.313117	0.105007	0.0851773	0.0671443	#N/A	0.0773639	74	5down
nadK	0.00181318	0.000959409	#N/A	#N/A	0.00100999	0.000891963	0.000721955	#N/A	#N/A	3	#N/A
msbA_1	0.0821925	0.0560267	0.0267762	#N/A	0.0538502	0.0530192	0.0349184	0.244751	0.254464	74	#N/A
fpr	0.711255	0.726589	0.608282	0.85251	0.590866	0.716535	0.709231	2.05877	1.25007	74	#N/A
group_2901	0.0221317	0.0253978	0.0199351	0.0348831	0.0254856	0.0250315	0.0250431	#N/A	#N/A	7	#N/A
lptC	0.13894	0.0937495	0.133167	0.158983	0.137136	0.137833	0.122718	#N/A	#N/A	73	#N/A
nuoN	1.35371	1.14376	1.45822	1.31672	1.33079	1.16013	1.13614	1.1365	1.53819	74	#N/A
group_3968	0.00321615	0.00397077	0.0125534	0.006083	0.00507584	0.00453542	0.00369943	#N/A	0.0174302	1	#N/A
hflD	0.0741638	0.0374659	0.0822352	0.199243	0.159538	0.10368	0.101403	#N/A	0.554599	73	#N/A
nagK_2	0.000236923	#N/A	#N/A	#N/A	#N/A	#N/A	0.000157226	#N/A	0.00385208	1	#N/A
group_5810	0.0350693	0.0434425	0.00824052	#N/A	0.0424662	0.0502549	0.0524604	#N/A	#N/A	68	#N/A
carA_1	0.516965	0.383499	0.512538	0.371207	0.42531	0.4263	0.429294	0.131743	1.16708	74	#N/A
group_361	0.0266912	0.0326035	0.0444883	0.0869965	0.0330332	0.0481853	0.0443841	#N/A	#N/A	66	#N/A
group_10391	0.000112955	0.000149419	#N/A	#N/A	7.86483e-05	5.55661e-05	0.000112438	#N/A	#N/A	1	#N/A
group_2890	0.000959687	0.000634748	#N/A	#N/A	0.000584685	0.000767164	0.000557255	#N/A	#N/A	1	#N/A
group_5914	0.114331	0.135085	0.161767	0.213997	0.211674	0.206147	0.202221	#N/A	0.0494144	73	#N/A
rpoD	1.31073	1.31587	0.964495	0.770476	0.907013	0.908523	0.952772	0.739008	1.46807	74	#N/A
group_13076	0.181824	0.192846	0.103989	#N/A	0.152869	0.210364	0.209018	#N/A	0.281397	74	#N/A
carB	0.211308	0.188044	0.184396	0.203319	0.224755	0.225267	0.225958	0.494381	1.48115	74	#N/A
group_906	0.00274031	0.00332287	0.00935911	0.00323938	0.00568433	0.00654364	0.00492514	#N/A	#N/A	34	#N/A
group_4996	0.000377191	0.000498956	0.000552101	#N/A	0.000262631	0.000301522	0.000312887	#N/A	#N/A	2	#N/A
pgrR_5	0.0299242	0.0292707	#N/A	#N/A	0.0423212	0.051887	0.0410281	#N/A	0.155333	74	#N/A
group_2912	0.0550957	0.0294189	0.0739379	0.201334	0.0485168	0.0643773	0.0571055	#N/A	#N/A	74	#N/A
group_2896	0.157753	0.262207	0.173051	0.106483	0.175745	0.187403	0.187036	1.00771	0.715113	68	#N/A
czcC	0.0032572	0.00200047	0.00045406	#N/A	0.00237592	0.00843127	0.00247032	#N/A	0.175266	74	#N/A
group_3691	0.0623264	0.0920564	0.256164	0.131155	0.0989789	0.124184	0.114002	#N/A	0.00268437	74	#N/A
group_13873	0.000562428	0.000557994	#N/A	0.00199457	0.000587412	0.000449599	0.00041989	#N/A	#N/A	1	#N/A
group_13862	3.49702e-05	#N/A	#N/A	#N/A	4.86981e-05	0.000137623	6.96202e-05	#N/A	#N/A	1	#N/A
group_416	0.000353089	0.000467074	#N/A	#N/A	0.000540868	0.000347392	0.000374905	#N/A	#N/A	1	#N/A
group_3671	0.0381461	0.0216822	#N/A	#N/A	0.0153552	0.0339021	0.0154754	#N/A	0.259228	74	#N/A
sugE_1	0.249031	0.228184	0.194289	#N/A	0.223457	0.280529	0.115067	#N/A	#N/A	73	5up
group_8031	0.00109941	#N/A	#N/A	#N/A	0.00252614	0.00210925	0.0012403	#N/A	#N/A	5	#N/A
group_3032	0.000436724	0.000144427	#N/A	0.00309756	0.000456124	0.000375967	7.24542e-05	#N/A	0.00177515	1	#N/A
wbbL	0.77044	0.683852	0.84195	0.800473	0.863045	0.891543	0.864269	#N/A	#N/A	72	#N/A
group_5263	0.00881573	0.0233233	#N/A	#N/A	0.0122764	0.0216837	0.0175508	#N/A	#N/A	20	#N/A
group_5620	0.116747	0.149635	0.113333	0.137295	0.107403	0.140157	0.145718	#N/A	#N/A	6	#N/A
cheV	0.0287586	0.0318663	#N/A	#N/A	0.0339959	0.0331813	0.0252154	#N/A	#N/A	74	#N/A
thiS	0.0639692	0.0203714	0.135941	#N/A	0.0991438	0.0763402	0.0720093	#N/A	#N/A	74	#N/A
group_13533	0.0167632	0.0205998	0.0368049	0.0520173	0.0231945	0.0234037	0.0214111	#N/A	0.000387143	23	#N/A
arsH_2	0.00922078	0.0106728	0.00899775	0.0218002	0.013108	0.01134	0.0122381	#N/A	#N/A	23	#N/A
group_13326	0.0031523	0.00337566	0.00175774	0.00425874	0.00299619	0.00283067	0.00292204	#N/A	0.0024406	1	#N/A
hipB	0.261076	0.310968	0.425322	#N/A	0.275112	0.228837	0.194054	#N/A	#N/A	67	#N/A
group_2832	0.0195762	0.0161351	0.0182211	0.0128168	0.0152732	0.017359	0.0144901	#N/A	#N/A	2	#N/A
group_13073	0.0199924	0.0187185	0.045605	0.0810289	0.037151	0.0325062	0.0379926	#N/A	#N/A	23	#N/A
group_1195	0.00103365	0.00129537	#N/A	0.00154345	0.00189397	0.00291709	0.00353803	#N/A	#N/A	7	#N/A
group_5257	0.0413624	0.0362672	0.100209	#N/A	0.0395033	0.048491	0.0260816	#N/A	#N/A	73	#N/A
group_341	0.0157949	0.0237109	0.0249376	0.0352449	0.0328694	0.0247068	0.0267342	#N/A	#N/A	14	#N/A
ubiE_2	0.110204	0.11003	0.139243	0.071562	0.163459	0.121188	0.119962	0.226721	0.127914	74	#N/A
group_12940	0.184516	0.159159	0.150861	0.0650488	0.179333	0.280901	0.199684	#N/A	#N/A	74	#N/A
group_5689	0.00949953	0.0125662	#N/A	#N/A	0.0141736	0.0160221	0.017111	#N/A	#N/A	6	#N/A
group_13941	0.00646153	0.00854746	#N/A	#N/A	0.0159609	0.00961158	0.0163351	#N/A	#N/A	23	#N/A
group_898	0.0674408	0.0509584	0.0796915	0.111878	0.107659	0.109948	0.105929	#N/A	#N/A	71	#N/A
group_12882	0.0798189	0.119329	#N/A	#N/A	0.123679	0.161861	0.179254	#N/A	#N/A	74	#N/A
group_3739	0.0592741	0.0482164	0.164629	0.344703	0.0784942	0.0658741	0.0443457	#N/A	0.00141102	74	#N/A
rdgB	0.0695663	0.0697278	0.03817	0.0924799	0.0736252	0.0906977	0.0929109	#N/A	0.00387793	74	#N/A
zapA	0.069476	0.0143998	#N/A	#N/A	0.0986445	0.0937911	0.0985847	#N/A	#N/A	74	#N/A
pepP	0.133756	0.122101	0.112981	0.255486	0.155186	0.139086	0.120824	#N/A	0.127241	74	#N/A
group_6446	0.000970078	0.000592265	#N/A	#N/A	0.000363702	0.000440503	0.000346639	#N/A	#N/A	2	#N/A
pepQ	0.093161	0.104091	0.047703	0.16931	0.133962	0.127009	0.0977977	#N/A	#N/A	74	#N/A
hemN_1	0.106132	0.0860974	0.197324	0.0646951	0.177478	0.142997	0.125344	#N/A	0.106828	74	#N/A
group_4179	0.00782993	0.0278584	#N/A	#N/A	0.00545183	0.00471512	0.0145131	#N/A	#N/A	74	#N/A
group_132	0.00830591	0.0066644	0.0255109	0.0270414	0.00673132	0.00998042	0.0100299	#N/A	#N/A	12	#N/A
group_13043	0.000382648	0.000168725	0.000746785	#N/A	0.000932506	0.00090981	0.00126966	#N/A	#N/A	1	#N/A
fumC	0.0737831	0.0630328	0.0279958	0.048988	0.0758353	0.0620401	0.0669008	#N/A	0.0431908	74	#N/A
group_13868	0.0554458	0.0513675	0.0189942	#N/A	0.0838172	0.0883312	0.0599545	#N/A	0.0927056	74	#N/A
group_2237	0.000220907	0.000584442	0.00129338	#N/A	0.00046144	0.000108671	0.000219896	#N/A	#N/A	2	#N/A
flgD	0.268975	0.216402	0.264026	0.0964462	0.246409	0.211462	0.318779	#N/A	#N/A	70	#N/A
flgI	0.106815	0.10954	0.0953438	0.173848	0.144392	0.143576	0.126895	#N/A	#N/A	74	#N/A
group_3416	0.000954052	0.000540875	0.00159596	#N/A	0.000854084	0.000804563	0.00096476	#N/A	#N/A	3	#N/A
group_13881	0.0588654	0.0588156	#N/A	#N/A	0.0822644	0.0793771	0.097937	1.98367	1.24556	74	#N/A
ispG	0.539154	0.494393	0.842192	0.470147	0.657086	0.662957	0.664088	0.278825	0.522978	63	#N/A
thiG	0.222958	0.210464	0.0838581	0.215027	0.240175	0.235125	0.210611	0.761337	1.03434	74	#N/A
lasR	0.0107692	0.00534216	#N/A	#N/A	0.0151374	0.00685393	0.00714662	#N/A	#N/A	64	#N/A
group_12147	0.00239393	0.00427259	0.00133487	0.00431225	0.0026987	0.00252353	0.00204255	#N/A	0.00185345	3	#N/A
group_5785	0.0255656	0.0169094	#N/A	#N/A	0.036369	0.0200574	0.0343703	#N/A	#N/A	68	#N/A
pmbA_1	0.131497	0.104359	0.207137	0.243876	0.229219	0.254278	0.23697	#N/A	0.0589073	74	#N/A
fbp_2	0.085052	0.115831	0.0767089	0.151781	0.110306	0.154039	0.143314	#N/A	#N/A	74	#N/A
clcD	0.0659294	0.0437464	0.0478898	#N/A	0.0307836	0.0279234	0.0472613	0.679257	0.505585	74	#N/A
tatA	1.90874	1.7843	1.52274	1.75876	1.63303	1.79294	1.70028	3.43203	2.78334	74	#N/A
aspC_2	0.356771	0.318962	0.264441	0.443993	0.355833	0.351384	0.338876	0.783942	1.04161	74	#N/A
group_1157	0.0295036	0.00473067	#N/A	#N/A	0.0107605	0.00351849	0.0132222	#N/A	#N/A	68	#N/A
tldD_2	0.121187	0.103344	0.152128	0.413011	0.223399	0.228107	0.253178	0.00377502	0.461118	73	#N/A
exbD_3	0.0406474	0.035054	0.0894089	0.108312	0.0983534	0.0523646	0.0684043	#N/A	#N/A	74	5down
betT_3	0.0281338	0.0336053	0.0288786	0.0285308	0.0264244	0.0324738	0.0301899	#N/A	#N/A	20	#N/A
group_842	0.000182248	#N/A	#N/A	#N/A	#N/A	0.000268961	#N/A	#N/A	0.0148157	34	#N/A
group_12205	0.0463418	0.04359	0.0317482	0.0248514	0.0246576	0.0287271	0.0234178	0.0434393	0.0250928	1	#N/A
ychF	0.527528	0.467037	0.484169	0.410326	0.555649	0.495791	0.484013	#N/A	0.113691	74	#N/A
group_13693	#N/A	0.00934522	#N/A	#N/A	0.0153567	0.0486543	0.0566012	#N/A	#N/A	74	#N/A
group_13525	0.00355537	0.00389225	0.00287121	0.013913	0.00589008	0.00542794	0.00382386	#N/A	#N/A	2	#N/A
dmlR_9	0.00978194	0.0278275	0.0221698	#N/A	0.0123769	0.016868	0.0151467	0.438154	1.02181	74	#N/A
folP	0.0887932	0.0839483	0.0792659	0.231059	0.1488	0.115951	0.101284	#N/A	0.00171968	74	#N/A
group_2085	0.000294314	0.0015573	#N/A	#N/A	0.000614776	0.000434347	0.000390623	#N/A	0.00478519	3	#N/A
prpR_2	0.0581733	0.0521399	0.0646022	0.0347825	0.0551021	0.0495751	0.0681582	#N/A	0.0518261	74	#N/A
group_5203	0.0132236	0.00699699	#N/A	#N/A	0.00982116	0.00867348	0.0105305	#N/A	#N/A	4	#N/A
group_5345	0.0507356	0.0699916	0.181741	#N/A	0.105487	0.0828285	0.0461924	#N/A	#N/A	73	#N/A
bluF_2	0.0501284	0.0357382	0.0469593	#N/A	0.054082	0.0635962	0.0597387	#N/A	#N/A	61	#N/A
group_3439	0.255951	0.192733	#N/A	0.306976	0.186137	0.173999	0.228287	#N/A	#N/A	62	#N/A
group_245	0.108698	0.0971772	0.0692646	0.133532	0.0721416	0.101312	0.0879197	#N/A	#N/A	45	#N/A
hchA_1	0.0296697	0.0394634	0.0178166	#N/A	0.0303444	0.0488921	0.0360609	#N/A	#N/A	74	#N/A
group_2483	0.223438	0.19439	0.0898763	0.099805	0.184597	0.214981	0.176609	#N/A	0.00173322	72	#N/A
group_2697	0.0282096	0.0322182	0.0203449	0.0286793	0.0258005	0.0269308	0.0273782	#N/A	#N/A	2	#N/A
group_4108	0.0634801	0.0346695	0.0683847	0.0660048	0.0818212	0.0881948	0.0982109	#N/A	#N/A	73	#N/A
group_11937	0.000301333	0.000498262	#N/A	#N/A	0.000157359	0.000222353	0.000299954	#N/A	0.00979861	1	#N/A
dat	0.148754	0.153614	0.252858	0.23526	0.223032	0.207642	0.215107	0.93407	1.59036	72	#N/A
group_696	0.00338072	0.00252457	0.00510804	0.001547	0.00261969	0.00249462	0.00267772	#N/A	#N/A	1	#N/A
group_2418	0.000963884	0.00127505	0.00135442	0.0021877	0.00131542	0.0014794	0.00120254	#N/A	#N/A	4	#N/A
adhT	9.92079	11.336	8.78293	8.44332	8.62805	8.66988	7.24493	2.52343	1.16095	47	#N/A
group_156	0.000611822	0.00055816	0.000741133	0.0011971	0.000793241	0.000830275	0.000812029	#N/A	#N/A	1	#N/A
group_12722	0.000781064	0.000344403	#N/A	#N/A	0.00018128	0.000640384	0.000345551	#N/A	#N/A	1	#N/A
group_2993	0.0457798	0.0461118	0.0501098	0.0859975	0.0433285	0.035568	0.0462063	#N/A	#N/A	42	#N/A
mdtC_2	0.0853438	0.0693069	0.0517183	0.0620068	0.0752857	0.077792	0.0795193	#N/A	0.126099	74	#N/A
group_3961	0.187712	0.275288	0.266143	0.322412	0.161786	0.202053	0.163757	#N/A	#N/A	31	#N/A
group_1011	0.119039	0.110075	#N/A	0.141244	0.116868	0.126084	0.167137	#N/A	#N/A	74	#N/A
group_1349	0.0421696	0.0421048	0.0589606	#N/A	0.0552804	0.0533874	0.0643223	#N/A	0.00292378	73	#N/A
icsA_1	0.155015	0.174069	0.16743	0.112239	0.13289	0.13174	0.137108	#N/A	0.000963622	60	#N/A
nuoD	1.49782	1.55912	2.04242	2.29577	1.83786	1.76797	1.72638	0.689047	0.468615	73	#N/A
group_3721	0.516503	0.633293	0.778273	0.961399	0.75745	0.695349	0.714243	#N/A	#N/A	74	#N/A
group_5170	0.000901902	0.000734189	0.000812389	0.00196829	0.000966119	0.00119451	0.000828715	#N/A	#N/A	3	#N/A
group_2478	0.000594785	0.00052453	#N/A	#N/A	#N/A	0.000390125	#N/A	#N/A	#N/A	1	#N/A
group_5789	0.112073	0.122903	0.09658	0.0825876	0.115025	0.156328	0.148908	#N/A	#N/A	6	#N/A
group_13074	0.0538756	0.0542666	0.117053	0.228354	0.107024	0.0860872	0.107947	#N/A	#N/A	51	#N/A
group_12114	0.000399308	0.000352143	#N/A	#N/A	0.000463384	0.00052382	0.000176658	#N/A	#N/A	1	#N/A
metG_2	0.00120251	0.000757479	0.00100579	0.000812292	0.00113631	0.000760567	0.000665003	0.0111814	0.00325855	1	#N/A
group_9797	0.00046993	0.000207211	#N/A	#N/A	0.000654406	0.000500875	0.000467779	#N/A	#N/A	2	#N/A
hisB	0.123827	0.0934087	0.100837	0.235542	0.190701	0.286715	0.266741	#N/A	0.00359001	73	#N/A
group_735	0.00191942	0.00176965	0.00204327	0.00440047	0.00205194	0.00211735	0.00235452	#N/A	#N/A	1	#N/A
group_734	0.000198262	#N/A	#N/A	#N/A	#N/A	#N/A	#N/A	#N/A	#N/A	1	#N/A
pgi	0.205156	0.192515	0.249944	0.269934	0.239929	0.222784	0.22049	0.880034	0.571451	74	#N/A
group_4270	0.0734938	0.0568229	0.0576215	#N/A	0.0818677	0.0871881	0.0853072	#N/A	0.0343557	73	#N/A
group_12036	0.00145106	0.00112522	0.000585915	0.00141958	0.00167229	0.00150149	0.00122858	#N/A	0.00162707	1	#N/A
group_1872	0.00366736	#N/A	#N/A	#N/A	0.00417478	0.00850499	#N/A	#N/A	#N/A	68	#N/A
group_679	0.202791	0.107202	0.244496	0.362459	0.135623	0.204912	0.171651	#N/A	#N/A	63	#N/A
panC	0.116287	0.105042	0.138881	0.0464671	0.147623	0.13572	0.153853	0.433772	0.171714	74	#N/A
panB	0.196922	0.186583	0.19335	0.0808255	0.240424	0.204298	0.181147	0.00756857	0.20702	74	#N/A
ankX	0.0286835	0.0345992	0.0166509	0.0452325	0.0596253	0.0584692	0.0499938	#N/A	#N/A	73	#N/A
metG	0.156	0.124455	0.111693	0.22831	0.166333	0.143318	0.134325	0.542276	0.0885093	71	#N/A
group_1693	0.0309011	0.0363791	0.0680348	0.0708191	0.0813287	0.068956	0.0690022	0.0672303	0.0832692	13	#N/A
group_5805	0.013695	0.018116	#N/A	#N/A	0.00972625	0.00592855	0.0181764	#N/A	#N/A	53	#N/A
group_447	0.000591603	0.000708054	0.000659764	0.000799252	0.00125538	0.00105324	0.000710413	0.00366729	#N/A	1	#N/A
group_2334	0.00542918	0.0057906	0.006657	0.00806444	0.0060563	0.00680981	0.00711147	0.0222017	0.0189484	1	#N/A
araQ	0.148899	0.0881738	0.0172565	0.180103	0.0910069	0.0721048	0.0686452	#N/A	0.534499	74	#N/A
rluC	0.100719	0.105237	0.0701663	0.4027	0.123894	0.133693	0.121635	0.741313	0.534109	74	#N/A
group_3041	0.00216252	0.00243995	#N/A	0.00180449	0.00245786	0.00222149	0.00175164	#N/A	#N/A	9	#N/A
group_642	0.0402394	0.0384228	0.0682615	0.0545547	0.0469737	0.0422985	0.0439104	#N/A	#N/A	27	#N/A
group_2788	0.00372688	0.00316928	0.0015586	0.00377624	0.00491187	0.00327387	0.00291486	#N/A	#N/A	1	#N/A
group_10555	0.0101381	0.00816316	0.0051615	#N/A	0.00613822	0.00975766	0.0117005	#N/A	0.0143333	2	#N/A
rplT	29.7199	30.7697	15.261	15.5105	13.6102	12.4839	15.5144	7.62887	4.44652	74	5up
wapA_2	0.174081	0.172064	0.228007	0.301226	0.205115	0.195117	0.228232	#N/A	#N/A	74	#N/A
group_2481	0.133594	0.104002	0.162222	#N/A	0.167054	0.207185	0.174676	#N/A	#N/A	73	#N/A
group_2868	0.0099988	0.0116782	0.00970936	0.0131459	0.00911849	0.0113011	0.0122188	#N/A	#N/A	10	#N/A
group_896	0.00233333	0.00205772	0.00175146	0.0033948	0.00372837	0.00404687	0.00355346	#N/A	#N/A	4	#N/A
group_106	0.000891246	0.000392987	#N/A	0.00421424	0.00082741	0.00120569	0.000739306	#N/A	#N/A	1	#N/A
group_2837	0.0108924	0.00916317	0.00999221	0.00854455	0.00870259	0.0100746	0.00836094	#N/A	#N/A	1	#N/A
group_5611	0.136671	0.0967676	0.0669502	0.16221	0.119865	0.0994816	0.10603	#N/A	0.371837	73	#N/A
adk	0.577115	0.539416	1.06833	0.522933	0.77302	0.728944	0.637895	5.53292	2.16483	74	#N/A
rsxB	0.127697	0.0998652	0.181371	#N/A	0.131413	0.167798	0.113065	#N/A	#N/A	73	#N/A
group_2647	#N/A	#N/A	#N/A	#N/A	#N/A	0.00418789	#N/A	#N/A	#N/A	70	#N/A
group_2838	0.00918578	0.00816717	0.00881665	0.00427228	0.00712983	0.00829677	0.00689528	#N/A	#N/A	1	#N/A
group_2839	0.00628262	0.00530689	0.00531816	0.00644254	0.00527044	0.00618124	0.00447063	#N/A	#N/A	1	#N/A
group_2599	0.00364497	0.0095164	#N/A	#N/A	0.013825	0.0168927	0.0201147	#N/A	#N/A	74	#N/A
ybbJ	0.0737691	0.0461563	0.0403536	#N/A	0.130097	0.193473	0.13307	#N/A	#N/A	47	#N/A
group_12633	0.00114377	0.00237757	#N/A	0.00927133	0.00102392	0.002331	0.00130118	#N/A	#N/A	1	#N/A
group_5341	0.00913193	0.0229519	#N/A	#N/A	0.0180861	0.0181688	0.046932	#N/A	0.234259	72	#N/A
group_4794	0.110843	0.100002	0.225474	#N/A	0.190322	0.276631	0.214282	#N/A	#N/A	74	#N/A
group_13632	0.51897	0.610867	1.03326	1.16383	1.06329	0.941789	0.974855	0.806467	0.686024	74	#N/A
yabJ	1.14023	1.30095	1.40234	1.17388	0.976287	0.904454	0.989479	1.29767	0.657184	74	#N/A
group_3500	0.132752	0.139749	0.103507	0.0980329	0.161608	0.137896	0.139201	#N/A	0.0818757	73	#N/A
arnC	0.199621	0.214634	0.0956924	0.183234	0.136331	0.150396	0.157794	#N/A	0.00642906	74	#N/A
group_6490	0.000716397	0.000676905	0.00239681	0.00145177	0.00114015	0.000679664	0.000781035	#N/A	#N/A	1	#N/A
phoQ_2	0.039385	0.0415175	0.0514776	0.035781	0.0398926	0.0370301	0.05366	#N/A	#N/A	73	#N/A
gdh	0.1403	0.156167	0.160761	0.272813	0.115879	0.166504	0.153766	#N/A	#N/A	74	#N/A
group_4310	0.00112635	#N/A	#N/A	#N/A	0.000676085	0.000363024	0.000360846	#N/A	#N/A	5	#N/A
group_9335	0.00109044	0.00104906	0.0011608	#N/A	0.00117339	0.000829016	0.000920987	#N/A	#N/A	2	#N/A
group_11855	0.00338461	0.00268634	0.00158532	#N/A	0.00084839	0.0014652	0.00215624	#N/A	#N/A	1	#N/A
group_13607	0.533396	0.594226	0.59831	0.855961	0.658885	0.723896	0.788914	1.74995	1.436	74	#N/A
pth	0.63051	0.61803	0.28511	0.57216	0.436386	0.445148	0.410473	1.56878	1.08631	74	#N/A
group_231	0.00701993	0.00302339	#N/A	#N/A	0.00613822	0.00511976	0.00530857	#N/A	#N/A	34	#N/A
atpF	1.20571	1.33279	1.55169	1.45014	1.47221	1.17977	1.2496	5.23306	5.00992	74	#N/A
group_232	0.000201636	#N/A	#N/A	#N/A	0.000350989	0.000148787	0.000267618	#N/A	#N/A	1	#N/A
group_2550	0.019821	0.0220773	0.0102752	0.0273359	0.0153584	0.0155061	0.0163277	#N/A	#N/A	8	#N/A
group_4178	#N/A	#N/A	0.0420162	#N/A	0.00404145	0.0121482	0.00378182	#N/A	#N/A	74	#N/A
group_2946	0.0714723	0.0682932	0.0193654	0.238677	0.102884	0.0983334	0.100109	#N/A	0.00233813	73	#N/A
group_291	0.00104717	0.000692612	#N/A	#N/A	0.00145825	0.000901491	0.00104238	#N/A	#N/A	2	#N/A
rbsR_1	0.123547	0.110569	0.168208	0.0341898	0.17104	0.206043	0.204089	#N/A	#N/A	70	#N/A
group_1259	0.0632276	0.0542092	0.0231192	0.120226	0.0756759	0.0736728	0.0657344	#N/A	0.0446277	72	#N/A
rutE	0.0168657	0.0218854	0.0376177	#N/A	0.0304765	0.0414048	0.0177478	#N/A	0.291191	68	#N/A
group_4029	0.147005	0.142681	0.256808	0.269623	0.159181	0.156827	0.162297	#N/A	0.0702342	74	#N/A
group_12330	0.000406153	0.00143272	0.00158532	0.00768196	0.00113119	0.000799199	0.000898432	#N/A	#N/A	1	#N/A
yjjV	0.0416837	0.0282188	0.0143561	#N/A	0.0571935	0.0532239	0.0524764	0.582525	#N/A	74	#N/A
ptsI_2	0.172552	0.169846	0.201808	0.270495	0.342448	0.364312	0.305677	#N/A	#N/A	69	#N/A
group_2399	0.0204454	0.0190511	#N/A	#N/A	0.0205926	0.0129676	0.0114346	#N/A	#N/A	73	#N/A
group_1260	0.00293784	0.00288334	0.00110972	0.00537737	0.00362923	0.00307692	0.00327029	#N/A	#N/A	1	#N/A
acr3_2	0.0230848	0.0380969	0.0284544	0.00766007	0.0217446	0.022026	0.0194703	#N/A	#N/A	25	#N/A
yccS	0.0423784	0.0386108	0.0841085	#N/A	0.0573323	0.0792453	0.0798334	#N/A	#N/A	74	#N/A
group_608	0.0482086	0.0147165	#N/A	#N/A	0.0262509	0.0164183	0.0321287	#N/A	#N/A	71	#N/A
group_12299	0.000434721	0.000287529	#N/A	#N/A	0.00136209	0.0020316	0.00129819	#N/A	#N/A	1	#N/A
group_12295	0.00216822	0.00215112	0.000528943	#N/A	0.00106936	0.00133327	0.000839336	#N/A	0.00440657	1	#N/A
malI	0.0270575	0.0163127	0.0476049	0.0909898	0.0378994	0.0455311	0.0333336	#N/A	0.0176263	74	#N/A
group_12272	0.0001965	0.000148534	0.000328709	0.000796411	0.00017591	0.000234757	0.000242172	#N/A	#N/A	1	#N/A
group_12298	0.000103686	#N/A	0.000607069	#N/A	0.000144389	0.000102013	3.44039e-05	#N/A	#N/A	1	#N/A
group_12273	0.000216863	#N/A	#N/A	#N/A	0.000377494	0.000213364	0.000287827	#N/A	0.00176296	1	#N/A
group_12280	0.000718786	0.000658264	0.00194234	#N/A	0.000923957	0.000734386	0.000917303	#N/A	#N/A	1	#N/A
group_12281	0.00291834	0.00274295	0.00359716	0.00217884	0.00294103	0.00264457	0.00372041	#N/A	#N/A	1	#N/A
group_12296	0.0137342	0.0129076	0.0105651	0.00568833	0.00926036	0.0103399	0.00913638	#N/A	0.00217325	1	#N/A
group_683	0.00022672	7.49777e-05	#N/A	#N/A	0.000276257	0.000390358	0.000188069	#N/A	#N/A	1	#N/A
group_123	5.50343e-05	#N/A	#N/A	#N/A	#N/A	8.12194e-05	3.65216e-05	#N/A	#N/A	2	#N/A
speG	0.0603374	0.0527044	0.0268791	#N/A	0.0460075	0.0585572	0.045318	#N/A	#N/A	74	#N/A
bceA	0.0053656	0.00350278	#N/A	#N/A	0.00587081	#N/A	0.00434683	#N/A	0.301368	71	#N/A
group_11152	0.000347458	0.000344719	0.00152574	#N/A	0.000544338	0.000277754	0.000403512	#N/A	#N/A	1	#N/A
group_5837	0.0297704	0.0531643	0.0697208	0.0844613	0.0663314	0.114231	0.10372	#N/A	#N/A	6	#N/A
group_4402	0.000280382	0.000185448	#N/A	#N/A	#N/A	0.000482751	9.30329e-05	#N/A	#N/A	7	#N/A
tcrY_2	0.0176413	0.0593209	0.0504044	0.131131	0.0442199	0.0541354	0.0407874	#N/A	#N/A	73	#N/A
ygaZ	0.00477113	#N/A	#N/A	0.140924	0.0227993	0.0135359	0.0174792	#N/A	0.138143	67	5down
glgA1	0.0119801	0.00971707	0.019566	#N/A	0.0113489	0.0176957	0.0188503	0.0697688	0.0133272	67	#N/A
group_264	#N/A	#N/A	#N/A	#N/A	6.1554e-05	8.69775e-05	0.000117333	#N/A	#N/A	1	#N/A
group_751	0.0105474	0.0148686	0.0235954	0.0553816	0.0185681	0.018648	0.0105931	#N/A	#N/A	68	#N/A
cirA_10	0.0220547	0.0237904	0.024828	0.0719704	0.030383	0.0388437	0.0381914	#N/A	#N/A	74	#N/A
group_2538	0.0161267	0.0189624	0.0139881	0.033891	0.0241209	0.0258564	0.0178365	0.0777527	0.0679778	6	#N/A
group_4269	0.00184915	#N/A	#N/A	#N/A	#N/A	#N/A	#N/A	#N/A	#N/A	16	#N/A
recJ	0.075589	0.0708602	0.0733243	0.128388	0.0967622	0.0870791	0.104218	#N/A	0.00256663	66	#N/A
group_2649	0.00195849	0.00241082	0.00191112	0.00154345	0.00206443	0.00240861	0.00241886	#N/A	0.00353807	3	#N/A
trxA_3	#N/A	0.0122159	#N/A	#N/A	0.0157059	0.0196608	0.00874034	#N/A	#N/A	74	#N/A
group_503	0.0116629	0.0174103	0.0259406	#N/A	0.0264601	0.0212025	0.0169062	#N/A	0.00979903	67	#N/A
group_1272	0.0119924	0.0315728	0.0815167	#N/A	0.0375549	0.0419004	0.0298146	#N/A	#N/A	73	#N/A
group_3052	0.0834283	0.058968	0.0525935	0.264409	0.0760714	0.0951179	0.074142	#N/A	#N/A	74	#N/A
group_31	5.66462e-05	3.74665e-05	#N/A	#N/A	3.94417e-05	6.96652e-05	5.6387e-05	#N/A	#N/A	1	#N/A
corC_2	0.752452	0.747481	0.52589	0.787379	0.769212	0.912687	0.871112	0.504113	0.744181	74	#N/A
rutR_2	0.134786	0.142803	0.374145	0.387241	0.358927	0.355181	0.392678	#N/A	0.00756545	74	5down
pfeA_2	0.0747645	0.0790532	0.0845395	0.0265004	0.0629237	0.0684557	0.0654343	#N/A	0.0221475	74	#N/A
tuaD	0.35224	0.332365	0.372238	0.598925	0.367521	0.349909	0.366852	0.306362	0.195317	74	#N/A
group_13595	0.521279	0.489967	0.30895	0.480221	0.541294	0.49378	0.50766	0.467206	0.504673	74	#N/A
pctA	0.158835	0.169059	0.191199	0.309052	0.254049	0.22979	0.204081	0.226644	0.154925	74	#N/A
holA	0.132786	0.111581	0.235963	0.504291	0.217524	0.23229	0.229334	#N/A	#N/A	74	#N/A
group_3034	0.000109814	7.2632e-05	#N/A	#N/A	3.82305e-05	5.40208e-05	7.2874e-05	#N/A	#N/A	1	#N/A
phrA	0.0443707	0.0337106	0.049016	#N/A	0.0369801	0.0476578	0.0450899	#N/A	#N/A	74	#N/A
group_5447	0.00583886	0.00475309	0.00525935	#N/A	0.00688005	0.00662843	0.00387476	#N/A	#N/A	4	#N/A
group_209	0.00389278	#N/A	#N/A	#N/A	0.0105615	0.0169047	0.0152326	#N/A	#N/A	46	#N/A
glmS_2	0.336633	0.318223	0.354173	0.33129	0.329151	0.333363	0.333073	#N/A	0.0304445	74	#N/A
group_9947	#N/A	#N/A	#N/A	#N/A	#N/A	#N/A	0.000115927	#N/A	#N/A	4	#N/A
group_1261	0.0468399	0.0403466	0.0357152	0.00618089	0.0319311	0.0544971	0.0572518	#N/A	#N/A	33	#N/A
pgl	0.0439062	0.0527843	0.101443	0.0670309	0.058446	0.0636989	0.0814002	0.0256304	0.0810964	74	#N/A
mdcC_2	0.000740384	0.000195879	#N/A	#N/A	0.000412412	0.000218531	0.000196532	#N/A	#N/A	1	#N/A
treS_2	5.97535e-05	7.90433e-05	0.00034985	0.000847631	0.000228829	0.000102881	3.96534e-05	0.00388927	0.00048576	1	#N/A
group_336	0.000707232	0.000683666	0.00031852	0.00154345	0.000681829	0.0009233	0.000794251	#N/A	#N/A	1	#N/A
group_3327	0.000835909	0.000867262	0.00134349	0.00046501	0.000513553	0.000838546	0.000706999	#N/A	#N/A	1	#N/A
group_2114	3.95201e-05	0.000104556	#N/A	0.00112122	0.000220137	0.000233294	0.000288487	#N/A	#N/A	1	#N/A
group_4913	0.00144075	0.00169409	0.0028118	0.00227085	0.00133755	0.00129937	0.00106234	#N/A	#N/A	9	#N/A
group_7361	2.93767e-05	0.00011658	#N/A	#N/A	2.04544e-05	1.44513e-05	3.89896e-05	#N/A	0.000477629	1	#N/A
group_2614	0.117672	0.0796813	0.158892	0.193504	0.173713	0.225859	0.20649	#N/A	0.0105057	74	#N/A
group_13113	0.0721588	0.0351411	0.152915	#N/A	0.145793	0.151239	0.135536	#N/A	#N/A	74	5down
group_5642	0.434751	0.546871	0.571639	0.290355	0.44822	0.53847	0.525636	#N/A	#N/A	54	#N/A
nepI_2	0.00322893	#N/A	#N/A	#N/A	0.00207962	0.00222378	0.00648188	#N/A	#N/A	74	#N/A
group_4014	0.00239223	0.00231252	0.0043096	#N/A	0.00262662	0.00348518	0.00274763	#N/A	#N/A	1	#N/A
group_2836	0.0312236	0.0293343	0.0306215	0.025225	0.0260011	0.0305654	0.0252672	#N/A	#N/A	3	#N/A
guaB	0.762218	0.617564	0.608558	0.811034	0.58862	0.569262	0.607105	3.00587	2.08863	73	#N/A
group_1785	0.00278384	0.0022722	0.00208073	0.00168043	0.00503143	0.00439976	0.00448093	0.00771048	0.00674114	1	#N/A
purH	0.0472948	0.062325	0.069051	0.0611451	0.0611089	0.0481072	0.0517663	0.385768	0.486681	74	#N/A
group_13288	5.34211e-05	0.000282667	0.000625548	#N/A	0.000260373	0.000183957	0.000212707	#N/A	#N/A	1	#N/A
group_8877	0.00316346	0.00186976	0.00315262	#N/A	0.00145281	0.00182109	0.00183132	0.00876191	0.0153208	1	#N/A
group_274	6.09056e-05	6.44539e-05	#N/A	#N/A	2.54444e-05	7.78996e-05	0.000129337	0.00951422	0.0154479	3	#N/A
group_210	0.000133103	#N/A	#N/A	#N/A	0.000370707	0.000589297	0.000529974	#N/A	#N/A	1	#N/A
group_5151	0.000726757	0.000624891	0.000425507	0.00206188	0.00113856	0.000804408	0.000844003	#N/A	#N/A	1	#N/A
spuD	0.727176	0.735164	0.412769	0.638835	0.585454	0.601961	0.562553	0.739761	0.717619	73	#N/A
atpB	1.66403	1.50356	1.56357	1.48541	1.66391	1.70166	1.57591	4.53856	3.42158	74	#N/A
clcA	0.059213	0.0525926	0.0380382	0.055096	0.0154147	0.0174564	0.0158632	#N/A	#N/A	64	5up
tag	0.0685989	0.0318582	0.0315609	#N/A	0.0486722	0.0434549	0.0447156	#N/A	#N/A	74	#N/A
group_9364	0.000220393	#N/A	#N/A	#N/A	#N/A	#N/A	#N/A	#N/A	#N/A	4	#N/A
group_286	0.0796363	0.0412871	0.165019	#N/A	0.0560419	0.0736055	0.0598776	0.0123121	0.069199	68	#N/A
fecI_2	#N/A	0.00595783	#N/A	#N/A	0.00287463	0.00461584	0.00255297	#N/A	#N/A	73	#N/A
group_5711	0.00667976	0.00572969	0.00427757	0.00444166	0.00534137	0.00652063	0.00633751	#N/A	#N/A	1	#N/A
group_14047	0.0331475	0.0141608	0.0356333	#N/A	0.0188045	0.0262504	0.0152898	0.0141477	0.205856	73	#N/A
group_13997	0.00581703	0.00777506	#N/A	#N/A	0.00902876	0.0054847	0.00333753	#N/A	#N/A	28	#N/A
group_5728	0.00211718	0.00146701	0.00354167	#N/A	0.00112316	0.00104151	0.00100357	#N/A	#N/A	1	#N/A
group_5729	0.00241266	0.00293619	0.00339019	0.00547594	0.00161269	0.00208888	0.00204938	#N/A	#N/A	1	#N/A
group_5738	0.000229465	0.000303542	#N/A	#N/A	0.00039943	0.000564406	0.000532968	#N/A	#N/A	1	#N/A
thyA	0.27643	0.2437	0.31936	0.101588	0.265273	0.276578	0.300551	#N/A	0.0291089	74	#N/A
arnE_3	0.00732307	0.00732639	0.0187356	0.034918	0.0119974	0.0108376	0.00984192	#N/A	#N/A	9	#N/A
group_6498	0.000211067	0.000418807	#N/A	#N/A	0.000440886	0.000155746	0.000280135	#N/A	0.00171585	1	#N/A
mbtB	0.0628969	0.0445909	0.0929732	0.0665357	0.115249	0.11092	0.116668	#N/A	#N/A	61	5down
group_1237	0.136628	0.289708	0.0960714	#N/A	0.0925668	0.145049	0.157559	#N/A	#N/A	72	#N/A
group_1799	0.963096	0.870381	1.59551	1.46882	1.30777	1.37963	1.45388	#N/A	0.107795	73	#N/A
tadA_1	0.0543035	0.0122035	0.192728	#N/A	0.0854021	0.060905	0.0530811	#N/A	0.374981	74	#N/A
sufB	0.409146	0.316934	0.271976	0.481229	0.326574	0.336422	0.32494	0.890757	1.41495	73	#N/A
group_3601	0.0360471	0.0153819	0.0633155	0.105568	0.0229534	0.0477354	0.0301719	#N/A	#N/A	73	#N/A
valS	0.195752	0.149779	0.246344	0.207663	0.216501	0.184922	0.178089	0.654123	0.66802	74	#N/A
nth	0.0473846	0.0500359	0.0225488	0.0956064	0.0738391	0.0605924	0.0424441	#N/A	#N/A	74	#N/A
stp_2	0.0199284	0.0183044	0.0362105	#N/A	0.0265553	0.035787	0.0321292	#N/A	#N/A	74	#N/A
group_5347	0.071449	0.0840127	#N/A	#N/A	0.0829142	0.093728	0.0632195	#N/A	#N/A	32	#N/A
group_1531	0.00966508	0.00463887	#N/A	#N/A	0.00553853	0.0135905	0.00925191	0.801667	0.166877	74	#N/A
group_7580	0.000254365	0.00033648	#N/A	#N/A	0.000404822	0.000303888	0.000241144	#N/A	#N/A	1	#N/A
group_13104	1.85126	2.01684	1.49048	1.8519	2.21179	2.27171	1.57202	1.69945	2.55102	74	#N/A
bioH	0.00344615	0.00496567	#N/A	#N/A	0.0170964	0.011988	0.00706494	#N/A	#N/A	70	#N/A
group_883	0.138322	0.148509	0.261727	#N/A	0.166743	0.211235	0.19757	#N/A	#N/A	74	#N/A
group_7933	#N/A	#N/A	#N/A	#N/A	#N/A	#N/A	#N/A	0.157215	0.235052	17	#N/A
ytnP_2	0.239927	0.246752	0.227652	0.183319	0.152296	0.144377	0.141503	#N/A	#N/A	74	#N/A
group_5581	1.15436	1.06627	1.45689	0.641338	1.30912	1.4805	1.46205	0.803588	0.802928	72	#N/A
fabG_10	0.0198198	0.0162955	0.0364195	0.0986197	0.0219953	0.02256	0.0144882	#N/A	0.144763	74	#N/A
group_4354	0.00496545	0.00375338	#N/A	0.0201249	0.00296344	0.00453637	0.00442491	#N/A	#N/A	7	#N/A
group_8295	0.034286	0.0330126	0.0279852	0.0521568	0.033729	0.0339815	0.0299506	#N/A	#N/A	6	#N/A
group_9796	0.00236923	0.00245643	0.00224944	0.00181668	0.00258593	0.0026775	0.00276207	#N/A	0.010411	4	#N/A
group_636	0.024924	0.0381455	0.0390269	#N/A	0.039753	0.0482595	0.035532	#N/A	#N/A	65	#N/A
bepA_3	0.114372	0.130362	0.155559	0.124032	0.138767	0.151792	0.123272	#N/A	0.0632841	74	#N/A
group_85	0.000103636	0.000167557	0.000269677	0.000326693	0.000136301	0.000152945	0.00019104	#N/A	#N/A	1	#N/A
group_3699	0.244924	0.230519	0.320019	0.150354	0.304678	0.268959	0.2808	#N/A	0.125024	74	#N/A
group_2053	0.000737503	#N/A	#N/A	#N/A	0.000256755	9.07003e-05	0.000489418	#N/A	#N/A	1	#N/A
pstC	0.0171818	0.00958352	0.0401243	#N/A	0.013463	0.018542	0.0165672	#N/A	0.174299	74	#N/A
group_7	0.00284682	0.00386494	0.0017545	0.00212544	0.00216476	0.0019901	0.00208806	#N/A	#N/A	1	#N/A
group_3511	0.118843	0.0728682	0.207159	0.312958	0.178152	0.120714	0.196544	#N/A	0.092495	74	#N/A
group_2807	0.000748177	0.000879739	#N/A	#N/A	0.000636706	0.00118595	0.000662003	#N/A	#N/A	2	#N/A
group_2678	0.0370173	0.0325104	0.0499875	0.0432543	0.0312096	0.03624	0.0407937	#N/A	#N/A	31	#N/A
group_5452	0.00211119	0.000930912	#N/A	#N/A	0.000489994	0.000346188	0.000467007	#N/A	#N/A	6	#N/A
group_11809	5.1006e-05	#N/A	#N/A	#N/A	3.55145e-05	2.50915e-05	0.00020309	#N/A	#N/A	1	#N/A
dadA1_1	0.157016	0.18218	0.282962	0.0556706	0.15239	0.153678	0.148231	0.331125	0.29954	74	#N/A
ispE	1.43179	1.24339	0.900293	0.892619	0.877825	1.03629	0.983592	0.61045	1.17912	74	#N/A
group_2296	0.000461238	0.000488109	0.000360066	#N/A	0.000535252	0.000801706	0.000918255	#N/A	0.00149984	3	#N/A
group_13187	0.0721238	0.060527	0.100801	0.244226	0.0795395	0.0544789	0.0329376	0.0807644	#N/A	74	#N/A
yvoA	0.0574733	0.0753382	0.10518	0.105258	0.0989789	0.110979	0.108546	#N/A	0.00211653	74	#N/A
galE1	0.308906	0.364223	0.28804	0.161938	0.322486	0.268087	0.269448	#N/A	#N/A	36	#N/A
group_3715	0.133792	0.117508	0.0638587	0.330069	0.0913002	0.126804	0.139935	#N/A	#N/A	74	#N/A
group_13082	8.719	10.1552	9.08411	9.54551	10.8568	9.40059	8.48292	2.29377	5.8478	74	#N/A
group_1748	0.151061	0.144366	0.0737474	0.0323323	0.0989371	0.0679825	0.0679056	#N/A	0.0507109	62	#N/A
group_3952	0.0023594	0.00338115	0.00460466	0.00557819	0.00342251	0.00411068	0.004371	#N/A	#N/A	1	#N/A
group_3869	0.0137736	0.0245225	0.0152156	0.022119	0.021171	0.0164917	0.0155214	0.045107	0.0309856	19	#N/A
group_12805	0.00230519	0.00271055	0.00449888	0.00363336	0.00361139	0.0033705	0.00301703	#N/A	0.00312331	1	#N/A
group_323	0.00499822	0.00391018	0.00398577	0.00508258	0.00452796	0.00419491	0.0043512	0.00233209	0.0139811	1	#N/A
group_1913	0.1285	0.128314	0.0407606	0.0938884	0.162336	0.133854	0.155436	0.0287198	0.0573926	74	#N/A
group_2834	0.0108924	0.00916317	0.00999221	0.00854455	0.00870259	0.0100746	0.00832763	#N/A	#N/A	1	#N/A
rplY	6.60358	8.26592	9.63318	7.4952	8.55919	7.17581	7.42813	6.52829	5.98726	74	#N/A
group_12260	0.000238713	0.000473663	0.000698818	0.00169313	0.000747951	0.000733941	0.000792069	#N/A	#N/A	1	#N/A
group_1396	0.00188757	0.000774907	0.00152434	#N/A	0.0018128	0.00131279	0.0014254	#N/A	0.00211653	3	#N/A
bpoA2_1	0.0439373	0.043591	0.0273668	0.0663054	0.0291282	0.0319326	0.0428057	#N/A	#N/A	73	#N/A
pcnB	0.363236	0.325264	0.401824	0.149479	0.289242	0.332887	0.294971	#N/A	0.65972	74	#N/A
group_2392	0.000153846	#N/A	#N/A	#N/A	0.00042848	0.000378409	0.000408378	#N/A	#N/A	1	#N/A
group_1836	0.082797	0.135865	0.130599	0.0965352	0.207785	0.24336	0.231782	1.77177	0.767342	73	#N/A
group_9781	0.0118461	0.0119589	0.00730081	#N/A	0.00607765	0.0108882	0.00765441	0.0405815	0.0456167	1	#N/A
group_3232	0.00488727	0.00404901	0.00158419	0.00287868	0.00527511	0.00430927	0.0032096	0.0374242	0.0291449	20	#N/A
mprF	0.0365179	0.0358144	0.0201256	0.0513828	0.0303937	0.0323376	0.0264414	#N/A	0.0384607	74	#N/A
group_1060	2.1796e-05	2.88323e-05	0.000255226	#N/A	7.58808e-05	3.21665e-05	2.89284e-05	#N/A	#N/A	1	#N/A
group_2862	0.0752723	0.0623083	0.0957796	0.0340087	0.0715829	0.072913	0.0766475	#N/A	0.00458581	74	#N/A
tolB_1	0.015759	0.0102453	0.0251923	0.042726	0.015916	0.0161662	0.0166684	#N/A	0.0559666	65	#N/A
group_174	0.385648	0.410845	0.370407	0.531425	0.375493	0.42919	0.435913	0.00166443	0.000207883	69	#N/A
group_396	0.0321051	0.0146778	0.0425997	#N/A	0.0283068	0.0263971	0.0307209	0.745889	0.372639	64	#N/A
xpsE	0.146531	0.133594	0.0918858	0.107797	0.172652	0.203735	0.185857	#N/A	#N/A	74	#N/A
group_2496	0.0170964	0.0195443	0.00988617	0.00598816	0.0171945	0.0207661	0.0176485	#N/A	#N/A	10	#N/A
group_13083	0.122271	0.142529	0.128259	0.13511	0.152779	0.132187	0.119223	0.0309969	0.0793644	1	#N/A
group_12369	2.99334e-05	7.91931e-05	0.000350513	#N/A	#N/A	2.94504e-05	1.98643e-05	#N/A	#N/A	1	#N/A
group_322	0.000935222	0.00226808	0.000912601	0.00221109	0.00249618	0.00164857	0.00165501	0.0101454	0.0139384	1	#N/A
group_1828	0.000818543	0.00108279	#N/A	0.00258031	0.00113987	0.00053689	0.000724264	#N/A	#N/A	1	#N/A
trxA_4	0.00534016	0.00278584	0.00440366	#N/A	0.00214716	0.00222	0.0019466	0.0195822	0.0183432	4	#N/A
group_4257	0.00726453	0.00480484	0.0425329	#N/A	0.0101163	0.0232288	0.0216939	1.03165	0.703306	24	#N/A
group_5356	0.026079	0.0197131	0.0436255	#N/A	0.0311285	0.0492545	0.0367761	#N/A	#N/A	32	#N/A
aat	0.0385759	0.0535203	0.0263203	0.103411	0.071527	0.0540313	0.0761537	#N/A	#N/A	70	#N/A
adiA	0.832854	0.882388	0.906257	1.04997	0.955729	0.97369	0.939492	0.00539194	0.0457939	74	#N/A
group_14082	0.0244987	0.0265151	0.027878	#N/A	0.0606921	0.0517957	0.0457662	#N/A	#N/A	74	#N/A
group_956	0.000288052	0.000190521	#N/A	#N/A	0.00040113	0.000354255	0.00047789	#N/A	#N/A	1	#N/A
group_4424	0.000119357	#N/A	#N/A	#N/A	4.15528e-05	#N/A	7.92069e-05	#N/A	#N/A	1	#N/A
group_2753	0.151582	0.125633	0.0989288	0.0324217	0.181419	0.223703	0.218518	#N/A	#N/A	65	#N/A
group_3153	0.0346886	0.0270732	0.0138106	#N/A	0.00792217	0.00952194	0.00727428	#N/A	#N/A	5	#N/A
group_6489	0.00042882	#N/A	#N/A	#N/A	0.000298579	0.0004219	#N/A	#N/A	#N/A	1	#N/A
bprV_1	0.077794	0.071484	0.0738051	0.152459	0.0813372	0.0681758	0.0654899	#N/A	#N/A	74	#N/A
group_2830	0.00868382	0.00697198	0.00822888	0.00427228	0.00657063	0.00728437	0.00612914	#N/A	#N/A	1	#N/A
group_2433	0.505893	0.408304	0.0613962	0.00139022	0.187381	0.162688	0.186264	0.452901	0.0565662	74	#N/A
group_12657	0.000669102	0.000482783	0.000712274	#N/A	0.000677647	0.000448844	0.000686222	#N/A	0.00098898	1	#N/A
group_8111	0.000610626	#N/A	#N/A	#N/A	0.00063775	#N/A	0.00020261	#N/A	#N/A	5	#N/A
group_6475	0.00028374	#N/A	0.000830631	#N/A	0.000543297	0.000663008	0.000423662	0.00923411	#N/A	1	#N/A
group_13485	0.265171	0.307681	0.248087	0.193896	0.285992	0.263862	0.340303	#N/A	#N/A	74	#N/A
ogt	0.030303	0.0322981	#N/A	0.0574973	0.0300364	0.0230251	0.0286913	#N/A	#N/A	73	#N/A
group_14063	0.000432341	0.000314551	0.00025313	0.000613295	0.000331134	0.000276487	0.000301254	#N/A	0.000351467	1	#N/A
group_319	0.0196587	0.0205053	0.00677053	0.0289022	0.0293122	0.0221316	0.0262378	#N/A	#N/A	22	#N/A
group_1597	0.0551458	0.0422829	0.0436475	0.024627	0.0447609	0.0424754	0.0483876	0.106351	#N/A	17	#N/A
group_1598	0.00110383	0.000849557	0.00305515	#N/A	0.00216599	0.00165865	0.00213097	#N/A	#N/A	6	#N/A
group_159	0.00119314	0.000338209	#N/A	#N/A	0.000890098	0.000838488	0.00056556	#N/A	#N/A	4	#N/A
group_1634	0.00041204	#N/A	#N/A	#N/A	0.000143448	0.000608086	0.00068359	#N/A	#N/A	1	#N/A
group_1603	0.000667736	0.000752438	0.00144797	0.00070164	0.0012226	0.000985442	0.000869829	#N/A	0.000402096	2	#N/A
group_1599	0.000597681	0.000319024	0.000736705	#N/A	0.0007739	0.000655093	0.000737593	#N/A	#N/A	6	#N/A
dcp_1	0.263787	0.254401	0.452394	0.569142	0.491696	0.491124	0.462647	1.0423	0.379161	74	#N/A
fliK	0.0383807	0.0327678	0.0427564	#N/A	0.0620568	0.0507022	0.041523	#N/A	#N/A	66	#N/A
prlC	0.118917	0.0927091	0.164079	0.0569805	0.112313	0.113425	0.0921502	#N/A	0.0808765	74	#N/A
group_2503	0.0120768	0.0113159	0.0191501	0.0142762	0.0104234	0.010768	0.0132737	0.0163762	0.00204535	3	#N/A
ecfG	0.00970527	0.00819929	0.0467955	0.111064	0.00812047	0.0152458	0.0284684	#N/A	#N/A	74	#N/A
group_731	8.89016e-05	0.000235202	#N/A	#N/A	6.19005e-05	8.74671e-05	0.000117993	#N/A	#N/A	1	#N/A
group_5797	0.0511753	0.0625247	0.0291302	0.0604954	0.0366222	0.0486013	0.045281	#N/A	#N/A	6	#N/A
ygfZ	0.0930362	0.0846736	#N/A	0.210486	0.0753748	0.10648	0.0885136	0.00704958	0.471054	74	#N/A
group_13117	0.908016	1.3692	1.72597	2.98905	1.50107	1.30991	1.36906	#N/A	0.280759	73	#N/A
apbE	0.0100788	0.00707693	#N/A	#N/A	0.0239465	0.0345185	0.0137255	#N/A	0.00465977	74	#N/A
group_182	0.0102193	0.0130738	#N/A	0.0134348	0.00928525	0.0106105	0.0125091	#N/A	0.000496722	51	#N/A
asnB_3	0.0135779	0.0158363	0.0576021	0.0512673	0.0271213	0.0347674	0.024833	#N/A	#N/A	74	5down
group_13882	0.0101538	0.0130959	0.0346788	0.110428	0.0341124	0.0509073	0.0230223	#N/A	#N/A	74	#N/A
group_5182	0.00374468	0.0133365	0.0438492	#N/A	0.0104294	0.00580978	0.0145278	#N/A	#N/A	62	#N/A
group_7174	0.000396831	0.000408284	0.00051631	0.00041698	0.000296773	0.00050611	0.00050718	#N/A	#N/A	1	#N/A
group_13149	0.732038	0.737357	0.644384	1.66432	0.786034	0.842585	0.892218	0.719316	0.900869	74	#N/A
group_12525	0.0118858	0.0262046	0.00927862	0.0899226	0.0176551	0.0257267	0.0178785	#N/A	#N/A	5	#N/A
group_12528	0.000746214	0.000246777	0.00218449	0.00529269	0.000779361	0.00119303	0.000371399	#N/A	#N/A	1	#N/A
group_805	0.00281746	0.00271055	#N/A	#N/A	0.00374515	0.002772	0.00305953	#N/A	#N/A	1	#N/A
group_3772	0.0207307	0.00290192	#N/A	#N/A	0.0455181	0.0286518	0.0372683	#N/A	#N/A	74	#N/A
group_1151	0.0317169	0.0318273	0.0395646	#N/A	0.0363131	0.035481	0.0379367	#N/A	#N/A	73	#N/A
group_1096	0.0698564	0.0562401	0.039633	0.18134	0.0803535	0.0662285	0.0703633	#N/A	0.0122743	74	#N/A
group_841	0.000318445	#N/A	#N/A	0.00180691	0.000487799	0.00053262	0.000295855	0.00829084	#N/A	3	#N/A
group_834	0.0168348	0.00968415	#N/A	#N/A	0.0141951	0.0167303	0.0159686	0.235235	0.0469582	70	#N/A
group_4789	0.435588	0.396023	0.559832	0.493779	0.373637	0.428637	0.460021	#N/A	0.0603909	71	#N/A
group_1329	0.030389	0.0222136	0.0213865	0.0388622	0.0414002	0.0420029	0.0373706	#N/A	#N/A	14	#N/A
fdoI	0.0512661	0.0155977	#N/A	#N/A	0.0232532	0.0223372	0.0385895	#N/A	#N/A	74	#N/A
group_265	0.000353616	0.000233886	#N/A	#N/A	0.000369324	0.000608843	0.000645329	#N/A	#N/A	1	#N/A
group_13068	0.000956844	0.00176102	0.000974296	#N/A	0.0013904	0.00173955	0.00182211	0.00541561	0.0108223	1	#N/A
group_4914	0.00796551	#N/A	#N/A	#N/A	0.00426633	0.00241138	0.00528603	#N/A	#N/A	15	#N/A
group_12412	0.00119961	0.00138851	0.00175589	#N/A	0.000991877	0.0012909	0.000995099	#N/A	#N/A	1	#N/A
group_330	0.00432246	0.00404119	0.00837239	0.0059933	0.00620032	0.00721042	0.00671822	#N/A	#N/A	7	#N/A
group_2174	0.000226504	0.000179775	#N/A	#N/A	0.000378504	6.68546e-05	9.01868e-05	#N/A	#N/A	7	#N/A
group_684	0.00102269	0.000270567	#N/A	#N/A	0.000949438	0.0012745	0.000678672	#N/A	#N/A	3	#N/A
cheR	0.00273267	0.0144594	0.0313589	#N/A	0.00772499	0.0107274	0.0143988	#N/A	0.000888599	74	#N/A
group_4203	0.0401425	0.0230742	0.036474	0.0220927	0.039906	0.0345723	0.0342615	#N/A	#N/A	73	#N/A
group_6105	4.94104e-05	6.53612e-05	#N/A	#N/A	#N/A	4.86131e-05	#N/A	#N/A	#N/A	1	#N/A
group_3290	0.00870742	0.0108487	0.0023712	0.0143626	0.0138176	0.0129998	0.0119599	0.0395409	0.00329237	4	#N/A
group_13949	0.000233166	0.000308438	0.000303369	#N/A	0.000703513	0.000509786	0.000481391	#N/A	#N/A	1	#N/A
qseC_1	0.158645	0.165372	0.226414	0.184898	0.173915	0.165419	0.194071	#N/A	0.00234169	74	#N/A
group_724	0.000455347	0.000677637	0.00099975	0.000807413	0.000752992	0.000643999	0.000755439	#N/A	#N/A	2	#N/A
mdtI	0.180149	0.133319	0.352157	0.283019	0.197856	0.141375	0.231409	#N/A	#N/A	74	#N/A
group_3449	0.000483516	0.000159901	#N/A	#N/A	0.000420829	0.000178393	8.02172e-05	#N/A	#N/A	1	#N/A
lpxA_2	0.00179714	0.00134713	0.00350734	0.00169955	0.00275289	0.00297637	0.00306103	#N/A	0.00292193	1	#N/A
group_915	#N/A	#N/A	#N/A	#N/A	0.0231103	0.0119235	0.00188381	#N/A	#N/A	64	5down
group_687	#N/A	0.000670389	#N/A	#N/A	#N/A	0.000311631	0.00184971	#N/A	#N/A	28	#N/A
group_1353	0.0227318	0.032696	0.0344914	#N/A	0.0248785	0.017073	0.00650149	#N/A	#N/A	73	#N/A
group_5799	0.0558057	0.0618501	0.0618148	0.0213954	0.0519836	0.0660346	0.0480435	#N/A	#N/A	6	#N/A
group_4060	0.616852	0.695618	1.2652	0.179706	0.575129	0.61337	0.574015	#N/A	0.289153	74	#N/A
metB	0.0789743	0.0648217	0.0230064	0.0502762	0.0352461	0.0397786	0.0511303	#N/A	0.0914477	73	#N/A
group_8502	#N/A	#N/A	#N/A	#N/A	5.48056e-05	#N/A	#N/A	#N/A	#N/A	1	#N/A
group_2581	0.00042882	0.000567252	#N/A	#N/A	0.000447868	0.00063285	0.000711428	#N/A	#N/A	1	#N/A
group_9734	0.000129643	8.57474e-05	#N/A	#N/A	4.5134e-05	3.18878e-05	#N/A	#N/A	0.00105392	1	#N/A
group_2782	0.000481877	0.000849917	#N/A	0.00227855	0.000838804	0.00075066	0.000373078	#N/A	0.00130579	1	#N/A
group_2780	0.000549918	0.000424342	0.000536616	#N/A	0.000446713	0.000383239	0.000334523	#N/A	#N/A	1	#N/A
norG_1	0.0226786	0.0367725	0.0454672	#N/A	0.0415821	0.0557986	0.0598803	0.0626232	0.0335206	74	#N/A
group_449	0.000591603	0.000708054	0.000659764	0.000799252	0.00125538	0.00105324	0.000710413	0.00366729	#N/A	1	#N/A
group_3066	0.000599173	0.000528399	#N/A	#N/A	0.000973449	0.00186676	0.00119286	#N/A	0.0324727	23	#N/A
ttgC	0.0227344	0.0184158	0.0598233	#N/A	0.0166299	0.0169013	0.0162735	0.0498791	0.45685	55	#N/A
group_13696	0.326475	0.243825	0.371604	0.45017	0.353691	0.332327	0.203816	#N/A	#N/A	74	#N/A
group_555	0.0492896	0.0471943	0.0498889	0.0491353	0.0417718	0.0478468	0.0544084	#N/A	#N/A	24	#N/A
group_5311	0.0298502	0.0574349	0.0635524	0.0769888	0.028342	0.0280336	0.0360164	#N/A	#N/A	13	#N/A
cysQ	0.0938728	0.0667916	0.133643	0.166136	0.142872	0.131277	0.12927	#N/A	0.110753	73	#N/A
phoQ_1	0.494605	0.345673	0.345325	0.408408	0.447772	0.472166	0.457038	0.381728	0.552077	74	#N/A
oprP_1	0.091989	0.0934001	0.0775561	0.0266781	0.0873075	0.0850945	0.104103	#N/A	#N/A	47	#N/A
group_5682	0.0302272	0.0385622	0.0188943	0.0457778	0.0301843	0.0369361	0.040047	#N/A	#N/A	14	#N/A
group_2577	0.210642	0.259605	0.0919218	0.222712	0.155776	0.158329	0.17191	#N/A	#N/A	23	#N/A
group_852	0.0862583	0.0826116	0.0834986	0.0783112	0.0594994	0.0700996	0.0538841	#N/A	0.0280491	10	#N/A
tcrA	1.1949	1.16947	1.19496	1.6561	1.43254	1.22541	1.2396	0.67424	0.0489333	74	#N/A
group_2012	0.00374089	0.00329902	0.0036504	#N/A	0.00238765	0.00276039	0.00227563	#N/A	#N/A	1	#N/A
group_11950	0.000576104	0.000381042	#N/A	#N/A	0.000601695	0.000354255	0.000382312	#N/A	#N/A	1	#N/A
group_13724	0.101716	0.0976568	0.14084	0.0470667	0.115114	0.13152	0.182203	#N/A	#N/A	72	#N/A
group_13792	2.80436	3.13603	1.60266	1.04427	1.05622	0.931774	1.03306	#N/A	#N/A	74	5up
flgK	0.255045	0.266463	0.210729	0.19021	0.195799	0.210001	0.185811	#N/A	#N/A	68	#N/A
group_8499	0.0001921	0.000254114	#N/A	#N/A	8.91702e-05	6.29999e-05	#N/A	#N/A	#N/A	1	#N/A
group_8080	0.00219513	0.00210273	0.00265908	0.00429502	0.00168654	0.00197353	0.00135626	#N/A	#N/A	1	#N/A
group_12611	0.000219882	#N/A	0.00128738	#N/A	0.000306199	0.000270417	0.000291834	#N/A	#N/A	1	#N/A
rsuA	0.239153	0.235256	0.041951	0.304922	0.212266	0.208626	0.209844	#N/A	0.196725	74	#N/A
group_5217	0.011309	0.00957424	#N/A	#N/A	0.0163784	0.00723221	0.0164355	#N/A	#N/A	7	#N/A
ptpA	0.011422	0.00837665	#N/A	0.0526096	0.0184607	0.0217767	0.0204878	0.0744726	#N/A	73	#N/A
dctA	0.047067	0.0612345	0.0470992	0.069069	0.0519829	0.0573984	0.0368772	#N/A	#N/A	74	#N/A
group_13869	0.381998	0.424613	0.794779	0.711123	0.810926	0.82172	0.716183	#N/A	0.16885	74	#N/A
group_6594	0.000490185	#N/A	#N/A	#N/A	0.000227538	0.000241138	0.00075902	#N/A	#N/A	1	#N/A
mexB	0.0448554	0.0409142	0.16735	0.0985563	0.153709	0.138968	0.148247	0.414531	0.333929	74	5down
ybaB	0.674342	0.514771	0.853099	1.08388	0.715225	0.741184	0.845481	0.385524	0.847457	74	#N/A
group_12612	0.000363897	0.000206302	#N/A	#N/A	0.000271473	0.000281305	0.000431228	#N/A	#N/A	1	#N/A
group_13601	0.0303578	0.0745542	#N/A	#N/A	0.0466864	0.0443474	0.0627151	#N/A	0.154512	74	#N/A
tdeA_2	0.000230502	0.00043559	0.000385588	0.00093422	0.000573192	0.000485962	0.000590006	#N/A	#N/A	1	#N/A
maeB	0.317951	0.334888	0.420778	0.558765	0.415992	0.442213	0.409823	0.119248	0.672252	66	#N/A
tar_1	0.075639	0.0736198	0.108362	#N/A	0.060066	0.0527152	0.0657802	#N/A	#N/A	74	#N/A
rcnR	0.0350379	0.0339892	#N/A	0.179877	0.0338062	0.0407924	0.0213694	#N/A	0.0596801	64	#N/A
group_5312	#N/A	0.00479328	#N/A	#N/A	0.00252299	0.00534758	0.00240463	#N/A	#N/A	13	#N/A
group_951	0.00232562	0.00153819	#N/A	#N/A	0.00323857	0.00143006	0.00276511	#N/A	#N/A	28	#N/A
fliA	0.0159437	0.0074239	0.02091	#N/A	0.0363677	0.039216	0.0493896	#N/A	#N/A	72	5down
bepE	0.024101	0.0179032	0.0129409	0.0180391	0.0221569	0.0176798	0.0185155	0.112332	0.0836873	57	#N/A
dxr	0.153399	0.121536	0.140743	0.0820708	0.192114	0.156997	0.148357	0.23337	0.0781677	74	#N/A
group_3769	0.270253	0.301588	0.305644	0.113927	0.2313	0.223963	0.205926	#N/A	#N/A	74	#N/A
group_764	0.0246675	0.0221585	0.0389612	#N/A	0.0305964	0.0198671	0.0146947	#N/A	0.0671549	74	#N/A
rlmB	0.120795	0.111575	0.152755	0.00362846	0.141945	0.152411	0.127945	1.19039	0.863988	74	#N/A
fliI	0.0239147	0.0390118	0.0140218	0.0543561	0.0558617	0.0464853	0.0373028	#N/A	#N/A	74	#N/A
ppsA	0.465756	0.48416	0.546461	0.490702	0.520118	0.526797	0.599362	1.45261	2.14537	73	#N/A
fecA_2	0.0572127	0.0448424	0.0326389	0.0137131	0.0447609	0.051534	0.040266	#N/A	#N/A	74	#N/A
group_685	0.0158794	0.0175159	#N/A	0.00143934	0.00628774	0.0132023	0.00464607	#N/A	#N/A	74	#N/A
fecI_4	0.0095135	#N/A	#N/A	#N/A	0.00872594	0.00661499	0.00570626	#N/A	#N/A	73	#N/A
group_2722	0.0693493	0.111325	0.121376	0.542638	0.0587687	0.0603995	0.0660839	#N/A	0.898818	70	#N/A
betT_2	0.123693	0.107151	0.083832	0.046872	0.0846414	0.107103	0.104679	#N/A	0.202823	74	#N/A
group_3040	0.0148725	0.00777798	#N/A	0.0942021	0.0264907	0.0213023	0.019372	#N/A	0.00112469	55	#N/A
dnaX	0.24925	0.247081	0.38437	0.366578	0.34526	0.33536	0.342051	0.701866	0.226297	74	#N/A
group_5451	0.00209435	0.00103892	#N/A	#N/A	0.00164053	0.00115906	0.00052119	#N/A	#N/A	6	#N/A
group_12370	0.000134234	#N/A	#N/A	#N/A	7.00984e-05	6.60339e-05	6.68098e-05	#N/A	#N/A	1	#N/A
group_6493	0.00264165	0.00458644	#N/A	#N/A	0.00103462	0.0021117	0.0018626	0.0644779	0.0724781	2	#N/A
group_13369	0.00092411	0.000758752	0.000373141	#N/A	0.00046594	0.000611358	0.000845868	#N/A	#N/A	1	#N/A
group_13172	0.0303171	0.0126254	#N/A	0.127426	0.0126655	0.0133121	0.0152755	#N/A	#N/A	74	#N/A
group_2355	0.0046241	0.00427523	0.00407558	0.00423193	0.00321967	0.00420705	0.00445445	#N/A	0.000808411	1	#N/A
rimO	0.16379	0.165553	0.139939	0.079079	0.19296	0.186634	0.204601	#N/A	0.0475845	74	#N/A
group_1743	#N/A	#N/A	#N/A	#N/A	#N/A	0.00998999	0.0133481	#N/A	#N/A	67	#N/A
apbC	0.381587	0.333816	0.339286	0.105351	0.293623	0.326005	0.367658	#N/A	#N/A	74	#N/A
greB	0.0974848	0.12784	0.0964976	0.114243	0.123039	0.120466	0.147096	#N/A	#N/A	74	#N/A
bluF_7	0.000527668	0.000977215	0.00123577	#N/A	0.000587848	0.000415322	0.000280135	#N/A	#N/A	1	#N/A
pepO_2	0.0599796	0.062775	0.0533043	0.0769534	0.0916708	0.0824377	0.0975284	#N/A	0.115045	74	#N/A
group_487	0.00911242	0.00998769	0.00762172	0.0073865	0.00852016	0.00922153	0.00803406	#N/A	0.00211653	6	#N/A
group_61	0.000511344	0.000225473	#N/A	#N/A	0.000949438	0.000922337	0.000904896	#N/A	#N/A	6	#N/A
atpD1	1.41062	1.39865	1.87887	2.15994	1.80272	1.68652	1.80277	0.943245	1.3348	74	#N/A
group_8548	0.000224571	#N/A	#N/A	#N/A	7.81824e-05	5.52369e-05	#N/A	#N/A	#N/A	1	#N/A
group_5454	0.00399028	0.00296912	0.00730081	#N/A	0.00399388	0.00300576	0.00397202	#N/A	#N/A	10	#N/A
btuB_11	0.0377131	0.0438365	0.079296	0.0740896	0.0810967	0.104447	0.10906	0.225072	0.0565147	74	#N/A
group_2057	0.316577	0.370693	0.0969251	0.636436	0.324083	0.254816	0.251879	#N/A	#N/A	74	#N/A
group_6232	0.000112153	0.000148358	#N/A	0.00318188	#N/A	#N/A	0.000223279	#N/A	#N/A	2	#N/A
group_5448	0.00301106	0.00482164	0.00185572	0.00449613	0.00275861	0.00311839	0.00347053	#N/A	#N/A	1	#N/A
group_4201	1.0893	1.3022	1.18825	1.07922	1.14197	1.22629	1.335	4.93757	1.2012	74	#N/A
group_395	0.000153514	#N/A	#N/A	#N/A	3.56295e-05	0.000176209	#N/A	#N/A	#N/A	1	#N/A
group_8384	0.000207599	0.000137309	#N/A	#N/A	0.000144547	0.000102125	0.00022387	#N/A	#N/A	1	#N/A
group_1113	0.00101838	0.000554702	0.000701468	0.00169955	0.00112618	0.00109035	0.000834826	#N/A	#N/A	1	#N/A
group_4227	0.00722854	0.00693778	0.00881156	0.00517552	0.00919294	0.00946757	0.00898865	0.0474948	0.0311429	4	#N/A
secG	0.690492	0.528991	0.514231	0.350698	0.574546	0.446303	0.462826	1.04453	2.82074	74	#N/A
group_1478	0.0365975	0.0343782	0.0308488	0.0373709	0.0294978	0.0308231	0.0306655	0.176107	0.0410965	27	#N/A
mas	0.0329315	0.0247004	0.0159019	0.0412797	0.0321487	0.0401065	0.0281944	0.505088	0.117494	73	#N/A
nrdE	0.0656156	0.0736313	0.0702147	0.0160382	0.0623872	0.0743198	0.0759935	1.19057	0.225511	71	#N/A
group_216	0.137212	0.146705	0.190627	#N/A	0.11841	0.0964575	0.116038	#N/A	0.163063	68	#N/A
group_5787	0.0192198	0.0244649	0.0233551	0.030865	0.0263859	0.0260453	0.0263513	#N/A	#N/A	6	#N/A
group_171	0.0280329	0.0290679	0.0370614	0.177022	0.0563525	0.0517357	0.0451874	#N/A	#N/A	67	5down
group_3019	0.120426	0.113897	#N/A	0.531179	0.0797464	0.0928419	0.0494686	#N/A	#N/A	58	#N/A
group_5788	0.0199408	0.0151874	0.00707581	0.0257154	0.0170399	0.0215512	0.019649	#N/A	#N/A	6	#N/A
group_5616	0.00571684	0.00532919	0.0139277	0.00653122	0.00801448	0.00864451	0.0077658	#N/A	#N/A	7	#N/A
rcsC_2	0.0428232	0.0495417	0.0484933	0.087693	0.0462194	0.056437	0.0663355	#N/A	0.0129297	63	#N/A
group_12621	0.00378719	0.00508867	0.00593621	0.00592221	0.00614595	0.00604387	0.00532331	#N/A	0.00242421	1	#N/A
group_5747	0.00297376	0.00217392	0.00137455	0.00555055	0.00223404	0.00304127	0.00303805	#N/A	#N/A	1	#N/A
degP	0.135598	0.131877	0.161315	0.180316	0.13598	0.155902	0.129954	#N/A	0.152568	74	#N/A
group_362	0.000724989	0.00083608	0.00130607	0.0021096	0.000841327	0.00116138	0.00108559	#N/A	#N/A	1	#N/A
group_127	0.0242494	0.0377129	#N/A	#N/A	0.0343163	0.0375281	0.0340547	#N/A	#N/A	55	#N/A
group_3970	0.0052559	0.00398832	0.00429385	0.00809149	0.00408511	0.00497066	0.00478572	#N/A	#N/A	1	#N/A
group_1282	#N/A	#N/A	#N/A	#N/A	0.0148468	0.00682649	0.00628903	#N/A	#N/A	74	#N/A
group_13474	0.0817709	0.0236032	0.0761032	#N/A	0.0574291	0.058304	0.0705751	#N/A	0.274737	74	#N/A
group_448	2.80714e-05	0.000185668	#N/A	#N/A	0.000215002	0.000110474	0.000186286	0.00365426	#N/A	1	#N/A
group_568	0.000132359	#N/A	#N/A	#N/A	9.21591e-05	6.51116e-05	4.39178e-05	#N/A	#N/A	1	#N/A
tpiA	0.165562	0.183871	0.186185	0.200488	0.225459	0.214632	0.143241	1.82341	1.94707	74	#N/A
group_5795	0.0351827	0.0404525	0.0297817	0.0103081	0.0281652	0.0303551	0.0383771	#N/A	#N/A	14	#N/A
group_4428	0.00563605	0.0059828	0.00488865	0.00592221	0.00591063	0.00516858	0.00549482	#N/A	#N/A	2	#N/A
flgC	0.123293	0.174799	0.114517	0.462427	0.171855	0.134476	0.130493	#N/A	0.00757165	74	#N/A
group_14131	0.000898285	0.000557003	0.000986128	0.000796411	0.00170047	0.00146378	0.00119223	#N/A	0.00410767	1	#N/A
group_5759	0.391432	0.402669	0.238479	0.346679	0.239459	0.306035	0.326705	#N/A	#N/A	20	#N/A
group_12541	6.6458e-05	0.000351649	#N/A	#N/A	4.62734e-05	0.000130771	0.000220513	#N/A	#N/A	1	#N/A
group_13027	0.00663256	0.00649592	0.00746785	0.00361869	0.00719362	0.0070275	0.00770258	#N/A	#N/A	1	#N/A
group_2927	0.0869273	0.0860765	0.246171	0.156209	0.141498	0.123526	0.132092	#N/A	0.00542546	74	#N/A
galD	0.0365635	0.017893	#N/A	0.0563641	0.0311976	0.0358071	0.0351198	#N/A	#N/A	73	#N/A
ssuC	0.0558112	0.026575	0.0922386	0.0485072	0.0339708	0.0461393	0.0449795	#N/A	#N/A	73	#N/A
group_6456	0.0148507	0.0146324	0.0152385	0.0162885	0.0130586	0.0135567	0.0133096	#N/A	#N/A	1	#N/A
group_2746	0.0094961	0.0183984	0.0438048	#N/A	0.0330597	0.0141087	0.0234884	#N/A	#N/A	74	#N/A
resA_2	0.237006	0.23354	0.220384	0.439451	0.266263	0.310322	0.30047	#N/A	#N/A	74	#N/A
group_5437	0.0506378	0.00711013	#N/A	#N/A	0.0606676	0.0658942	0.0723707	#N/A	0.448451	68	#N/A
group_1480	0.0307422	0.0266014	0.0608994	#N/A	0.0197153	0.0418442	0.0332091	#N/A	#N/A	61	#N/A
group_2413	0.0346858	0.00787117	0.108763	#N/A	0.0358224	0.0339476	0.0191656	0.642343	0.213545	68	#N/A
group_1978	0.00462138	0.00383098	0.0122661	0.0113631	0.00832332	0.00912393	0.00915957	#N/A	0.00150276	1	#N/A
group_12264	0.00249753	0.00271544	0.00280435	0.00388258	0.0023107	0.00262553	0.00286071	#N/A	0.00278128	1	#N/A
group_1146	0.0144021	0.00658566	0.0270664	#N/A	0.0136181	0.0136449	0.00955743	#N/A	#N/A	71	#N/A
sigK	0.057239	0.0561885	0.0884241	0.0332069	0.0591507	0.0690012	0.0573028	#N/A	0.0429714	74	#N/A
group_11897	0.00635118	0.00656635	0.0071071	0.0086097	0.00662576	0.0071764	0.00717801	0.0084653	0.0158594	1	#N/A
fecI_1	0.00502276	0.00626814	#N/A	#N/A	#N/A	0.0126806	0.0105027	#N/A	#N/A	74	#N/A
group_2668	0.0642814	0.0677024	0.0559163	0.114634	0.0579721	0.0625815	0.0756471	#N/A	#N/A	3	#N/A
[truncated: 4,656 more rows]
